# Supplementary material for: Mechanistically informed machine learning links non-canonical TCA cycle activity to Warburg metabolism and hallmarks of malignancy
Source: PLoS Comput Biol. 2025 Dec 18;21(12):e1013384. doi: 10.1371/journal.pcbi.1013384 (PMC12747436; doi:10.1371/journal.pcbi.1013384)
Supplement: S1 Table — Comprehensive list of the 436 selected genes (Ensembl gene identifiers) that were retained in the final predictive gene panel used for downstream modeling and interpretation. (XLSX) [file pcbi.1013384.s012.xlsx]

## Sheet: xgb_propensity
	ENSG00000000003	ENSG00000003147	ENSG00000005884	ENSG00000005961	ENSG00000006327	ENSG00000006453	ENSG00000006704	ENSG00000009765	ENSG00000013588	ENSG00000013725	ENSG00000020426	ENSG00000024422	ENSG00000037965	ENSG00000038427	ENSG00000042062	ENSG00000049283	ENSG00000050820	ENSG00000052344	ENSG00000053747	ENSG00000055118	ENSG00000058085	ENSG00000060069	ENSG00000061676	ENSG00000070087	ENSG00000070778	ENSG00000071575	ENSG00000072182	ENSG00000073712	ENSG00000075336	ENSG00000076826	ENSG00000078043	ENSG00000079112	ENSG00000083097	ENSG00000083307	ENSG00000085733	ENSG00000086548	ENSG00000086570	ENSG00000086619	ENSG00000088053	ENSG00000088726	ENSG00000089351	ENSG00000091157	ENSG00000091164	ENSG00000091986	ENSG00000095637	ENSG00000099814	ENSG00000099834	ENSG00000100065	ENSG00000100557
A4FUK_HAEMATOPOIETIC_AND_LYMPHOID_TISSUE	-0.000557131	0.00495956	0.00091585	0.0014341	-0.00112435	6.30022e-06	0	0.00779	0	0.00351959	0	0	-0.000801443	0.0242641	0	0.00189669	0.00082985	0.0107969	0.0103394	0	-4.39361e-05	0	0	0	0	0	0.000246834	0.00348089	0.00649489	-0.00727211	0.00110754	0.0034715	-0.0166163	0	-0.0014042	0	0	-0.0275648	0.00768404	-8.22922e-05	0	0	-0.000676971	0	0	0	0.0011258	0	-0.00293573
ACCMESO1_PLEURA	0.00142456	0.00554341	0.00494728	0.000365758	0	0	0	0.0153084	0	0	0.00413898	0	0	0.0367434	0	0.000327852	0.00115138	0.00724943	0	0	0	-0.00126209	2.66237e-06	0.0030798	0	0	0.0205527	0	0	0.0105669	0	0.0135762	0.0288374	0	1.93089e-05	0	0	-0.016314	0	0	0.00282586	-0.0050778	0	0	0	0.00019432	0.00116657	0	0
CMK_HAEMATOPOIETIC_AND_LYMPHOID_TISSUE	0	-0.00575557	0	-0.000620545	0.00129017	0.000342705	0.000224072	0.0146517	0	-0.00393675	0	0	0	0.0384096	-0.0654997	-0.000339431	0.00433296	0	0.0172386	0	0.00499215	0	-0.000554917	0.000846026	0	0	-0.239305	-0.00378418	-0.0105716	0.007723	8.94069e-08	0.00137611	0	-0.000336577	0	0	0	0.0144281	-0.00435874	0	0	0	0	0.00124632	0.00197213	0.00285443	0	0.00154511	0.000852105
DAUDI_HAEMATOPOIETIC_AND_LYMPHOID_TISSUE	0	0.00779604	0.00146852	0	0	0	4.90046e-06	0.0200113	0.00127531	0.00046584	0	0	0	0.0364961	-7.21566e-05	0	-0.00367245	0.0109656	0.0144283	-0.00419986	0	0	0.00325045	0.00251563	0	0.00215927	0.0171116	0.00333057	0	-0.000203377	0	0.0112543	-0.023284	0	0	0	0.000171057	0.0367012	0	-0.00359261	-0.00173192	0.00173013	-0.00511352	0	0	0	0	0	0
EFE184_ENDOMETRIUM	0	0	0	0	0	-0.00285988	0.000406682	0.0131031	0	-1.84408e-06	0	0	0.000554638	-0.0417485	-0.00517725	-2.49532e-06	0	-0.0118739	-0.0300283	0	0	0.000320325	0	-0.00228298	0	-0.00550913	0.0193654	0	-0.0109146	-0.00160637	0	0.0138022	0.0335156	0	0	-1.54154e-06	0	-0.00928119	0.000237327	0	0.00175707	-0.00158674	0	7.02811e-05	0	0.000132432	0	0	0.000174944
EFO27_OVARY	0	0.00834672	0	-0.00144346	0	0	0	0.0146855	0.0045047	0	2.43647e-05	0	0	0	0.00087037	0.00582499	0	-0.00502367	-0.0247676	0.00161171	0	-0.0024885	0	-0.00658873	0	-0.00348899	-0.026981	0	0.000972577	-0.0112967	0	0.00328826	-0.00785935	0	0.00651554	7.54108e-06	0	0	0	5.8246e-05	-0.000164011	0.00423672	0	-0.00266659	0	0	0	0	0
EHEB_HAEMATOPOIETIC_AND_LYMPHOID_TISSUE	0.00621868	-0.000478786	0	0	0	0	0	0.00492008	5.59386e-05	0	0	0.00418749	0	0.011596	0	2.22564e-05	0.00324728	0.0130313	0.0122285	0	0	0	0	0	-0.000333233	-0.00820441	0.0170542	0	-0.0112081	0.0133819	0.00264805	0.0172989	-0.0244157	0.00193001	-0.00124744	0	0.00151171	0.0160106	0.00280026	0	-0.00274549	0.000253183	0	0	0.00281945	-0.00258809	4.39078e-05	0	0
EOL1_HAEMATOPOIETIC_AND_LYMPHOID_TISSUE	0.00356503	0.00620378	0	0.000883478	0.00018027	0	0	0.00885725	0	0	0	0.00295797	0	0	0.00499382	0	0	0.00387032	0.0151841	-0.00777	0	0.00730486	0	0	0	0	0.00839756	0	-0.00554026	0.0134365	0	0.0139375	-0.00437601	0.00127703	0	0	0.00350878	0	0.00710711	-0.00186893	-0.000277821	-8.06923e-05	-0.000344828	-0.00533895	0.00267847	0	0.00150631	0	0
EPLC272H_LUNG	0.00157054	0.00693056	0	0	0.00132812	2.86272e-08	-0.00130836	0.012795	0	0.00049294	0	0	0.000483029	0.0267801	0.0048044	0	-0.00169326	-0.00769065	-0.0238521	0.00073257	0	-0.00319802	0.00118898	0	0.000442312	-0.000162684	0.0227584	0	-0.016001	-0.00804277	0	0.0175566	0.0106846	0	0	0	0	0.00127027	0	0	0.00435422	-0.00448146	0	0	-0.000610653	0.000319674	0	0.00151698	0
ESS1_ENDOMETRIUM	0	0.00833284	0.00498824	0	0.00010413	0	0	0.00802332	-0.00135518	0	4.70259e-05	0	0	-0.0376543	-0.0336688	0	0	0.00208564	0.0100955	0.0058282	0	0	0	0	0	-0.00464061	0.0131519	-0.00707802	0.00361353	0.0233207	-0.00287018	0.00946161	0	0	0	0	0.000250094	0.0260802	0	0	0	0	0	2.34553e-05	0.00224305	0	8.7842e-05	0.00645701	0
HARA_LUNG	0	0.00946556	0.00174912	0	0	2.59524e-05	0.002476	0.0117045	0	0	0	0	-0.000414016	-0.0393231	0.00616941	0	-0.000623704	0	-0.0214929	0	0	-0.00106607	-0.00112758	0.00308072	-0.00031311	0	0.0227273	0	-0.00395253	0.00250715	0	0.00920505	0.01591	0.000637917	0	0	-0.000957252	0	0	0	0.0074788	-0.00275331	0	0	0	0	0.000278129	0	0
HCC1395_BREAST	0	0.0127051	0	0.000162466	0	0	0	0.012753	0	0	-1.08814e-06	0	0	-0.0324017	0	0	-5.07149e-05	0.00189849	0	0.00155224	0	-0.00358971	0	0.00218968	0	0.0019698	-0.013848	0.00453974	-0.0137015	0.00688649	-0.000130132	0.0103363	0.0132509	0	0	0	-3.767e-05	-0.0312738	0.000396175	0	-0.00472703	0.00317573	0	0	0.00390048	0	0	0	0.00557471
HMC18_BREAST	0	0	0	0	0	-0.000332338	0	0.0117777	0	0	0.00414104	0	0	0.0345555	0.00641136	-0.00127844	0.00125757	0.0103842	0.0269587	-0.000665005	0	0	0	0	0	0.00111077	0.0174299	0	-0.00808053	0.0197005	-0.00127641	0.00429558	0.0133054	0.00144906	0.0116566	0	0	0.00612015	-0.00106132	0	-0.00399601	0.00967697	0	0	0	0	1.68429e-05	0	-0.000105405
HUH28_BILIARY_TRACT	0.00456501	0.00568782	0	0.000540192	-0.00301393	0	0.00616686	0.0101202	0	0	-0.000269624	0	-0.000295392	-0.125071	0.00332167	0.000165996	0	0.00409194	0.000682847	0	0	0.00215902	0	0	0	0.000423169	0.00792825	0	0.00459781	0.0165386	-2.40663e-06	0.0146259	0.0260284	0	0	-0.00151804	-0.00110972	-0.0451319	0	0	0	0.00114206	0	0	0	-0.00126909	-8.87823e-07	0	0.00352555
JVM2_HAEMATOPOIETIC_AND_LYMPHOID_TISSUE	0.00493538	-0.00132694	0	0	0.000740274	0.000818179	-0.00502586	0	0	0.0033944	0	-0.000114618	-0.00302507	0.0300177	0.00751884	0	0.000496547	0.00629999	0	0.00149414	0	0	-5.00491e-06	0	0	-0.00578103	0.000726921	0	-0.0138434	0.0167533	-4.22295e-05	0.01966	-0.0201641	-0.00409977	0	0	0	0.0204846	0	7.7972e-05	0.00158638	0.00948227	0	0	0	0	0	0	0
KE39_STOMACH	0	0	-0.00775527	0	0	0	-0.000501426	-0.112004	-0.00361052	0	0	-0.000396197	-0.00371383	0.0365696	0	0	0	-0.0122694	0	0	0	-0.00214749	0	0	6.26001e-05	0	0.0148199	0.00130245	-0.0136159	-0.0134538	0	0.0109705	0.0188781	0	0.00275549	0.000232489	-7.5646e-05	-0.0443371	0	0	0	0	-0.000839828	-0.00198942	0	0	0	0	0.000689286
KELLY_AUTONOMIC_GANGLIA	0	-0.0151167	1.44555e-05	-0.000539172	0.00445813	0	-0.00615036	0.0102736	0.00269516	0	0	0.000923511	0	-0.0702919	-0.000261237	0	0	0.00263428	0.00925708	2.07035e-05	0.000327237	-0.000201489	0	-0.00703971	0	0	-0.0968246	0.00296194	0.00543084	0.0222586	0	0.0133369	-0.00946795	0	0.001354	-0.00058972	-0.00198656	-0.0460666	0	-1.479e-05	-0.00360512	-0.00655911	-0.00681387	-1.33448e-06	0	0	0	0	0
KYO1_HAEMATOPOIETIC_AND_LYMPHOID_TISSUE	0.0017527	0	0	-0.0019686	0	0.00250365	0.00129887	0.0134989	-0.00981385	0.000500024	0.0013703	0	0	0.0361614	-0.0437637	0	0	0.0046241	0.0132991	-7.12778e-08	-1.92375e-07	-0.00169145	7.58637e-07	-0.000207322	0.00142716	0	-0.205925	-0.00168344	-0.017785	-0.00462106	3.12323e-07	0.00973372	0.0437779	0	-0.000655461	0	0	0	0	0	-0.0104093	-0.00441753	0	0	0	-0.00343144	-0.00409716	0	0
KYSE70_OESOPHAGUS	0	0.0125824	0	0	0	0	0	0.0117811	0	0	0	0	0.00223693	0.0305706	0.00346521	0	0	0.00187438	-0.00827473	0	0	0	0	0	-0.000543624	-0.000104647	-0.0321438	6.62879e-06	-0.0129643	-0.00854482	1.63947e-05	0.0177471	0.0180614	0	2.14146e-05	0.00220294	-0.000522459	0.0297902	0	-0.00254487	0	-0.000487096	0	0.00136829	-0.000509434	0	0	0	0.00529489
LK2_LUNG	0	-0.00523664	-0.00187786	0	-0.00178952	0	0	0.0049444	0	0	0	0	1.39635e-06	-0.0621428	0.00693185	0	-4.05583e-07	0.000663437	0.00141796	0	0	0	0	0	-0.0012024	0	0.0231732	0	0	-0.000463458	-3.4591e-06	0.0136564	-0.0140676	0	0	0	0	-0.0135211	0	0	0.00690647	0	0	0	0	0.000911569	0.00218094	0	0
LU99_LUNG	0	-0.000497827	0	0	0	0	0	0.0137078	-0.00092594	0	0	0	0.00273069	-0.0194488	0.00633913	0.0024384	0	0.0131898	0.00423691	-0.00172068	0	0	0	0.000302177	0	0	0.0160274	0.00433501	0.00711495	-0.000606727	0	0.00869901	-0.00299266	0	0	0	0	0.00584338	0	1.59598e-05	-0.00322741	0	-0.00128298	0.000259433	-0.00198616	0	0	0.00418173	-0.0012624
MDAMB157_BREAST	0	0.00903065	0	-0.00484042	1.95558e-05	0	0.000355115	0.0122279	0	0	0	-0.000246235	0	-0.0641405	0.000291118	0	0	0.0159837	0.0117022	-0.000532298	0	-0.00195161	0	0.000547608	0	0	-0.050446	-0.00792962	0	0.0114979	0	0.00797969	-0.0060281	0	-0.00122945	0	0	0.0116871	0	0	0	-0.00162774	0	0	0	0	0	0	0
MDAMB175VII_BREAST	0.000876555	-0.00476062	-0.00303742	-0.00103683	0	0	0	-0.241838	0.000292803	0.00260811	0	0	0	0.0326124	-0.0401526	0	0.000425467	-0.0263812	0.00532551	0.00282473	-0.00267145	0	0.000570965	0	0	0.00178457	0.0121327	0	-0.0240742	-0.0330798	0	0.0138316	-0.00727305	0	0	0	0.00167845	0.0140533	0	-0.00355751	-0.00169687	0	0.00146037	0	0	0	0	0.000440286	-0.00119691
MHHES1_BONE	-0.000561734	0.00958423	0	-0.00172176	0.00173508	0.00351996	-0.000673059	0.0146221	0	0	3.13997e-06	0.00245561	0	0.0345259	-0.0269554	0	0	0.00920807	0.0126544	0.00021419	0	0	-0.00146707	0	-1.97913e-06	0	-0.0855755	0	-0.00941946	-0.00737002	0	0.0146181	-0.00765721	0	0	0	0	0.0451319	0	0.00110682	-0.00222672	0	0	0	0	0	0	0	0.000814264
MKN1_STOMACH	0.0012658	-0.00217494	-1.10714e-05	0	0	-0.00517516	3.89902e-05	0.0143043	-6.07935e-05	-0.00147956	0	0	0.00238536	-0.0381028	-0.00491653	0	0	0.0126519	0	0	0	0	0.000699711	0	0	0	0.0186801	0	0.0030516	0	0.00154029	0.00323892	0.0287518	0	0	0	0.000924252	-8.71411e-05	-0.0007603	-0.00439416	-0.00471661	0	0.000543552	-0.00114876	0	0	0	0	-0.000151026
MONOMAC1_HAEMATOPOIETIC_AND_LYMPHOID_TISSUE	0.00369335	0.00580658	0	0.0024303	0.00168722	0	0	0.0144156	0	0.000372334	0.00123196	0	0	0.00570875	0	0	0	0.0106989	0.0173715	0	2.06017e-06	0.00254236	0	-0.00178117	-0.00237547	-0.00247004	0.0193722	0	0.011301	0.0234942	0	0.00940913	-0.0449475	0	0.000803077	0	0.00196501	0.0116537	0	0.000312995	0	0.00348893	0	0	0.00105262	0.000872286	0	0.00204417	0
NALM6_HAEMATOPOIETIC_AND_LYMPHOID_TISSUE	0	0.01326	0.00306044	-0.001177	0.00399628	0	-0.00118473	0.0146567	0	0	0	0	0	0.0329473	0.00440081	0	0	0.0123255	0.0115966	0.00112139	0	0.00226299	0	0	0	0	0.0200069	0	0.00171798	0.0216687	-0.00219827	0.0142973	-0.0161856	0	0	0.000128122	-0.00114883	0.0534589	0	-0.00129754	-0.00684528	0	0.000788051	-0.00267766	0	0.0061592	0	-0.00775331	0.0040355
NB4_HAEMATOPOIETIC_AND_LYMPHOID_TISSUE	0.00177839	0.00827107	0.000802915	0.000464185	0	0	0	0.0110715	0	0	0	-1.46858e-06	0	0.0356578	0.00467217	0	0.00236373	0.0132044	0.0179028	-5.4658e-06	0	0.00355048	0	-0.00113964	-0.000768056	0	0.0216345	0	0	0.0218077	0	0.0109877	0.0109921	0	0	-0.00123268	-0.00105775	-0.0333395	0	-0.00180521	-0.000616853	-0.000160727	-0.000495216	0	0	0	-5.06175e-07	0	0
NCIH1105_LUNG	-0.00121572	-0.00939052	0	0	0	0	0	0.0153695	-0.00498636	0.0010119	-0.00129277	0	0	0.0286571	0	0.00276485	0	0.0055433	0.003353	0.00225929	0	0.00314684	-0.000934846	-1.87091e-06	0	0.00572593	0.0047758	-3.05535e-07	0.0147115	-0.0258558	0	0.0110953	-0.0558696	0	-0.000578524	0	0.000454327	0.0178139	0.00321002	0	0	0.00942227	0.000757939	-0.000808887	0	0	0.0031126	0	0
NCIH2073_LUNG	0	0	0	0	0	0	-1.38161e-05	0.00962024	0	0	0	-0.00197102	0	0.00588623	0.00714884	0	-5.97895e-06	-0.00323691	-0.0266387	-0.00458603	0	-0.000612443	0.00209751	0	0	0	0.0117327	0	-0.0048711	-0.0100556	0	-0.0403451	0.0110214	-0.00135961	0	0	0	-0.0296181	0	0	0.00575975	0	0	0	-7.21542e-06	-0.00278835	-0.00130467	0	0
NCIH226_LUNG	0	0	-0.00365648	0	0	0	0	0.0146516	0	0	0.000751558	0	0	0.0398244	0.00232616	0	0.00175703	0.0122068	-0.00575706	0	0	0.00570968	0	-0.00287951	0	-0.00189813	-0.00437531	0	0.00656241	0.0173692	0	0.0137561	0.0183181	0	-0.00141642	0.000827239	-0.000962416	-0.0284878	0.000385642	0.00326473	0.0044803	0	0	0	-5.96046e-08	0	-5.96046e-08	0.000592785	0.00535136
NCIH292_LUNG	-0.000675577	-0.00130593	0	0	0	0	0	-6.27427e-05	0	0	0	0	-4.28566e-05	0.0307554	0	0	0	-0.00765389	-0.028617	-0.00273898	-0.00114789	-0.000622261	0.00192352	-0.000311852	0	-0.00034808	0.0194083	0.00157299	0	-0.0080811	0	0.010116	-0.00794209	0.00133149	-0.0039159	0	0	-0.0121443	0	0	0	-0.000452115	0	0	0.0015307	0	0	0	0.000157934
NCIH460_LUNG	0	0.00397618	0.000863886	-0.00816268	0	0	0	0.0037138	0	0	0	0.000233142	0	0.0278883	0.000597612	5.96046e-08	0.000653088	0.0138826	0.00455317	-0.0010219	0.00304097	-0.000906253	5.96046e-08	0	0	0.0001881	0.0241691	0	0.0143303	0.0210538	-0.00766706	0.00852269	0.0307737	0	0	0	0.0040962	-0.00656645	-0.00258141	0.00294148	0.00140906	0.00439614	0.000190174	0	0	0	0	0	0
NCIH747_LARGE_INTESTINE	0	-0.00894928	-0.00170884	0	0	0	0	0.00897925	0	-9.53698e-05	0	0	0	-0.0326497	-0.00237179	0	-0.00179539	-0.0216402	-0.0107807	0	-0.00169046	0	0	0.000538713	-0.0031584	0.00105784	0.00756918	-0.00116688	-0.0218355	-0.00753993	-0.000707276	0.0131665	-0.0012586	0	0	-0.00277502	0	-0.0280452	0	0	0	0	0.00077678	0.00510358	0	0	-0.00300116	-1.3214e-05	-0.000239861
NCIN87_STOMACH	0	-0.00328431	0	0.000596793	0	4.80732e-05	-0.000580132	-0.0418328	0	0	0	0	-0.000737688	0.0362977	0.000873174	0	0	-0.0138776	-0.0163439	-0.00157817	-0.000487889	-0.00168264	0	0	0	-0.000149063	0.00367886	-0.00100906	-0.0134796	-0.0248057	0	-0.0102728	-0.0243335	0	0.00144364	0	0	-0.0219129	0	0	0	-0.00464792	-0.000428791	0	0	0	0	0.00018768	0
NCO2_HAEMATOPOIETIC_AND_LYMPHOID_TISSUE	0	-0.00392835	0.00408598	-0.00162809	0	0	-0.00034785	0.00875612	0.000137471	-1.52418e-06	0	0	1.78692e-07	0.00163901	-0.0326898	0	0	0	0.0176671	0	0	0	0	0	0.000425341	0.00477236	-0.156026	0	0.0116964	0.0159946	0.00139124	0.00705957	-0.0164109	0	0	-0.0049439	0	-0.0175833	-0.00413623	0.00818518	-0.00107426	0.00498368	0.000117269	0.00157945	0.00306813	0	0.00121895	0	0.00120981
NIHOVCAR3_OVARY	0	0	2.16298e-07	0	-0.000524161	0	0	0.0162184	0	-7.53192e-07	0	-3.01559e-07	-8.27401e-05	0.00171153	0.00114902	0	0	-0.0147175	-0.0105637	0	0	-0.00594421	0	0	0	0.00103257	0.0119581	0	-0.00327816	-0.0132793	0	0.0124777	0	0	0	0	0.00283399	-0.0163078	5.36607e-07	0	-0.00526747	-0.00410737	0	0	-0.00262592	0	0.00413015	0	0.00326192
NUGC4_STOMACH	0.00284391	-0.0118157	0	-0.00470832	0	3.61024e-05	0.00436806	-0.0250035	0	0	0	0	0	-0.120504	0.00761312	-0.00302729	0	-0.022361	0	0	0	0	-0.00546282	0	-0.00176773	0	0	0.005295	-0.00838444	-0.0174825	0	0.00398795	-0.0178768	-0.000632137	0	0	0	-0.0436652	0	0	0.0141825	-0.00435017	0	0	-0.00233418	0	0	0	0
OVCAR4_OVARY	0	0.00118067	0	0.000312868	0.00147495	-0.00144031	0	0.00840583	0.0033787	0	0	-0.00160915	5.48048e-05	-0.0577097	0.00610766	0	0	-0.0237465	-0.0274397	0	0	-0.00141439	0	0.00122213	-0.000169902	0	0.0165088	-0.000374255	-0.0175323	-0.00242517	-0.0013989	0.0118552	0.0214304	-0.000357434	-5.69519e-05	0	0	-0.017841	-0.000562059	0	-0.00491647	-0.0029002	0	0	0	0	0	0	0.000711979
PANC0203_PANCREAS	0	-0.00511785	0	0.00148701	-4.89385e-06	0	0.00156146	0.0043167	-0.000137282	-0.00256935	0	-0.00109993	-0.00285385	0	0.00161429	0	-0.00174711	-0.0123167	-0.032487	0	0	0	0	2.79307e-05	0.00229859	-0.000692183	0.0156875	-0.00365861	0	-0.00551573	0	0.012161	0.0123122	0	-0.00189416	-0.000635722	0	-0.0287537	0.00124441	0	0	-0.0055483	-0.0027289	0	7.18186e-05	-2.11803e-06	0	0	-0.00513001
PF382_HAEMATOPOIETIC_AND_LYMPHOID_TISSUE	0	0.00511331	0	0	0	0	-0.000485915	0.0121388	0.000117548	-0.000580099	0	0	9.93854e-05	-0.0191596	0.00364248	-0.00253379	0	0.014373	0.0107724	0.00180902	0	0.0004241	0	0	0.00522813	0.000399037	-0.011967	0	-0.00807334	0	0	0.0148338	-0.0286941	0	0.000485669	0	-0.000444621	0.0286696	0	-0.00117488	-0.00310531	0.00624019	-8.73387e-05	0	0	0	-0.000555565	0.00186974	0
RH30_SOFT_TISSUE	0	0.0090058	-0.00227813	0.00214245	0	-0.000310092	0	0.0214026	0.00136249	0.00100845	-5.96046e-08	0	0	-0.0645076	0	0	0	0	0.0064959	0	0	0.00212818	0	0.00344675	0	-0.0025279	0.0140766	0.00343328	-0.00149634	0.0108617	0.00711576	0.0182121	0.0231593	0	0	0	-0.000774952	-0.018432	0	0	0.0125557	-0.0011932	-0.00393985	-5.96046e-08	0.00125909	-0.00443663	0.00166742	0	-0.00112437
SKMEL30_SKIN	0	0.0130949	0	0	0.00126012	0	0	0.0105599	0	0.000622793	0	0	-0.000730153	0.0347226	0	0	0	0.00754965	0.0171946	0	0.00136084	0	-0.00016401	0	0	0.00156304	0.0118132	-0.00150523	0	0.0246299	0.00227693	0.00990022	0.0180641	0.00137624	0	0	0	-0.00216626	-0.00167972	-0.000595586	0	0	-0.000115598	-0.0022058	0	0	0	0.00226906	0
SNU1040_LARGE_INTESTINE	-0.000967901	0	0	0	-0.00340299	0	0.00023383	-0.00734616	0	0	0.00199043	0	0.00489817	0.0170609	0	0.00029451	0	-0.0133494	0.0121716	0	0	0	-0.00739834	0	0	0	0.0153925	0	0.011372	-0.018468	-0.00474588	-0.133262	-0.00377865	0	0.00542352	-0.00354636	0	0.0100965	0	0	0.00061555	0	0	-0.00193221	0	0.000881318	-0.00310102	-2.1402e-05	-0.000330147
SNU308_BILIARY_TRACT	0	-0.00871604	-1.5434e-07	0.00323341	0	0.000554382	0.00185697	-0.0195746	-0.00105339	0	0	-1.27925e-06	0	0.0359866	0	0	-0.00382493	-0.0177935	-0.0141581	0	0.00163248	0	0	0	0	0	0	-6.34521e-07	0	0	0	0.011103	0.014658	0	1.62175e-06	-0.000257863	0	-0.0271545	-0.00430907	0	0.0076515	-0.000709892	-0.000927218	0	0	0	0.00462044	-0.00117019	0
SNU601_STOMACH	-0.000320217	-0.0124627	0	0.00120261	0	0	0	-0.0537493	0	0	0.00200878	0	-0.00450501	0.0227617	-0.00023495	0	0	-0.0159761	-0.0232977	-0.000425295	0.000171161	0	-0.00466421	0	0	0	0.016648	0	-0.016352	-0.0191437	0.00192147	-0.0554436	-0.00811156	0	8.37659e-05	0.00168055	0	-0.0417696	0	0	0	-0.00283661	0	0	0	0	-0.00171081	0.00161602	-0.00357983
SW1463_LARGE_INTESTINE	0	-0.0100197	0	0	5.82997e-05	0	-2.1371e-05	-0.105838	-0.00833575	0	-0.000604184	0	0	0.0304043	0	0	0	-0.0247343	0	0.000318465	0	0.00197423	0	-0.000131698	0.00010925	-0.00846128	0.025661	-0.00241049	-0.00482974	-0.0157815	0	-0.145243	-0.00655305	0.00242758	-0.000818038	-0.000606637	0	-0.0361749	0	0	-0.000430958	0	-0.000411944	0	0.00039642	0	0.00214569	0	-0.0011521
TE4_OESOPHAGUS	0	-0.0130959	-0.000232677	0	0	0.000326123	0	-0.199234	0	0	0.00214147	0	-0.00497138	-0.0463382	0.00516981	-6.80068e-05	0	-0.0161757	-0.0246193	-0.00113613	0.000113403	-0.00273437	0	0.000241061	0	0.00141747	0.015509	0	-0.0231605	-0.0117454	0.00226052	0.00415423	0.00583209	0	0	0	0	0.0100075	-0.00203551	-0.0019987	0	0	-0.00875935	0.000690809	-0.00381118	0	0	-0.00363569	0.0036179
U266B1_HAEMATOPOIETIC_AND_LYMPHOID_TISSUE	0	0.00565011	0	0	0	0.00924775	0.00164856	0	0	0.000429636	0	-0.00389484	0	0.00976196	0.00365685	0.00230582	0	-0.00151445	0.015647	0	0.000272456	0.000217099	0.00193453	0	0	0	0.0159438	0	0.0036173	0.0103449	0	0	0	0	-0.000142522	0	0	0	-0.000404004	0	0.00221916	0.00997208	0.00806589	0.00314587	-0.00718852	0	0	0	-0.0016082
UACC62_SKIN	-0.000930637	0.00318212	0	0.000476911	0.000352312	0	0	0.011499	0	0	0	0	0	-0.0767652	-0.00652633	-0.000679485	0.00150911	0.00695089	0.0133251	0.00163506	0	0	0	0	0	0.0037886	-0.0123708	0	0.0021353	0.0228333	0	0.0097494	0.0015147	0	0	-6.88218e-05	0	0.0175548	0.00110264	0	-0.00448289	-0.00519906	0	0	0	0	0	0	0.00416037
WM793_SKIN	0	0	0.000649911	-0.000291462	0	0.00352862	0	0.0127266	0	0	0	0	-0.000522142	-0.0498743	-0.0110554	-1.6622e-08	-0.000844676	0.0144894	0.0118473	0	0	0	0	0	0	0.00115475	0.0182436	0.00105743	0.0207805	0.0235583	0.00133823	0.0142052	0	0	0	-0.000582369	0	0.0236101	0	0	0.0041001	-0.000184786	0	0	0	0.00168497	0	0.00111903	0
YD10B_UPPER_AERODIGESTIVE_TRACT	0	0.0117328	0	0	0	-0.0014162	0	0.00475288	0	0.00115846	-0.000122756	-0.00174047	0	0.0314748	0.00345816	0	0	0.00522005	-0.0240011	0.00174495	0	0	0	0	0	-0.000683792	0.0223217	0.00146703	-0.0229637	-0.00502713	0	0.0097538	0.00741512	0	0.00221729	-2.65198e-05	-0.000111168	-0.00665631	0	0.000439543	0	0	0	0.00089169	-2.37479e-05	-0.000905805	0	0	0
22RV1_PROSTATE	0.00227496	0.00201261	0.00324594	-0.000906232	0	0.00423124	0.00263931	0.00574576	0	0	0	0	0	0	-0.00127481	0.000680175	0	-0.0083006	0.016606	0.00201877	0.0208007	0	0	-0.00080727	0	0	0.0168124	0	0.00641194	0	0.000143096	-0.0168522	-0.0398681	-0.0030675	0	-5.81219e-06	0	0.0228554	0	-0.00987875	0.0301061	0	0.000244175	0	-0.00291486	0.000780297	-0.000314564	0.00367821	0
5637_URINARY_TRACT	0	3.72529e-09	0	0.000324312	0	0.000440559	-0.00105552	0.00555148	-0.0033513	0.00295816	2.48352e-09	0.000316	0.00138509	-0.000369531	3.13884e-05	0.00191085	0	-0.0321278	-0.0606242	0.000435503	-0.0757551	0	0	0	0	0	0.0211168	-0.00229101	0.00515771	0	0	0.00706977	0.0117692	0.00250086	0	0	0.000609282	-0.0337707	0.000650583	0.0240448	-0.00540816	0	0.00953456	0	-0.00144676	0	0	-0.000330311	0
ALLSIL_HAEMATOPOIETIC_AND_LYMPHOID_TISSUE	0.000816693	-0.00154379	0.00182424	0.0104614	0.00394174	0	0	0	0	0	0	-0.000256235	0	0.0283615	0	0.00211882	0	0.0272596	0.0293722	0	0.0257131	0.00250792	0.00287255	4.85909e-05	8.16646e-05	0	0.0164432	0	0	0	3.13736e-05	0.0105385	-0.00281866	0	0	0	-0.00106177	-0.0475465	0	-0.0125902	0.000603007	0	-0.00146485	0	-0.000933204	-0.00354473	0.00879138	0	0
BL41_HAEMATOPOIETIC_AND_LYMPHOID_TISSUE	0.0100213	0	6.03971e-05	0	0	0.00174079	0	0.00478757	0	0.000746394	3.75197e-05	0.00172132	0	0.0352309	0	0	0	0.0292966	0.0191478	0	0.0339409	-0.000306359	0	-0.00874649	0	0.00209785	0.0175116	0	0.0118119	0	0	0.0128397	-0.0194928	-2.86426e-05	0	0.00212739	0	0	0	-0.0109592	0	0	0.00522399	-0.00257474	0.00336846	0	0	-0.00146608	-0.00199975
BV173_HAEMATOPOIETIC_AND_LYMPHOID_TISSUE	0.00705911	-0.000480088	0	-0.0008239	-0.001381	-0.00479728	0	0.0108517	0.00661089	2.15164e-05	0.00090448	0	0	-0.0466554	0	-0.000738368	0	0.0334071	-0.00533203	-0.00121182	0.019413	0	-0.000429878	-0.0072725	0	0	0.0167795	0	-0.000695946	-0.000189218	-0.00977641	0.00136692	-0.0143385	-0.000834779	0	-3.12852e-05	0	0.0423155	0	0	-0.00505038	0.00251006	0	-0.00386726	0	0.00363947	0.00941796	0	0
COLO320_LARGE_INTESTINE	1.81449e-05	0	0	-0.0104041	0	0	0	0.0120591	0.00300929	0	0	0	0	0.0409353	-0.000509791	0	0	0.0281716	0.0183874	0	0.0284611	0.000907191	0	0	0	0.00161452	0.0222066	-0.00327219	0.00385795	0	0	-0.0279327	0	0	0	0	0	0.0525228	0	-0.0114077	-0.00136179	0	0	0.000722507	-0.000247529	0	-0.00256522	-0.00109987	0.000689884
COLO741_SKIN	-0.00123159	0.00268405	0.000419119	0	0	0.000567175	0.00054751	0.0105447	0	0	0.00153197	0	0	0.0378385	0.00355692	-0.000859284	0.00052913	0.0321084	0.0114813	-0.0019083	0.0343951	0	0	0.000112934	0	0.00289838	0.00614978	0	0.0018895	0.00446129	0	0.010673	0.0373848	0	0	0	0	0.0266665	0	-0.00830925	-0.00112098	-0.00217586	-0.00826638	0	-0.00547729	0.00174082	0.000755573	0	0
CORL24_LUNG	-0.00235638	0	-0.00235827	-0.00600507	0.000442706	0	-0.0012842	0.0103964	0.0114747	-0.00289713	0	0	0	-0.0756465	0	0.00991652	-0.00138401	0.0221559	-0.025466	0	0.0102282	0	-8.12806e-05	-0.000730164	0.00416873	0.00225616	-0.14672	0	0.00284716	0	0	0.00416239	-0.0434111	-6.86273e-05	-0.00116729	-0.00457837	0	0.0512421	1.86187e-05	0	0.000517152	0.0111799	0	0	-0.00668705	0	0.00454665	0	0
DU4475_BREAST	0.00331915	0	-0.00534871	0.00418142	0	-0.0067925	0	0.000250546	0.00322388	0	0	0	0	0.0403113	0	0	-0.00179039	0.00194685	0.0130117	5.59454e-05	0.0292465	0	0	0	0	0.000402461	0.0156869	0.0013932	0.00661242	0	0	0.0178738	-0.0133812	0	0	0	-0.00137998	0.00652634	0	0.00353545	0.0020975	0.000355766	-0.00712101	0	-0.00953803	0	0	0.00118252	-0.000837451
EFM192A_BREAST	0	-0.00391015	0	0.00257955	-0.000699551	-0.00130375	0	-0.0533182	0	0	-0.00974926	2.38419e-07	0	0.0381803	-0.0053886	0	-0.000727483	-0.0448026	0	0	0.0170506	0.00289013	0	0.0017041	0	0	0.023688	0	0.000246314	0	0	0.0121776	-0.00307807	0	0	0.00132041	2.38419e-07	-0.00292417	0	0.0206514	0.00283122	0	-0.00467936	0	0	0	0.00290141	-0.00192116	0.00179261
EFM19_BREAST	-0.0037675	0	0	0	0	0	0	0.00545164	0	0	-0.000201187	-0.00229844	0	0.0356589	0	-0.000497557	0	-0.0466498	0.00844029	0.0072151	0.0231432	-0.00143792	0	0	0	-0.00746979	0.00143326	-0.00348046	-0.0024111	-0.00250071	0	0.00663027	-0.0163249	0	0	-0.00110288	0	-0.00584441	-0.00332065	0.0156933	0	0	-0.0161243	0	0	0.00308649	0	0	0
F36P_HAEMATOPOIETIC_AND_LYMPHOID_TISSUE	0.00801184	0	0.00405445	-0.0402078	0	0	-0.000911887	0.0085228	0.0118275	0	0	0.000591626	0	0.0364755	-0.00238743	-0.000649515	0.00401596	-0.0115555	0.0123077	-0.00271938	0.0234064	0	-0.00326056	0	0	0	-0.267469	2.98023e-08	-0.00331158	0	0	0	-0.00757876	0	0	0.000221394	0	-0.0390306	0	-0.0111684	-0.00855411	0	0.00425172	0	-0.00673522	-0.000507217	0	0	0
GSS_STOMACH	-0.000233892	0.000485005	0	0.00127987	0	0	-2.65852e-06	0	0.00327284	-1.87187e-06	1.04452e-06	1.48655e-06	0	0.0460241	0	0.00314015	-1.449e-06	0.0258092	0.0156545	0	0.0262401	0	0	-0.00550013	6.69389e-05	-9.84831e-05	0.00623537	0	0.0072707	-8.54827e-07	0	0.00848411	-0.00334594	0	0	0	-1.94998e-07	0.0474557	0	-0.0160832	-0.000650185	-0.00413182	0.0138491	0.00171233	-0.00858204	0	0	0	0.0100255
HCC1438_LUNG	0	-0.00074888	0.000871902	0.0013595	0	0	0.00426513	0.00821889	-0.00111571	0	0	0	2.41137e-05	0.0230557	0.000707716	0	0	0.0336477	-0.0272963	0	0.0123128	-0.000404967	0	0	0	-0.00157349	0.0205376	2.35385e-06	0.00525558	0	0	0.00992454	0.0118311	0	0	0	0	0.0175474	0	0.00044685	0	0.00325378	0.00394262	-5.77948e-05	0.00262836	-0.00225407	0	0	0
HCC1937_BREAST	-0.00999858	0	0	0	-0.00108154	0	0	0.000872918	0	0	0	0	0	0.0408357	0	0	0.00134633	-0.0438126	-0.0393195	-0.00380989	-0.0464164	-0.00159689	-0.000709786	-0.00149812	0	-0.000388691	0.011232	0	-0.0115806	-0.000427201	-0.000257366	0.00817657	0.00304375	-0.00278016	0.0079162	-2.67675e-05	0.00420343	-0.00670618	0	0.0401914	0	0	-0.0114957	0	-0.00205166	0.00415674	-0.00080578	0	0.000989282
HCC2108_LUNG	-0.000152422	0	0	0	4.15828e-06	0	-0.00172856	0.00734615	-0.00402641	0	-0.00034205	0.00515474	0	0.00214641	0.00287844	0	0	0.0262282	-0.00826176	-0.00157927	-0.0431799	-0.00557094	0	0	0	0	0.00811383	0.00193527	0.00420048	-0.0040916	0.00294113	0.00943393	0.0336431	0	-0.000977216	0	0.00297285	-0.0385789	0	-0.00602182	0.00930509	-6.12643e-05	0.00139701	0	0	0	0	0	0
HUNS1_HAEMATOPOIETIC_AND_LYMPHOID_TISSUE	0.00957728	0	0	0.00297466	0	0	0	0.0110141	0.00106618	0	-0.000565278	0	0	0.0310607	0.000761372	-6.60215e-05	0	0.0309612	0.0244788	0	0.0315856	0.00167773	0	0	0	0	0.0189715	0	0.0139056	0	0	0.011775	-0.0306605	0	-0.000310555	0.00084886	0	0.0503673	0	-0.00145264	-0.00325656	-0.00446594	0	0	0.00706178	-0.00316795	0	0	-0.00144041
JMSU1_URINARY_TRACT	0	0	0	0.00164749	-0.00216323	0	0	0.0106665	-0.00197955	0	0.00400296	0.00161464	0	0.0257399	2.78003e-05	0	0	0.0253739	0	0	-0.00755745	0	0	-0.000795906	0	0	0.0113133	0	0.00703912	0	0	0.00786413	0.0152014	0	0	0.000236436	0	0	0	0.00639858	0.00481894	0	0	0	0.0105076	0.000140592	0	0.00645052	0
KASUMI1_HAEMATOPOIETIC_AND_LYMPHOID_TISSUE	0.0012334	-0.00130807	0	0	-7.03907e-07	0	0	0.013833	0.00103505	-0.00420552	0	0	-4.73583e-05	0.0318316	0	0	0	0.027637	0.0226856	0	0.0314346	0	0	0.00370983	0	-0.00030589	0.0194826	1.75572e-05	0	0	0	0.00262209	-0.0114924	-0.000840534	-0.000827558	0	0	0.0378038	0.000447526	-0.0108902	-0.00944165	0.000118369	-0.000225399	0	0	-0.000530225	0	-0.000921778	0.00520003
KMS34_HAEMATOPOIETIC_AND_LYMPHOID_TISSUE	0.000898475	0	-0.00126895	0	0	0.00454383	0	0.00818179	0.00340778	0	0	2.9276e-05	-0.00159475	0.0314896	0.00104211	0.00229065	0.0021096	0.0339154	0.0270639	0	0.0355593	-0.00264817	0.00211405	0.000136559	-0.00187484	0	0.0160972	0	0.0175003	-0.00376635	0	0.01123	-0.0204888	-9.48136e-05	-0.00210516	0	0	-0.0357112	0	0	0.00221603	0	0.0130299	0	0.00153748	0	0	0	0.000848784
KPNSI9S_AUTONOMIC_GANGLIA	0	0	-0.000489005	0	0	0	0.00263267	0.00326284	0	0	0.00244684	2.66328e-06	0	-0.117719	0	3.65457e-05	0.0009672	0.0160125	0.0282469	-0.00276507	0.0232722	-0.002742	-0.00238137	0	0	0.000762379	-0.0219191	0	-0.00734039	0	0	0.00239562	0.00983243	0	0	0.00066321	0	-0.0398421	-0.00190004	-0.00961959	-0.00438044	0	-0.00937827	0	0.00118327	-0.00295432	0.00205287	0	0
KURAMOCHI_OVARY	-0.0047373	0	0	0	0	2.89935e-06	0.00474336	0.00954375	0	-0.00269954	0.00194624	5.36799e-06	9.43028e-06	0.0242305	-0.000415323	0	0	-0.0118483	0	0	-0.0207084	0	0	2.46488e-06	-0.00355659	-0.00289821	-0.0311866	-0.0140421	-0.0158186	0	0	0	-0.00641996	0.00289602	0	0	-0.000471563	-0.0258253	0	0	-0.00508654	-0.000220059	-0.0165464	0	-0.00472177	0	0.00131684	0	0
LI7_LIVER	-0.0058301	-0.00548537	0	0	0.00420946	0	-0.00103248	0	0	-0.00301557	0	-0.00237808	0.00225763	-0.00716447	-0.00171493	0	0	0.0299476	0.0222586	0	0.0353623	0	-0.00275099	-0.00438019	-0.00866945	0	0.0143502	-0.00774662	0	0	-0.0089116	-0.046695	0	0	0.00354562	0	0	0.0667929	0	0	0	0	0.00116945	0	0	0	0	-6.62211e-07	-0.00127849
LU65_LUNG	0	-0.000841213	0	0.00493724	0	0.000317254	0.00015465	0	0	0	0	0	0	-0.100198	0	0	-0.00610543	-0.00386409	0	0	-0.0305497	0	0	-0.0052635	0	0	0.00872954	-0.0025639	0.000394969	-0.000155251	0	0.0122082	0.00856127	0	-0.00618654	0.000989026	0	-0.0623619	0	-0.00151439	0.0113953	0	-0.00463993	0	0.00229178	0	0	0	0.000142601
MHHCALL3_HAEMATOPOIETIC_AND_LYMPHOID_TISSUE	0.00836079	0	-0.000210474	0	-0.00207355	0	0	0.00561654	0.000819236	9.24977e-05	0.00270879	0.00499446	-0.0002966	0.0314969	0	0.0041928	0	0.0273674	0.00782269	0	0.0253665	0	0.00195414	8.69774e-05	0	0.00148577	0.0186224	0	0.00160487	0	0	0.00245073	-0.00384916	0	0	0	0	0.0511562	0	-0.0139757	-0.00200118	0.00102296	0	-0.00144583	-0.00231213	-0.00163125	-0.0025536	0	0
MKN74_STOMACH	-0.00270113	-7.05809e-05	0	0	0	0	0	0.00428704	0	0	0	0	0	0.0387516	0	0	0	-0.0516379	0.000608689	0	-0.0341701	0	0	0	0	0.00057757	0.00454064	0.000320269	-0.0158654	0.00506396	0	0.00415978	-0.0549679	0	0	-0.00361916	0	0	-5.50027e-05	0.0612799	-0.000475992	0	0	0	0	-0.000167803	0	0	0
MOLM16_HAEMATOPOIETIC_AND_LYMPHOID_TISSUE	0	0	0	-0.0293149	0.00011955	-0.0052156	0	0.00978407	0.00498553	0	0	-0.00341556	0.00577856	0.0384206	-0.0052323	0.00268958	-0.00497374	-0.00068632	0.0249601	-2.15347e-07	0.0345189	0.00115789	0	0.00252713	0	0.0062672	-0.193949	0	-0.00618612	-0.000252935	0	0.00248337	0.00295822	0.00207768	0	0	0	-0.00025967	0	-0.00296579	-0.0050485	0	0.0127743	0	0.00281337	0.00383777	0.00104715	0	6.44501e-07
MOLT3_HAEMATOPOIETIC_AND_LYMPHOID_TISSUE	0.00342243	-0.00258975	0	-0.00260911	0	0	0	0.0101851	0	0	-0.00105067	0	0	0.0435558	0.000714784	0.00339134	0	0.0253564	0.0253074	1.6879e-05	0.0293138	0	-0.00120365	0	0	0	0.0159148	0	-0.00618809	0	0.00503393	0.0075847	-0.00744556	0	-5.80856e-05	0	0	0.0834294	0	-0.0148342	0	-0.00351697	0.0039261	0	0	0.00407458	-0.00488364	0	0.00487358
NCIH1092_LUNG	0	-0.000590614	-0.00163025	0.00264507	-0.00157781	0	0	0.00558011	0	0.00149134	0	0	0	0.0280509	-0.000414806	-0.00554536	0	0.00549907	0.017439	0	0.0376156	0	-0.00165517	0.00983146	0.00330006	0.000722211	-0.142161	0	0.0147064	0	0.000529077	0.0090091	-0.0524376	0.00577565	-0.00342877	0	0	0.059564	0	0	0.00560387	0	0.00886832	0	0	-0.00308876	-0.000277824	-0.00140283	0
NCIH1339_LUNG	0	0	0	0.00296616	0	0	0.00014965	0.0100413	0.0019535	0	-0.00131419	0	0	0.0378384	0.00390844	0	0	0.0262761	-0.00610035	0	-0.00298508	0	0	0	0.000533909	0	0.0124228	0	0.00827173	-8.85491e-09	0	0.013586	0.00255699	0	-8.24616e-05	0	-0.00102589	0.011148	0	0.00355283	-0.00697298	0	0	-7.49949e-05	0.00402791	0.00087916	0	0	0
NCIH1944_LUNG	0	-0.00992674	0	-0.00289081	-0.00214208	0.0153204	0	0.00914735	-0.00493853	-0.00267152	-0.00294687	0	-0.00207086	-0.0412952	0.00223291	0	0	0.0264676	-0.0218398	0.00354305	0.00519287	0.00554091	-0.00125197	0	0	-0.000722328	0.019804	0	0.00333104	0	0	-0.108567	0.0234285	0	-6.76181e-05	0	0	0.0140431	0	-0.0053655	0.000598604	0.00195318	0.0045476	0	0	0	0	0	-0.000557067
NCIH196_LUNG	-0.00172416	-0.00394989	0	0	0	0	-0.00697974	0.00908384	0.00142657	0	0	0	-0.00162059	-0.125692	0	0	0	0.0329144	0	0.00243943	0.0114832	0	0.00138433	0	-0.00651644	6.01352e-05	0.00813301	-0.000131297	-0.00177844	0	0	0.00189243	-0.0332789	-0.00138291	-0.000297193	-0.000603872	0.000220284	-0.0548705	0	-0.00978537	0.0015419	0	0.00165829	-0.00126932	0.0046792	0	-0.00397241	0	0
NCIH2172_LUNG	0	0	0.00416913	0.00261619	-0.0032639	0.000206626	0.000631332	0.00644448	0	0	0	0.00345685	0	0.0273603	0.00351527	0	0	0.00633103	-0.00957169	0	0.013254	0.00209389	0	8.84963e-05	0	0	0.00874804	0	0.0101263	0	0.00225221	0.00145327	0.0320429	-0.00346433	0.00318527	0	0.000345142	-0.0292212	0	-0.00848612	2.99631e-05	0	0.00118907	-0.00448171	0.00329826	-0.000339632	0.00177014	4.49718e-05	0.00203204
NCIH2452_PLEURA	0.000377927	0	-0.00110694	0.00307962	0	0	0	0.00990786	-0.000527751	0.00182233	0	0.00441963	0.00148589	0.0253468	0	0	0	0.0266692	0.000653812	0	-0.0156789	0	0.000289963	-0.00173848	0	0	0	0.00217439	0.00140306	0.00173543	5.949e-06	0.0116973	0.0070226	1.68006e-05	0	0	0	-0.0289071	0	-0.0032594	0	0	0	0	0	-0.000854126	0	0	0
NCIH82_LUNG	-0.00328172	0	0	-0.00405832	0.000396861	0.000737803	0	0.0104813	0	-0.00329005	-0.00155946	0	-0.0013828	0.023553	0	-0.00162338	-1.28652e-05	0.0246612	0.0229666	0	0.0337438	-0.00149492	0	0	1.0985e-05	0	-0.0539292	-0.00123301	0.0110512	0	0.000170681	0.0149773	-0.0317936	-0.000526173	0	-0.000828469	0	-0.0397301	-0.00268499	-0.00455966	-0.00459361	0	0	-0.00264923	0	-0.00150436	-0.000650624	0	0
NCIH854_LUNG	0	0	0	0.00139725	0	-0.00439595	0	-0.0621453	0.00129117	0.00141725	0	0	0	0.0336154	-0.00106733	-0.0034892	0	0	-0.0109042	0	-0.0599354	0	0	0	0.00508099	-0.00415858	-0.0200198	0	0	0.000417432	-0.000765292	-0.0342199	-0.0099912	0	0.001158	0	-0.00312876	-0.0514339	5.9165e-05	0	0	0	0	0	-0.00633322	0	0	0	0.00276253
OSRC2_KIDNEY	0	0	0	0.00325234	0	0	0	0	0	-0.00261655	0	-0.00555343	0	-0.127519	0	-0.00593705	0	0.0183724	-0.00348774	1.02761e-05	-0.0419642	0	0	6.88303e-06	0	-0.00165223	0.007311	0	-0.00491806	0.00314353	0	0.0105253	0.00805856	0.000220445	0	-1.33564e-05	0	0.0316268	0	-0.00404078	-0.00533858	0	0	0	0	2.42025e-06	0.000891564	0	0
PANC0504_PANCREAS	-0.00382359	0	0	0.00184549	0	0	0.00270158	0	-0.00382422	-0.00306547	0	0	-0.00105703	-0.00560264	0	0.00190947	-0.000947113	-0.0496723	-0.0396809	0	-0.0431522	0.00412701	-0.000258763	0	0.00491165	0	0.0137498	0	-0.00699684	0	0	0.0122294	-0.0171797	0	-0.00297179	-0.00130869	0	-0.0286355	0.00571513	0.00786465	0.00947731	-0.00212288	-0.0158725	0.00158999	0	0	0.000343495	0	0
PEER_HAEMATOPOIETIC_AND_LYMPHOID_TISSUE	0.00614148	0	0.00110657	0	0	0	-0.000416814	0.00714905	0	0	-3.15407e-05	0	0	0.0369902	0.00297881	0	-9.12526e-06	0.0264076	0.0249101	0	0.0300383	0	-0.000101965	-0.000140376	0	0	0.00819761	0	0.00832647	0.0045963	0	0.0123962	0.0283283	0	0.00306213	0	0	-0.0436435	0	-0.00582319	0	0	0.00736494	-0.000486602	0.00590157	-8.82664e-05	0	0	-0.0017307
RERFLCAD2_LUNG	0	0.00204359	0	0	0	0	0.000885096	0.00162947	-0.00248755	1.54755e-06	0	0	0	-0.0175395	0	0	0	-0.0454817	-0.050328	0	-0.0556205	0	0	0	0	7.93817e-05	0.0148219	0.000848601	0	0	0	0.0116944	0.0111254	-0.00158965	0	-0.00351281	-0.00294914	0.000156426	0.00637289	0.0377992	0.00621134	-0.0101361	-0.00927691	0.00246491	0	-0.00393299	0	-0.00435655	0
SJSA1_BONE	-0.0013841	0.000760582	0	0.00474242	0.00196938	0	-2.06625e-06	0.00575108	0.000972145	0	0	-0.000949831	7.24578e-07	-0.0940753	0.00214241	0.00575056	0	0.0322777	0.014073	-0.00270911	0.0297868	0.000316247	0	0	0	0	0.0188541	0	0.0138253	0.00058253	0	0.00961525	-0.0151093	-7.97029e-05	0	0.00418874	0	-0.00248867	0	-0.0102957	-0.00173989	0	0.000273216	0	0.0047477	0.00164759	-0.00401976	-0.00809373	0
SNU324_PANCREAS	-0.00220451	-0.00494505	0	-5.53027e-06	0	0	0	0.00788807	0	0	0	-6.31344e-05	4.90629e-05	0.0324618	0.00807286	0	0	-0.062753	0.00491066	0	-0.0173341	0	0	0	0	0.00272402	0.0233833	-0.00539524	-0.00479523	-0.00409792	-0.00186556	0.00756518	0.0150069	0	2.13327e-05	0	-0.00195271	0.00642455	0	-0.00613516	0.010118	-3.42386e-05	-0.00262684	0.00296849	-0.000992235	0.00290589	0	0.000381156	0
SNU449_LIVER	-0.00365733	-0.00180913	-1.12966e-07	0.00366206	0	0.000639316	-0.0017077	0.0106294	9.08062e-05	-0.00166601	0	1.01778e-07	0	-0.110212	-0.0012363	2.06116e-07	0	0.0304495	-0.0129157	0	0.0247596	-0.00293121	0	0.0015301	0	-0.00179943	0.0139785	-0.00611211	0	0	0	0.0104105	0.000754778	0	3.08863e-05	0	0	0.0475482	-2.04143e-07	0.0366838	-0.000720334	0	0	0	0	0	0	0	0.00124229
SNU61_LARGE_INTESTINE	0	0	-0.00192243	0	0	0	0	-0.0821292	0	0	0	1.65784e-05	-0.000269356	0.0359233	0	-0.00161399	0.00134435	-0.0459755	-0.00891169	0	-0.0177241	0.000949996	0.00443236	0	0	-0.00166502	0.0195258	0	-0.0111418	8.6564e-05	0.00102548	-0.101673	0.0222253	0.00221687	0	0	0	-0.059463	0	-0.00133095	0.0127859	0.00125995	-0.0067014	0	0	0.00111484	0	0	-0.00927252
SNU81_LARGE_INTESTINE	-0.000504197	-0.0016707	0.000293256	-0.00259839	0	0	0	-0.162949	-0.00740577	0	-0.000694698	0	-0.000391763	0.0153914	0	0.00117904	0	-0.0620518	-0.0111876	0	-0.0234509	0	0	0.000119499	0	-0.00275624	-0.0126182	-0.00188334	0.000514202	0	0	-0.113221	-0.0487768	0	-0.00563698	0	0	0	0.00151616	-0.00965062	0.00643469	0	0.0110285	-0.00181729	-0.00831705	0	-0.00353323	0	0
SNU878_LIVER	-0.00313953	0	0	0.00187281	0.0024722	-0.000858065	0	0.00506906	0	0	0	0	1.61337e-05	0.0314423	0.000967076	0.00246772	0	0.0275945	-0.00382755	0	0	0	-2.62661e-06	0	-0.00179929	0.000995569	0.0118628	0	0.00991488	-0.00135692	0	-0.0148322	0.0202681	0.00290027	0	-2.19865e-05	0	-0.00421593	0	-0.00333802	0.000935224	0	0.00840073	-0.00123548	-0.00466023	-0.000877246	0	0.000471123	0.000174591
SNUC1_LARGE_INTESTINE	-0.00778243	0.00170768	0	0	0	0	-0.000252251	-0.046844	0	0	0	-0.00163816	0	0.046823	0.000734075	-0.00116203	0.00417938	-0.0476571	-0.00372706	0.00102635	-0.00780945	0	-0.000859036	0	0	0	0.0101918	0	-0.00162372	0	-0.000293867	-0.119498	-0.00159207	0	0	0	-0.000161907	-0.0621347	0.000132686	-0.00558062	0.000272377	0	0	0	0	0	0	0	0
SUDHL10_HAEMATOPOIETIC_AND_LYMPHOID_TISSUE	0	0	0	0	-0.00361813	0.00149579	-8.10033e-05	0.0174804	0.00337512	0	0	0	-0.000154383	0.0132978	0.000543191	-0.000859736	1.91123e-05	0.0312289	0.026267	0	0.0335491	0	0	-0.00100685	0	0	0.00860801	0	-0.00400013	0	0	0.0111978	-0.00839477	0	0	0.000691765	0.000997466	-0.043776	0	0	-0.00631558	-0.00162881	0	0.00152373	0.00206645	0	0	-1.13542e-05	0.00136191
TE15_OESOPHAGUS	-1.73229e-05	0	5.55428e-05	0	0	3.3861e-05	-0.00136763	-0.0242998	0	0	0.00141889	0	-0.00221812	0.0359146	0.00134013	-0.00550179	0.00119431	-0.00113815	-0.0481902	0.00305672	-0.0619504	-0.00734526	0	0	0.00921923	0	0.0221785	0	-4.93668e-05	0	0	0.00877197	0.02432	0	-0.0020392	0	0	-0.0380485	-0.0051849	0.029215	0.021708	0.00522838	0	0	0	0	0	0.00324185	0.00785002
WM88_SKIN	0	0.00160454	0	0	0.000518443	0	0	0.012668	-0.00014656	0	0	0	0.00177821	-0.0454151	0	-0.00157595	0	0.0273711	0.0183008	0	0.0231693	0	0	-0.00218984	0	0	0.0016362	0	0.0141954	0	-0.000842788	0.00282563	0.00954417	-0.0012857	0	0	0	0.124015	0.00102705	-0.00581493	0.0056072	0	0.00729194	-0.00193638	-0.00487392	0	0.00149304	0	0
WM983B_SKIN	0	0	0	0.00398608	-0.000255881	-0.000105646	0	0.00434671	0.000134453	-8.14529e-05	0	-0.00206931	0	-0.0175662	0.00377651	0	0	0.0125615	0.0319127	0.00580047	0.018515	0	0	0.00609965	0	0.00237093	0.0157393	0.00273836	0.00979669	0	0.000125769	0	0.00842441	-0.00231538	0.00349662	0.00272058	3.68574e-05	0.0328237	0	-0.00416757	0.00434557	0.00208488	0	0.00296508	-0.00377583	0	0	-0.00203865	0.00138121
YD15_SALIVARY_GLAND	0	0.00170261	0.00157023	0.00218463	0.00105621	0	0	0	-0.000447846	0	0.00135593	0	0	0.0193999	-0.00199778	0	0.00134001	-0.0338628	-0.0415789	0.00221912	-0.0525032	-0.00124102	0	-0.00271861	0	-0.000543862	0.0160927	-0.00315324	0	0	0	0.0159277	0.0134818	-1.19209e-07	0	0	0	-0.0269251	0	0.0330462	0.00946941	-0.000169265	0	0	0.00263016	-0.000472734	0	-6.72351e-05	0
BCP1_HAEMATOPOIETIC_AND_LYMPHOID_TISSUE	0.00740612	-0.0030857	0.00293832	0.00347663	-7.5737e-06	0	0.00429754	0.0121931	0	0	0	0.00152685	0	0.0247515	-0.00102288	0.000425685	0	0.0275538	0.00715943	0	0	0.00091355	-0.00175041	-7.06658e-05	-0.00173838	0.0030441	0.014115	0.00227924	0	0	0.00466205	0.00239327	0	-3.73916e-06	0	0	0	-0.0373772	0.002692	0.000569029	0.0178387	0.000240056	0	0.00165906	-0.000698278	0	0.00699614	-0.00092962	0
BDCM_HAEMATOPOIETIC_AND_LYMPHOID_TISSUE	0	0	0	-1.11538e-05	0	0	0	0.0114503	0	0.00453404	0	-0.00130649	0	0.00348178	0	0.00473629	-5.79008e-05	0.0219779	0.00724519	0	0	0	0.00452947	0.000691702	0.000991321	0	0.0167306	0	0	0	0	-0.0339787	0.00573247	0	-0.00263083	0	-0.00313414	0.0489126	0	0	-0.00150295	0.00250947	0	0	0	0	0.000821026	0	0
BL70_HAEMATOPOIETIC_AND_LYMPHOID_TISSUE	0	0.00381161	0.000911266	0	0	0	0	0.00587466	0.00219802	0	0	0	0	0.0277757	0	0.00111294	-0.00160517	0.031989	0.011586	0	0	0	0	0	0	0	0.0113344	9.25621e-05	0	0	0	0.0071222	-0.00316558	0.00273107	0.000818578	0.00383656	0.00575076	-0.026139	-0.000238214	0	-0.00747161	0	0.000302285	0	0.00252028	0	0	-0.00545986	0
CA46_HAEMATOPOIETIC_AND_LYMPHOID_TISSUE	0.000311474	0.0111475	0	0	0	0.00211145	0	0.0114579	0	0.00339456	0	0.00495237	0.00260855	0.0186599	0	-0.00552754	0	0.0276373	0.0113914	-0.00654013	0	0	0	0	0	-0.000508409	0.00545226	0	-0.00210175	0	-0.000251737	0.0165979	-0.0599423	0.00261627	4.99077e-06	0	0	0.0302736	0	0	-0.00782182	0	0	-0.000422824	0.00139075	0.00478896	0	0.000999993	-0.000689585
CADOES1_BONE	0	0.00897075	6.36694e-05	0	0.00357271	-0.00285424	0	0.0093657	-0.000899627	0	0	-2.19553e-05	0.00318452	0.0261594	0	0	-0.000950979	0.0262557	0	0.000728048	0	0	-0.0015364	0	-0.00102505	0.000355434	0.00413078	0	0	0	-0.00240206	0	-0.00574705	0	0	0	0	0.0371865	0	0	-0.000190985	0	-3.7458e-07	0	0	0	-8.65173e-07	0	-0.000681625
CMLT1_HAEMATOPOIETIC_AND_LYMPHOID_TISSUE	0	0	0	0	0	0.00415591	0	0	0	0	0	0.00869187	-2.14436e-07	0.0263426	0	0.00299435	0	0.032842	0	0	0	0	-0.000862755	0.00280283	0	0	0.0135917	0	0	0	0	0.00266306	-0.0369578	-0.00228146	0.00327214	-0.00266967	0	-0.0162452	0.0101089	0	-0.0190362	0.00752	0	0	0	0	-0.00540974	0	0
COLO800_SKIN	0.000921606	-0.000483059	0	0.000768434	0	0.000192524	0.000950902	0.0122337	0	0	0.000526709	0.00206605	0.0017888	-0.0284349	0.00114189	0	0.00283746	0.0333918	0.00392354	0	0.00131594	0.00376165	0.00155415	0.00256986	0	0	-0.0301811	0	0	1.13184e-06	0	0.00819396	0.0261256	0	0	0.00351521	0.000490914	0.0221532	0	0.00195053	0.00382152	0.000723594	0.00221708	0	0	0	0.00248388	0	0
DBTRG05MG_CENTRAL_NERVOUS_SYSTEM	0	0.00849412	0	0.00241266	1.25953e-06	-0.00131086	0	0.0142521	1.35498e-07	0	-0.000125711	0	0	-0.052512	0.00130533	0.00080936	0.000793558	0.0324754	0	0	0	-0.000102154	0	0	0	0	0.0124636	0	0	0	4.7522e-07	0.00645331	0.0173948	0	0	0	0.000921405	0.00652942	0	0	-0.00275753	-0.000630856	0	0	0	0	0	0	-0.000648953
DB_HAEMATOPOIETIC_AND_LYMPHOID_TISSUE	0	0.0139229	-0.00249602	-9.73849e-05	0	0.000507873	0	0.0084312	-3.04862e-05	0	0	0	0	0.0291675	0	0	0	0.0312195	0.0121265	-0.00207284	0	0	0.000218113	0	0.00243993	0	0.01663	0.000956074	0	0.00169731	0	0.01254	-0.0671199	0	0	0	0	-0.054733	3.72341e-05	0	-0.0111245	0	0	0	0.00258254	0.00273309	0	0	0.00218107
ECC10_STOMACH	-0.00090841	-0.0123434	-0.00394349	-0.000759362	0.0017039	0.00144954	0	0.00725579	2.56112e-05	0.000113878	0.000303807	0	-0.00300235	0.0259524	0	0	0	0.0260748	0.00297514	0	0.00180243	0.000606634	0	0.000103076	0.000892988	0	-0.0404583	0	0.00202434	0.00123931	0	0.00446746	-0.0331301	0.000837363	-0.00463921	-0.000580531	0	0.0443672	-0.00558026	0.00166263	-0.0261642	0	-0.0007019	0	-0.00354039	0	-0.00841824	0	0
EM2_HAEMATOPOIETIC_AND_LYMPHOID_TISSUE	-0.000934945	-0.000249534	-5.08004e-05	-0.000410952	-0.00737471	-0.000483974	0	-0.00519797	0.000938564	-0.000718378	0.000157325	0	0	0.023642	0	0	0	0.0320229	0.0100536	0	0	0	0	0.0138127	0	-0.00263213	0.00172994	-0.00389451	0.00507027	0	0	0.0097117	-0.0371052	-0.00413033	-0.00102011	-0.000225102	0	0.0307453	0	0.0105317	0	0	0	-0.00392035	0	0	0	0	0
HCC1171_LUNG	-0.00163279	0	0.00100672	-0.000843305	0	0	0	0.00957289	-0.00142181	0	-0.00239441	0	-0.0031778	-0.0311077	0	0.000743885	0	-0.05194	-0.0140548	0.00117401	0	0	0	-0.00116252	0	0	0.0066127	0	-0.00547139	0	0	0.00400542	-0.0012114	0	-0.00121603	-0.00162517	0.000603865	-0.0244489	0	3.89513e-06	-0.0135237	-0.00166375	0	-0.00149766	0	0	0.000250289	-0.00143965	0
HCC1500_BREAST	-0.00124081	-0.00593886	0.00122973	0	0	0	-0.00134168	0	0	0	1.10506e-05	0.000516115	0	0.0230383	-0.00135234	0	0	-0.060786	-0.00818822	0	0	0	0	-0.00180874	0	-0.00754	0.0115752	0	0	0.00136561	-7.0427e-06	0.00909951	-0.0229643	-0.00390861	-0.000980878	-0.00294184	0	0.0473559	-0.000661076	0.00144438	-0.0110485	-0.00322542	0	0	0	0	0.000325938	0	0
HCC56_LARGE_INTESTINE	0	-0.00355306	0	-0.0035118	-0.00358158	0	0	-0.128271	0	-0.00124036	0	0	0	0.018585	0.00156189	0	0	-0.0635909	-0.000879144	0.00145282	0	0	0	0	0.00273813	-0.00105082	0.0146202	-0.00105914	0	0	-0.00433547	-0.0761366	-0.0162798	0.00242112	4.52095e-05	0.00141555	0.00133563	-0.033503	-0.00147398	0	-0.00223562	0	0	0	0	0	0	1.41978e-05	0
HCC95_LUNG	0	0.00291046	0	0.00552999	0	0.000512452	0.00137305	0.00606016	-0.000441364	0	-0.00216397	0	0	0.0172059	0.00355321	8.1143e-06	0	-0.0286393	-0.00864989	0	-0.0098798	0	0	0	0.000102104	-0.00309223	0.0152351	-0.000218774	0	0	0.00274535	0.00498899	0.0212893	0	-5.83335e-05	-0.00295308	0	-0.0136026	0	0	0	0	0.00120974	0	0.00244832	-0.000120977	0.00616932	0	1.23602e-05
HOP92_LUNG	-0.00153463	-4.68444e-06	0	0	0	-0.000692059	1.83573e-05	0.00918022	0.00418408	0	0	0	0.00235612	-0.0565698	0	-5.04889e-06	0	0.0339971	0	0	0.00624109	0	0.00155651	0	-0.000973626	0	0.00879766	-0.000561205	0.00345371	0	0	0.00533301	0.0382259	-0.000430008	0	-0.00306841	0	-0.0358263	0.00848415	0.00242785	0.00596622	0	0	0	0	0	-0.00379025	-0.00287664	-0.00133118
KE97_HAEMATOPOIETIC_AND_LYMPHOID_TISSUE	0	-0.00228663	0	0	0.0012831	0	-0.00136281	0.0120865	-0.000966003	0	0	0	0	0.0246345	-0.00133947	0	0.0014973	0.0289831	0.011349	0	-0.000213933	0	0	0	-0.00159046	0	0.0139939	0.000822215	0	0	0	-0.00230993	0.01646	0	-0.000964916	0	0	0.0229466	0	0	0.00789183	0	-0.000674121	-0.000237324	0.000905998	-0.00137834	0	0	0
KPNYN_AUTONOMIC_GANGLIA	0	-0.0143298	-0.00742155	-0.0016674	0	-0.00141562	-0.00423386	0.0022698	0	0	0	0	0	-0.0720802	0	0	-2.07817e-07	0.0321857	0.000179141	-0.000934067	0.00215436	0.00327091	0.00601356	0	-0.00150966	0	-0.161238	0.000445626	0	-0.00374726	0.000771622	0	-0.0413159	0	0	0.000149119	0	0	0	0	-0.00965275	0	0.00170445	0	0	0.00485728	-0.00430837	0	0
KYSE270_OESOPHAGUS	0	0.00324511	0	0	0.0047428	0	0	0.00944869	0	0.00359918	0	-1.1362e-06	0	0.0148842	0	0	0.0027183	-0.0275495	-0.0132193	0	-0.00325905	-0.000628106	0.000877906	0.000994982	0	-0.00202596	0.0106151	-0.00169976	0	0.00135679	0	0.00570478	0.029834	-0.00230169	-0.00174011	0	0	-0.00582127	0	0	0.0111778	-0.000265399	0	0	0	4.36714e-08	6.33993e-05	0	0
KYSE510_OESOPHAGUS	0	0.0116104	0.000272671	0.000287506	0	0.0017453	0	0.00111013	0	0	1.0088e-06	0	0	0.0255686	0	0	0	-0.0296393	-0.00829126	-7.09638e-06	-0.0015461	0	0	0	0.00237795	-0.00433628	0.0166764	0	0	0	0	0.00956608	0.0436561	-0.00027298	0	0	-0.00124238	-0.00722057	0	0.00708172	0.0144649	0	-0.000636914	0	0	0	0	0	0.00180797
LCLC103H_LUNG	0	0.00489542	-0.00010166	0	0.00243886	2.05904e-06	0	0.0146716	0.0021525	0	-0.001757	0	0	0.0275876	0.00103813	0	-0.000534365	0.0334188	-0.0064167	0.00630198	0	-0.000303698	-5.37775e-05	0	0.000489182	0	0.0140762	0	0	-0.000205473	1.83074e-06	0.00136845	0.0207369	-0.00095396	0.000194654	0.00132566	9.11325e-06	0.0106036	0	0	-0.000797765	0	-0.000850893	-0.00128261	-0.00243633	-0.00119814	0	0.00128219	0.00060468
MDAMB231_BREAST	0	0.0141347	0	0.000155545	0	0	-0.000811974	0.0122401	0	0	0	0	5.67668e-05	0.0245724	1.28812e-05	0.00470412	0	0.0318546	0	0	0.000453012	0	0	0	0.000552219	0.00182038	0.00910177	0	-0.00100552	-0.00138919	-0.00366955	0.00737309	0.0304971	0	0.00245943	0	-0.000753572	-0.0256773	0	0	-0.000988073	0	0	0	0	0.00388072	0	0	0
MELJUSO_SKIN	0.00192089	0.00904796	0	5.35661e-06	0	0.00127569	-6.66513e-05	0.0101645	0	0	0	-0.000940492	-0.00289305	0.0240489	0	-0.00139092	-0.000807083	0.0308546	0.0112756	0.000304325	0.00200918	0	0.00267588	0.0012421	0	0.00102162	0.0152119	0	0.00435521	-0.00146433	0	0.0123574	0.0183348	-0.00128244	0	3.7453e-05	0	0.00667	2.77764e-07	0	0.00519552	0.00150877	0	-0.000348258	0	0	0	0	-0.000458108
NCIH1373_LUNG	0	0	-2.03857e-06	0	0.000198337	0.000168447	0	0.00875001	-0.000547891	0.00256693	0	0	0.000408641	-0.0492264	0.0015374	0	-9.30187e-06	-0.0163183	-0.0167979	0	0	0	0	-0.00188102	0.00311527	0	0.00300778	-0.00454708	0	0	0.000182219	0.00254573	0.0322554	0	0	0	0	-0.0306448	0	0	0.00889351	-7.22018e-05	0	0	0.000942527	0.00095075	0.00223397	-0.00047283	0
NCIH1693_LUNG	0.000283637	-0.000410555	0	7.17017e-06	0.003802	0	-0.000741096	0.0116858	0	0.00212379	0.00382204	0	0	0.0286394	0	0	0.00421235	-0.014754	0	0	-0.00290171	0	0	2.93998e-06	-0.00317991	0	0.00962829	0.00232881	0	0	2.38523e-06	0.00676527	0.0295382	0	0	0	0	-0.0294527	0.00224988	0	0.0151149	0	-0.00265138	9.88404e-05	0	0.00298326	0.00264669	0.000584545	-0.00360755
NCIH1755_LUNG	0	0	0.000950872	-0.00137415	0	2.19882e-06	0.000442396	0.0120007	0	-0.000112227	0.00178553	-0.00180557	-0.000776244	-0.0401632	0	0	0.000448786	0.0259679	-0.014838	0	0.00121535	-0.000585739	0	-0.00104443	0.000864506	0.000142162	0.00169105	0	0	0	0	-0.0338671	0.021179	0	1.00976e-06	0	0.00234955	0	0.00241414	0	-0.000162434	0.000165314	0	-0.0010631	0.00037559	0	0	0	0
NCIH1869_LUNG	0	-0.00346702	0	0	0	0	-3.05594e-05	0.0107996	0	0	0	0	0	-0.00688683	0	0	0	-0.0442852	-0.00319167	0.00230622	-0.00376684	0	-0.00379852	-0.00271034	0	-0.00102967	0.00888967	0	0	0	0.00227174	0.00658047	0.0646645	-0.00307131	-0.000435313	0	0	-0.0423272	-0.0011622	0	0.00611671	-0.00524462	0	-0.00404886	-0.00699117	0	-0.00322142	0	0
NCIH1975_LUNG	0	0.0127824	0.00122899	0	0	0	0	0.00929007	0	-0.00158967	0	0	1.06036e-05	-0.0779741	0	0	0.00117732	0	-0.0104251	0	-0.00329937	0	-0.00038646	0	0	0	0.0118031	0	0	-0.000901424	0	0.0070326	0.00519468	0	0	0.000317098	0	-0.0423186	0	-0.00068554	0.00807858	2.26607e-05	0	0	0	-0.000682299	0	0	0
NCIH211_LUNG	-0.00267184	-0.0141567	0	0	0.00218197	0	0.00197096	0.0115868	0	0	0	0.00169221	-0.00245614	0.0295973	0	-0.000403165	0	0.0249392	0.00714907	0	0	0	0	0.000997886	0.00348442	-0.00127934	0.0131098	0	0	0	0.000591982	0.00872935	-0.0240628	-0.00380081	0	0	0.000788303	-0.0252875	0	-0.00130591	-0.00193304	0	0	0	0.00101119	0.0012468	0	0	0.00130315
NCIH2170_LUNG	-0.00202206	-0.0053477	0	0	0.00265968	-0.00408804	0.000820917	-0.0468656	-0.00517879	0.00165534	-0.00726001	0	0	0.0230435	0.000275597	0	0.00169993	-0.035385	-0.00762388	0	-0.00894069	0	-0.00279402	0	0	0	0.022837	0	0	0.00406896	0.00401278	-0.000109057	-0.00917374	0	0	-0.00424375	0	-0.00954631	-0.00326563	0	0.000105519	-0.00168781	0.00440963	0.00301152	0.00260164	0	0	0	0
NCIH660_PROSTATE	-0.00159881	-0.0118563	0.00168414	0	0	0	0	0.00930295	0	0	-0.00254306	0	0	-0.0119915	0	0.000565508	0	-0.0151972	-0.00645379	-0.000687246	0	0	2.98023e-08	-0.000169332	0	0	-0.0122698	-0.00294001	0	0	0	0.00428789	-0.0573258	0.000227298	0	0	0	0.0475152	0	-0.00453056	0	0	-0.00618971	2.98023e-08	-0.00566293	0	0	0	0
NUGC2_STOMACH	-0.00199264	0	0	0	-0.00386916	0	0.00227454	0	0	0	0.00960301	0	4.61512e-06	-0.0332803	0	0	0	-0.0399504	-0.0170264	-0.000566995	0	0.000857619	0	-0.00312755	0.00401404	0	0.00261012	0	0	0.00155851	0	0.00621596	0.0148332	0	-0.000562459	0.000613097	1.25982e-05	0.000276496	0	-0.0011872	0.00660629	0	-0.0020174	0	0	0	-0.00361852	0	0
OC314_OVARY	-0.00131307	0	0	0	0	0.000189534	0	0.00563485	0	0	0.00229548	0.0015538	0.000719908	-0.0687626	0	0	0	0.0312024	0	-0.00334661	0.00795259	0	0.000659715	-5.58794e-09	0	0	0.00353468	0	0	0	-0.00017007	0	0.0117412	0	0	0	0	0.0145313	-5.5879e-09	0	0	-0.000536172	-0.00157571	0	0.00349743	0	0	0	0.00144014
OCILY3_HAEMATOPOIETIC_AND_LYMPHOID_TISSUE	0.00334357	0.0116692	0	0	0.0113652	0	3.20219e-05	0	0	0	6.79304e-05	0	0.000277678	0.0254085	-2.09322e-05	0.00129943	0.00316446	0.0319369	0.00658707	-0.00147626	0	0	0	0	0	0	0.0149739	0	0	0	0.000275496	0.00830432	-0.0324448	-0.00399752	0	0	0	0.0389096	0	0	0	0.00117657	-0.00303327	0	0.0032747	0	0	-0.00397748	-0.0050054
OPM2_HAEMATOPOIETIC_AND_LYMPHOID_TISSUE	0.00525669	0.0115861	0.00145314	0	0	0	0.000787622	0.0109291	0	0.00271976	0	-0.000412861	0.00288163	0.0222408	0.000191262	0	-0.0120645	0.0303635	0.0103226	-2.56683e-06	0	0.00231089	0	0	0	0	0	-0.0015194	0.00136334	6.64915e-07	-2.05141e-06	0.0108738	-0.0132648	0	0	0.00106493	0	-0.0110801	-0.00100377	0	0.0170166	0	-0.000929615	0.00104476	0	0	0	0	0
P3HR1_HAEMATOPOIETIC_AND_LYMPHOID_TISSUE	0	0.00987802	0	-0.00277709	0	0	0	0	0.00432034	0	0	0.0153656	0.00273567	0.0267052	0	0	0.00229082	0.0285939	0.0114087	0	0	0	-0.000583188	0	0	0.0023931	0.0143598	0	0.00861407	0	-1.10737e-05	0.00484716	-0.0428807	0	0	0	0.000700213	0.00520199	-1.57129e-05	-0.0035677	-0.0123688	0	4.41253e-06	0	0.00328181	0	0	0.00141997	0.00311747
PANC0403_PANCREAS	0.00175541	-0.00313411	0	0	-2.83497e-05	0	0	0.00320565	0	0	0.000204189	0	3.41526e-05	0.0191057	0	0	0	-0.0628219	-0.0149181	0	0	0.0012462	0	0	0	0	0.00264687	0	0	0	0	0.00388253	0.0289147	0	-0.00174996	0	0	-0.027159	0	-0.00184176	0.00414065	0.00370104	0	0	0	0.00490045	0	0	0
SF295_CENTRAL_NERVOUS_SYSTEM	0	0.0136579	-0.0011294	0	0	-0.000113427	0	-0.0027583	0	0	0	0	-0.00249558	-0.0615093	0	0	0	0.0328381	0.00131595	0.00135123	0.00221593	0	0	-0.00344214	0	0	-0.0095458	0	0	0	0	0.0075475	0.0057906	2.10484e-07	0	0	0.00161495	-0.0253375	0	0.0022594	0.0011603	0.000111373	0	0	0.000642974	-0.000783656	-0.000831943	0.00121472	0
SHP77_LUNG	0	-0.00556071	0.00268103	0	0	0	6.22179e-05	0.00140353	0.0020024	-0.00339371	0	0.00221868	0	-0.00495027	0.00114591	0	0	0.025774	0.00928815	0.00574617	0.00318426	0	0	-0.000896035	-1.92256e-06	0	0.000959936	-7.17056e-05	0	0	0	0.0112617	-0.00727646	0	0	0	-0.00341882	0.0302746	0	-0.000618037	0	0	0	0	-0.0089447	0.00328494	0.00286555	0	2.29155e-06
SIMA_AUTONOMIC_GANGLIA	-0.000504596	-0.0168595	0	0	0.00171011	0	0	0.0134815	-0.00233455	0	0	0	0	0.0185418	0	-0.0029487	3.60344e-05	0.0154099	0.00280294	-0.00470816	0	-0.000552583	0	0.00139081	0	0.00492701	-0.140612	0	0	2.96437e-05	0	0.00500334	-0.00229729	0.000205911	0	0	0	-0.0296318	-0.000764369	0	-0.00147254	0	0	0	-0.00143008	0.00041044	0.000989464	0	0
SNU1196_BILIARY_TRACT	0	-0.0146908	-0.000767754	-0.00461892	-0.00380179	0	0	0.00508245	0	0	0	0.00902333	-0.00148326	0.0183645	-4.86203e-07	-0.00385519	0	-0.0327692	-0.00814891	-4.7835e-07	0.000335866	-0.00906698	0	-0.0102562	0.00509837	-0.000565837	0.00256225	-9.47542e-07	-0.00458643	-0.00774923	0	0	0.0201776	0	0	0	0.00326346	-0.0169756	-0.00337775	0	-0.00316754	-0.000213604	0.00712379	0	-0.00148577	0.00467675	-0.00406778	-0.00119323	0
SNU16_STOMACH	0	-0.0151912	-8.71641e-05	0	0	-0.00116845	0	-0.130514	0	-0.00283975	0	0	-0.0029386	0.0310605	0	0	0.00776035	-0.0449989	0	0	-0.00084733	-0.000266981	0.00149819	0.000902368	0.000124854	0	0.001904	-0.00132986	0	0	0.0021757	-0.0836483	0.00525167	0	-0.00132987	0	0.0019995	-0.0516984	0	0	0.039561	0	0.00498675	0.00300495	0.002863	0	0	-0.00772394	-6.83236e-05
SNU216_STOMACH	0.00149078	0	-0.00375404	0	0	0	0	0.010822	0	-0.000847015	0	0	-0.00928225	0.0164899	0	3.51335e-05	0	-0.0645827	-0.0064285	0	-0.00276005	0.000235678	0	0.00431194	-0.00314903	0.00241198	0.00665969	0	-0.000892538	0.00522033	0	0.00667935	0.015189	0.000213683	0	-0.0032772	-0.00309682	-0.0409794	0	0	0	0	0	0.0045976	0.00583272	-0.00197877	0	0	0
SNU46_UPPER_AERODIGESTIVE_TRACT	5.26527e-06	0.00225666	0.00280431	0.000442453	0.000326925	0.00048799	0	0.0116761	0	0	-0.000668418	0	0	-0.0296625	0.000699123	0	0.000807574	0.0310044	-0.00106032	1.85303e-05	0	0	0	0	0	0.00118947	-0.00645777	-0.000565266	0	0	0	0.00887738	0.0129947	9.65064e-05	5.96069e-05	0.00085261	0	0.0141378	0.00111696	0.000174105	0.018091	0	-0.0022259	0.00226228	0.00161018	0.00157635	-0.000816012	0.00104646	0
SNU489_CENTRAL_NERVOUS_SYSTEM	0	0.00987491	0	-9.03142e-06	0	0	-0.000946313	0.0122294	-0.00136751	0	0	0.00404272	0	-0.0841537	0	0	0	0.0324274	0	-0.0010525	0	1.98588e-06	0	0.00106116	0	0	0.00872403	-0.00107481	-0.00337436	-0.00225266	0.00108669	0.00216432	-0.00705554	0	0	0.00262879	0	-0.0132275	0	0.00285859	0	7.03128e-05	0	0	0.00169282	-1.65833e-05	-0.00359812	0	0
SNU626_CENTRAL_NERVOUS_SYSTEM	0	0.00165873	0	1.52464e-06	0	0	-0.000448035	0.011514	0	0.000742379	0	0	0	-0.0432295	0	0.000657442	-0.000634503	0.0126302	0.00489998	0	0.00172438	0	0.00178708	0.000258239	-0.00229129	0	0.00892402	1.37633e-06	0.00237371	-0.00544463	0.00172538	0.0083607	-0.00780973	0	-0.000286411	0	-0.0025617	-0.00302396	0	0	0.00653811	0	0	0	-0.00295494	0	0	0	0
SNU840_OVARY	-0.00863021	0.00914117	0	0	5.89012e-06	0	0	0.00939553	0	-2.64862e-05	9.53067e-08	0	0	-0.00445842	-0.00361153	0	0	-0.0342719	-0.0199315	-0.00131709	-0.00354797	0	0	-0.00502933	-0.000517902	0	0.00816362	-0.00134872	0	0	0.0012312	0.00673371	0	0	-0.00040778	0	0	-0.00720505	-0.000160575	0	-0.00662903	0	0	0	0.00364805	0	0	0	0
SNU899_UPPER_AERODIGESTIVE_TRACT	0	0	0.00210148	-0.00494406	-4.60307e-06	0	0	-0.0353078	0	0	0	0	0	0.0013268	0.000599335	0.00125649	0	-0.0604	-0.00851692	0.00192121	0	0.00163363	0	0	0	-0.000593477	0.00713893	-0.00531919	0.00144208	0	0	0.00379814	0	0	0.0029507	0	0	0.00828568	0	0	0.0336807	-0.0034516	0	0	0.00321876	0.000497799	0.00236284	0.00218845	-0.00117865
SNU8_OVARY	-0.00273242	-0.000122577	0	0.00236693	0	3.78799e-06	0	0.00533359	0.00176322	0.000956037	0	0	-0.000893511	-0.0447581	-0.0027163	0	0	-0.0356046	-0.0175036	-0.00304173	-0.00530976	0.000483269	-0.00088976	0	0.000348157	0	0.0164807	0	0	2.55416e-05	0	0.00486727	0.0205889	0.00033561	0	0.000477843	0	-0.0409925	-0.00326043	0	-0.0061908	0	0	0	0	0	0	-0.000610926	0
TE1_OESOPHAGUS	0	0	0	-2.8321e-08	0.00180459	0	0	0.01149	0	0	0.00360468	0.0011764	0	0.0252372	0.00386023	0.000375853	0	-0.0288074	-0.00862218	0.000365856	0	0	0	0	0	0	0.0112515	0.000301681	0	0	0	0.00755731	-0.000377182	-0.0012903	0.00171333	0	0	0.0362921	0.00201978	-0.0020592	0.00832328	-0.00101991	-0.00180213	-0.000223621	-0.00107311	0	-0.00246743	0	-8.31511e-07
TOLEDO_HAEMATOPOIETIC_AND_LYMPHOID_TISSUE	0	0.00061324	-0.00273686	0.00371207	0	0.00338414	-0.0017111	0.00973365	-0.00160699	1.67836e-05	0.000885669	-0.00167146	0	0.0197847	0	5.96792e-05	0	0.0317049	0.0066029	0	0.00200915	0.000550179	0	-0.00195984	0	0	0.0194438	0	0	0	0	0.00608745	0.00128385	0	0	0	-0.00173334	0.0449116	0	0	0	0.000648937	0	0	0.00620815	0.00274199	-0.000433572	0.00159235	0
UO31_KIDNEY	-0.00109531	-0.00185088	0	-0.00107555	0	0.00171125	0	0.00833958	0	-0.000338082	0	0	0.00410234	-0.0652117	0	0.00123459	2.8184e-07	0.0280424	-0.000944402	0	-0.000353682	0	0.00094755	0	0	0.00261892	0.0138796	0.00107251	-0.000262408	0	0	0.00171169	0.0304362	0	0.00063328	1.78683e-06	0	0.0021961	-0.00297374	0	0.00224351	-0.000963621	0	-3.81533e-06	-0.00286993	0.00086619	0	0	0
697_HAEMATOPOIETIC_AND_LYMPHOID_TISSUE	0.0176081	0.0130696	0	0.000334518	0	0	-7.16937e-05	0.00202164	0.00299758	0	-0.0104345	0	0.00106247	0.0311028	0.00771403	0	0.003023	-0.00305188	0.00196835	0	0.00686999	0	0	0	0	0	0.00435718	0	0	0	-0.00170247	0.0107329	0.0593162	0	0.00342657	0	0	0.0574195	-0.000139777	-0.00699265	-0.00639364	0	-0.00187779	0	-0.0280356	0	-0.000174801	0	-0.0031768
786O_KIDNEY	0	0	0	0	0.00318816	-0.000529479	0	0	0.000953286	0	0.00442097	0	0.00173492	-0.0975981	0.0033539	-0.00835065	0	0	-0.000972604	0	-0.00541132	0.00474705	0.000352444	0.00308203	0	-0.00542176	0.00720211	0.00731341	0.00103419	0	0	0	0.0657813	0	-0.0031413	-0.00326195	0.0113633	0.0278708	0	0	-0.00374124	-0.000458178	0.00302322	0	0	0.000738666	0	0	0
A2780_OVARY	0	0.00450216	0.0061453	0	1.19209e-07	0	-0.00209926	0	0.00285503	0	0	0.000156784	0	-0.0463992	0	0.00636427	0.00578206	0	0.00411837	0	0.00923829	0	-0.00140766	0	0.0013077	-0.00905277	0.00654175	0	0.000848108	0.000804504	4.38903e-05	0	0.050395	0	-0.00023851	0	0	0.00431622	0	0	-0.000743908	2.36097e-05	-0.00297974	0	0.00838774	-0.00786792	0	0	0
BCPAP_THYROID	0	0.00108028	0.00213884	0	0	0.000737675	-0.00596656	0.0074326	0	0	0	-0.00199818	0	-0.0698612	-0.00608926	-6.03785e-05	0	0	0.00052442	2.44902e-05	-0.00689603	0	-0.00282644	-0.00216406	0	0	0.00938721	-0.000170344	0	0	0	0	0.0429837	0.002435	0	0	0.00117875	-0.00737012	0.00181566	-0.00239388	-0.0162476	-0.00372226	-0.000836535	-0.00724298	-0.00415929	0	0	0	0
BXPC3_PANCREAS	-0.0139975	-0.00509016	0	0.00313149	0	0.00101993	0	-0.00391737	0.000213703	0	0	-0.00146287	0	0.0208723	0.000173452	0.000777943	0.0051936	0	-0.0054155	0	-0.0227876	0	0	0	0	0.00109265	0.00367099	0	0	0.00236816	0.00780103	0	0.0336269	0	0.00090846	0	0	-0.0453021	0.00247013	0.0197213	0.0103074	0	0	0.000210206	0.00179214	-0.000603986	-0.00362699	0	0
CAL78_BONE	-0.00361221	0.00877774	0	0.000613746	-0.00329957	-0.00152779	0.00270583	0.00409333	0	0	0.00254748	0	0.00429974	-0.0895673	0	1.17012e-06	0	0	0	0.00174292	0.00865858	0.00340971	0	-1.07939e-06	0	0	0.00789608	0	0	0	0	0	-0.022707	-0.00746209	0	0	0.00397315	-0.000961777	-2.39157e-06	-0.00574554	-0.00120361	0	0.00815591	0	0	-0.00130302	-0.000820022	3.52667e-10	0.00260175
CHP126_AUTONOMIC_GANGLIA	0	-0.0279282	-0.000110914	-0.0149427	0	0.00510267	0.000787197	0.0144867	0.00507647	0	0	0	0	-0.0444531	-0.00813686	0	0	0	0.00299671	0	0	0	0	-0.0106875	0.00392	0.00473368	-0.151927	-0.020474	0	0	0.00329705	0.00429207	-0.0149536	0	0	-0.00439814	0.000634148	-0.0377196	0	-0.00345796	0.00156934	0	-0.00207284	-0.00495597	-0.011489	-0.00188762	0	0	0
COLO680N_OESOPHAGUS	-0.00800784	0	0	-0.0202817	0.00385848	-0.00553836	0	0.00926315	0	0.00176943	-3.81294e-06	-0.00299803	0.00120522	0.0308961	-0.00677904	0.00112666	0	0	0.000741166	0	-0.0237957	-0.00542448	-0.00355296	0	0	0	-0.0989378	0	-0.0049522	0	0	0	0.00423442	0	0	0	0	0.0374411	0	0.016011	-0.0096116	-0.000645993	-0.0180171	0	0.00316262	0	0	0	0
CORL23_LUNG	-0.0141634	0	0	0	5.50782e-05	0.00024193	-0.00140109	0.00739961	-0.00409335	0	-0.0027432	0	0	0.00381244	-0.0426604	0.00146806	0.000124294	0	-0.00694354	0	-0.0196292	-0.000821042	0.000869829	0	0.000740639	0	0.00821264	-0.00849887	0.00248681	0	0	0	0.072076	0	0	0	0	-0.000953872	0	0	0	0	0.00346832	0	-0.0136052	-0.000511283	0.00364882	0	-0.00490983
DMS79_LUNG	-0.00627984	-0.00433622	0	-0.00525677	-0.000259047	0	0.00271066	0.00188702	0	0	-0.00461715	0.0030204	0	0.0294682	-0.0106299	0	0.000982415	0.00421379	0.00281569	0.000596001	0.006647	0	0.00097469	0.000560003	0	0.00419041	0.00224456	0	0.00341996	0	0.000769214	0.00619393	-0.0828689	-0.00211596	0	0	0	0.0622782	-0.00123477	0	0	0.00220147	0	-0.000469742	-0.00257655	-0.00115827	0	0	-9.03705e-05
ECC12_STOMACH	0	0	-0.0021739	-0.00476401	0	0	0	0.00778098	0	0	0.00022424	0	-0.000570331	0.0188511	0	0	0	0	0	0.00959626	0.0122929	0	0.00181931	0.00816668	0.00075266	0.00250005	-0.141528	0	0	0	0	-0.00279007	-0.0636918	-0.00167201	0	0	0.00205571	0.0465944	0	0	0	0.004813	-0.000729354	0	-0.0287493	0.00125102	-0.0039935	0	0
HCC33_LUNG	-0.00633056	-0.0172314	-0.00610255	0	-0.000643559	-0.00557417	0.000111809	0	0.00820785	-0.00897678	0	6.09044e-06	0	0.0224359	0.00468808	-0.0117699	0	0.00195974	-0.00255184	0	0.00177887	0.00824713	-2.60298e-06	0	0	0	0.00383269	-5.58929e-06	0	0	0	0.00418648	-0.112261	0.0104876	0.00190918	0.00247984	0	0.00927353	-0.000107361	-0.00907377	0	0.00197116	0	0	-0.0237968	0	-0.00643606	0	-0.00130533
HCC38_BREAST	-0.00104618	-0.0063945	0	-0.00987159	0	0.00782485	0	0.00580282	-0.00373726	0.00400083	0	0	0	-0.0365208	0.0059085	0	0	0	-0.00247031	0.000795759	-0.0078421	0	0	-0.00514737	-0.00119071	0	0	0	0	-0.000955738	4.69212e-05	0.00390658	-0.00808087	0	0	0.00384356	-0.000458391	-0.0421135	-0.00336	0	0	0	-0.00215233	0	0	-5.08036e-06	0	0	0
HCC70_BREAST	0	0	0	0	0	0	7.50661e-05	0.0110808	0.0025184	0	-0.00315138	0	0	0.0326545	0.00488311	0	0	0	-0.00546787	0	-0.0146181	-0.00205626	0	0	0	0.00485501	0.0199989	-0.00329583	-6.74243e-06	0.000196732	0.000767553	0.00222563	-0.0272251	0	-0.00198837	0	0	-0.0639563	-0.00183054	-0.00513456	0	0.00242604	-0.000129014	-0.00264876	0	0	0.00124828	0	-0.00152182
HCC827_LUNG	-0.000787616	-0.00635559	-0.0068331	0	-0.00267958	-0.000669722	0	0.008963	-0.00528854	0	0	0.0042634	0	-0.0632162	0.00380635	0.000925942	-0.00427716	0	0	0	-0.0224098	0.0054984	0	0	-0.000107263	-0.00588909	0.00857004	0	-0.0073507	0	0	0.00621908	0.00837424	0.000975945	0.000488147	-0.00295303	0	-0.0549061	-0.00166364	-0.0031992	0.0039957	0	0	0	0	0	-6.33566e-05	0	0.00383618
HCT15_LARGE_INTESTINE	-0.00155771	-0.00876127	-0.0015161	0	0	0	0	0.0110397	-0.0018987	0	-4.76193e-06	-0.000657488	0	0.032368	0	-0.00180783	0	0.00130439	-0.0012873	0.00134327	0.00332007	0	0.00114724	0	0	-0.00590758	0.0155685	-0.00231279	0.00401108	-0.000336506	0	-0.0277392	-0.0081393	-3.02826e-06	0	0	0	0.0445241	0	0	0.0258396	0.00694994	0.00601106	0	0	-0.00134657	-0.00251571	0	-0.00048293
JVM3_HAEMATOPOIETIC_AND_LYMPHOID_TISSUE	0.00615002	0.00234902	1.27532e-05	0	-0.00481019	0	0.0151069	0.00996751	0.00654019	-0.00214853	0	0	0	0.0149052	0.00752558	0	0	0	0	0	0.0134778	0	0	0.00143904	0	0.00148432	0.0121161	0.00242356	-0.00365612	0	1.90408e-05	0	-0.0382727	0	0	0	0.00482641	0.0474569	0	0	0	0.0018097	0	0.00716906	0.00825941	0	0.00188899	0	0
KALS1_CENTRAL_NERVOUS_SYSTEM	-0.00178834	0	0	0.000225538	0	0	2.23517e-08	0.00705551	0	0	0	6.8548e-05	0	-0.0860268	0.000673481	0	0	0	-0.00529745	0.00587317	0.000594076	0.00235951	0	-0.00106488	0	-0.00754444	-0.00871263	0	0.000472387	-0.00483678	0	0.021303	-0.0343243	-0.000906833	0	0	0	0.000434732	0	-0.0031377	-0.00379724	0	0.00510124	0	-0.00169278	0	-0.00224927	0.000407921	0
KIJK_HAEMATOPOIETIC_AND_LYMPHOID_TISSUE	0.0211443	0	0	0	0	0	0	0.0161134	0.00363017	0	0	0	0	-0.0747836	0	0	0.000425475	0	0	0	0.00689147	0.00661209	0	0	0	0.00365797	0.0107683	-0.00154616	0.0030473	0.00629351	-0.00526715	0	0.039776	0	0	0	0	0.000865943	0	-0.0064293	-0.0158558	0	0.00352313	0	0	0	0.00967068	0	0
KOPN8_HAEMATOPOIETIC_AND_LYMPHOID_TISSUE	0	-0.000746749	0.00234397	0.00839143	0.00287566	-0.000106717	0	0.00395704	0	0	0	0	-0.00212729	0.0357538	0.00258761	0	-0.00384596	0.000179461	0.00709572	0	0.00790706	0.00521868	0.000448675	0	0.00420219	0.0023815	0.0101616	0	0	0.00105343	0	0.00211306	0.0462867	0.00215599	0.00330739	0	-0.00262169	-0.0176895	-0.00624056	0	-0.00953319	0	-0.0015587	0	0	0	0	0	0.00494136
KU812_HAEMATOPOIETIC_AND_LYMPHOID_TISSUE	0.00927687	-0.00675291	0	-0.0432492	0	0	-0.00534484	0.00432029	0.00543978	0	0	0	0	0.0347714	-0.0410153	-0.00100096	0	0	0	0	0.0153701	0.00233647	0	0	0	0	-0.0921672	0	0	0	0.000398044	0.00889956	-0.028855	-0.00400217	0.00225579	4.28198e-05	0	0.000953334	0	0.00165061	-0.00870694	0.00354017	-0.00236992	0	-0.00108251	0	0	0	-0.000150736
KYSE410_OESOPHAGUS	0	0.00334015	0	0.00551471	0	0.00365797	0	-0.00174077	-0.00151133	-0.0028322	-0.00625849	0	-0.000311587	0.0397214	0.00670149	0	0	0	-0.00437668	0	-0.00489233	-0.00348238	0	0	0.000832829	0	0.000568356	0	0.00203631	0.0025103	-0.00199547	0.0122559	-0.0681487	0	0	0	-0.00354994	-0.0115572	0	0.00329452	0	0	0	0.00244845	0	0	0.00162723	0	-0.000669676
L1236_HAEMATOPOIETIC_AND_LYMPHOID_TISSUE	0.00860311	0.00502065	-0.000380612	0	-0.00116942	0	0.00605547	-0.00035491	0	0	-0.00121191	0	0	0.0302916	0	0	0	0	0	0.00940181	0.00419849	0	0	-0.00247795	0.00843282	0.00383393	-0.0126073	0.0022487	0.00680477	0	0	0.00306458	0	0	0	0	0.0102911	0.0779096	-0.000745777	0	0.00292493	0	0.000845141	0	-0.0122652	-0.00270857	-0.00198381	0	0
MDAMB361_BREAST	0.00024277	-0.00989847	-0.00290606	0	0	-0.000429089	0.00913335	-0.126995	-0.00664424	0	0.00137441	0	0	0.0133133	-0.0418264	0	8.2246e-05	0	0.00421617	0	0.00132546	0	0	0	0.00158737	0	-0.0269485	-0.00129775	-0.0012362	0	0	0.00132568	-0.0335097	0	0	0	0.00326962	-0.00616373	0	0.0162168	0.00654655	-0.00176986	0	0	0	-6.86315e-05	-0.002016	0	-0.00269783
MOLP8_HAEMATOPOIETIC_AND_LYMPHOID_TISSUE	0.00675499	0.00566411	2.00898e-07	0.00735837	0.00364145	0	0.00293149	0.0124585	0.00295975	0.000952039	0	0.004149	0	0.0337102	0.00513698	0	0	0	0.00308708	-0.00190251	0.0144615	0.00285666	-0.00385413	0.000628481	0	0	0.0132384	0.00439691	0	0.00101544	0.000992775	0	0.00568005	0	0	0	0	0.0987303	0.00180513	-0.00852292	0.00634385	0.00059743	0	0	0.0073841	0	0	0	0
NCIH1703_LUNG	0	0	0	0.00417365	0	0	-0.000274983	0	0.00374632	0.002047	0.00433676	0	0.0148808	0.0267988	0.00785232	0.00210973	0.000740337	0.000920732	0.00313718	0.00472164	0.0180943	0	0.00155279	0	0.00127243	0	0.00505284	-0.00028084	0.00516579	0	0	0.00888815	0.0407969	0	0	0.00405283	0	0.00751484	0	-4.51562e-05	-0.00416117	0	0.00352353	0	0.00156798	-0.00347729	0	0	0.00152089
NCIH1838_LUNG	-0.00289946	-0.00783243	-2.39743e-05	0	0.0035378	0	-0.00028886	0.0124316	-0.00623228	0	-5.69306e-05	0	0	-0.0575157	0	-0.00190384	0.00454404	0.00863602	-0.00501078	0.00256809	-0.0345386	0	0	0	-0.000844743	-0.0110977	0	0	0.00105529	0	0.00547633	0.00265972	0.0189667	0	0	0	0	-0.0529528	0	0	-0.0134063	0	-0.00756742	0	0	0	0	-0.00847655	0.00141128
NCIH1930_LUNG	-0.0139016	-0.00647182	0	-0.00888162	-0.00463417	-0.00909163	0	0.0110398	0	0	-0.00143235	0	0	-0.011356	0.00690187	0.00625013	0	0.00146672	-0.00333503	-0.00147873	0.00971105	0.0106794	0	0.000487258	0.00220268	0	0.00971746	0	0	0.0013371	0	0.00463943	-0.0600151	0	-5.21541e-08	0	-0.00321357	0.164984	0	-0.00700066	-0.00887433	0.0022653	0.002799	0	0	0	0.00694924	0	-0.00708692
NCIH322_LUNG	-0.00791262	-0.00756305	0	0	0	0.00708931	0	0.00844413	-0.00420642	0	-0.00156226	0	0	0.0370356	0	0	-0.00390624	0	-0.00143381	0	-0.0262504	-0.00310094	0	-0.00133449	0.00379769	-0.00633942	0.0216324	0	0	0.00224457	0	0.0077698	0.0314195	0.00252574	-0.00225557	0	0	0.00566026	0	0.029339	0.0280193	0	0.00239593	0.00331721	0.0086663	0	0	0	0
NCIH441_LUNG	-0.0125161	-0.00842291	-9.929e-05	0	0	0	0	-0.0429921	0	0.00553925	-0.00240237	-0.00436689	0	0.0226213	0	0	0	0	-0.00089915	0.000273653	-0.0243398	0	0	0	0	0	0.00901109	-0.00556518	-0.00470833	-0.0153334	0	0	0	0	0	0.00135034	0	-0.0551959	0.000116281	0	-0.014875	-0.00354331	-0.00206109	-0.00109865	-0.0114558	0.00254919	0	0	0
NCIH647_LUNG	-0.00261508	-0.000411218	-0.000306128	0	0.00139527	0	0	0	-0.00381848	0.00243085	0.00289676	-2.98023e-08	-0.00193884	-0.0600096	0.000421827	0	0	-0.00421665	-0.00514373	0	-0.0201777	-0.000689003	-0.00113755	-0.001843	0	0	0.0131994	0	0	0	0	0.00516741	0	0.0014881	0.00116319	0	-0.000527725	0	0	0	-0.0111079	0	0	0	0	-0.000359239	-2.98023e-08	0	0
NCIH889_LUNG	0	0	-0.00273321	0.00416927	0	0	0	0.021972	0	0	-0.00381151	0	-0.00372565	-4.48487e-05	0.000275646	0	0	0	0	-6.45478e-07	0.00868618	0	0	0	0	0.00783068	0.0121081	-0.000883611	0	0	0	0.000651699	-0.0713096	-0.00343165	0.0035846	0	0	0.164494	3.45679e-06	0	-0.00372676	0	0.00513435	0	-0.00478456	0	0	0	0
P12ICHIKAWA_HAEMATOPOIETIC_AND_LYMPHOID_TISSUE	0.0238083	0.0223625	0	0	0	0.00534873	0	0.00472452	0.00372758	0	0.0017372	-0.00442486	0	0.0257676	0.0126621	0.000614856	-0.00516088	0	0	0	0.0228484	0	0	0	-0.00143617	0.00541317	-0.00716822	0.00637701	0.000324377	0	0.0053603	0	-0.0364903	0	0	0	0	-0.0230721	0.00703384	0	-0.000294213	0	0.00251556	0.00305702	0.00390047	0.00361914	-0.00501279	0.00516427	0
PK45H_PANCREAS	0	-0.00336473	0.0028846	0.00194865	0	0	0	0.0092155	-0.00744478	0	0	0.00704533	0	-0.114956	0.000373317	0	0	-0.00249153	0.00299251	0.00204956	-0.00027888	0.00511493	0.000441926	1.6675e-05	-0.00222941	0.0057654	0.00886165	0.00101783	-0.00332655	0.00260879	0	0.00143917	0.0426952	0	0	-0.000592526	0.00211333	-0.0423188	-0.00246612	-0.00659722	0.00506958	-0.00266249	-0.00243097	0	0	-0.00224404	0.00272264	-0.003426	0
PK59_PANCREAS	-0.00761713	0	0	0	0	0	0.00630068	0.0105368	-0.00445715	0	0	0.00136312	0	0.028244	-0.00530509	0	0	0	-0.00887903	0	-0.0107113	-0.00120473	0	0	0	0.00159432	-0.00516559	0.00363065	-0.00210123	2.97604e-05	0	0	0.0123988	-0.000452481	-5.96046e-08	0	0	-0.0445719	0.00173231	-0.00161729	0.0117685	0.00108138	0	0.00494536	-0.000522663	0.000129014	0	0	0
RDES_BONE	-0.00559771	0.0173961	0.00474369	0.000301933	0	0	-4.0857e-05	0.0104224	-1.15896e-05	0	0	-0.0100655	0	0.0163518	-0.0335235	-0.00124009	0	0	0	0.00343021	0.00379845	0	0	6.08443e-05	0	0.000238282	-0.00703954	0	0.00602005	0	0	0.0036672	-0.0519924	0	0	0	0	0.00351155	-4.1124e-05	0	0	0.00473836	0.0113506	0	0.000636616	0	0.00308407	0.00939727	0
RERFGC1B_STOMACH	-0.0115209	-0.00370265	0	-0.00791758	-0.0032696	0	3.77849e-07	-0.0539513	0	-0.00351931	0.000986383	0	0	-0.0774921	0.00546083	0	0	-0.00154004	0	0	-0.0128058	-0.00409011	0.00125715	-0.000474851	0.00614003	-0.00653865	0	4.27463e-06	-0.00222693	0	3.56955e-06	-0.0223432	-0.0524258	0.0010117	0.000104476	0	0	0	-7.64304e-05	0.0266346	0	0.000451846	-0.0117805	0	-0.00420815	-0.00136966	0	0	-0.00459093
RI1_HAEMATOPOIETIC_AND_LYMPHOID_TISSUE	0.00971984	0.000395855	-0.013722	0	0	-0.00236412	0	0	0.0060552	0	0.000785762	0.00922562	-0.00185328	0.025988	0.00404915	0	0	0	0	0	0.0106098	0.0153838	0	0	-0.00246336	0.0150228	0.00702822	0	0	0	-0.00117124	0	-0.00512015	-0.00338375	0	0	0	-0.017933	0	0	-0.0160235	0	0.0180258	0	0.00765266	0	0	0.00311943	-0.00967117
RL_HAEMATOPOIETIC_AND_LYMPHOID_TISSUE	0.0241557	0.000361667	0	0.00182855	0	5.09483e-05	-0.00339124	0	0	-0.00026362	0	0	0	0.037375	0.0091309	-0.00174556	-0.000172297	0	0.00126238	0	0.0208568	0	-0.00261594	-9.43477e-08	0	-0.0112833	0	0	0.000722603	0.000682828	0	0.00516021	-0.0112533	0	0	-0.00346784	0.0026971	-0.00484782	-0.00191757	0	0	0	0.00219166	0.00171631	0.00708674	-4.35224e-06	0	0.000421668	0
SNU1076_UPPER_AERODIGESTIVE_TRACT	-0.0125775	0	-1.35249e-05	0.00496302	0	0	0.00749941	0.00209156	-0.0066117	0	-0.00230056	-0.00259052	0.000310467	0.0352183	0	-0.00188811	0	0.00101154	0	0	-0.0198843	0	-0.00244796	0	0	0	0	-0.00219881	-0.0127639	-9.67233e-05	-0.000341349	0	0.0159303	0	0.00322376	0	0.00183064	-0.00205776	0	0.034682	6.36048e-05	0	-0.00648463	-0.00433239	0.00975078	0.00244281	-0.00480679	0.00362478	0
SNU1077_ENDOMETRIUM	-0.00891214	0.00157892	1.16645e-05	0	-0.00218116	0.00309863	0	0.00635677	0	0.00116503	0	0	-0.00270884	-0.0503527	0.00534737	0	0	0.00431468	-0.00247718	0	-0.0309678	0	-0.00506093	0	0	-0.00496027	0.00972339	0	-0.00728543	0.00183025	0	0	0	-0.00254528	0	0	0	-0.028589	0	0.00934168	-0.00369895	-0.00503027	-0.0135031	0	0	-0.0028943	-0.00251758	0	-0.00250406
SNU201_CENTRAL_NERVOUS_SYSTEM	-0.00366567	0	0.00360976	0.00347103	0	0.000761258	0.00256034	0	0	-0.00157272	6.70384e-08	0	0	-0.072449	-0.000298268	0.00170594	0	0	0.000965251	0	0.0120897	0	-0.00206915	0	0	0	-0.00218172	0.00204897	-0.000600062	0	0	0	-0.0268261	0	0	-0.0125428	-0.00204909	0.00156404	0.00404588	-0.00319753	0	0	0.00196476	0	0	-0.000387936	0	0	0.0118144
SNU410_PANCREAS	-0.00130146	-0.000484227	0	0.000845715	0	0	0	0.0003097	-0.00473412	0	0.000614242	0	0	0	-0.000421828	-0.000158389	0	0	0.000478377	-0.000655191	-9.85668e-05	-0.000782461	-2.96288e-06	0	0.00367254	0.000780828	0.00043824	0	-0.00678168	-0.000103933	0.00127581	0.00962257	0.0562534	0	0.00208061	-0.0017444	0	0.0131954	0	-0.00410316	-0.00290567	-0.00346935	-0.000847408	0.00410037	0.00770847	-0.00108853	-0.00328329	0	0
SNU475_LIVER	-0.00470609	0.0154523	0	0	0.0012518	0.000217041	0.00143029	0	0	0	0	0.00234604	0	-0.0314645	0	0	0.000564341	0.00175289	0	-0.000301798	0.00655538	0	0	-0.00123427	0	0	0	0.0057334	-3.63353e-05	0	0	0	0.0121175	0.00175201	0	0	0.00214383	0.0146454	0	-0.00274191	-0.00800271	0	7.38091e-05	0	0.000853136	0	0	0	-0.000324885
SNU685_ENDOMETRIUM	-0.00449491	0.0131136	-0.00232647	0.0110536	0	-6.10748e-05	-0.00189116	0.000688527	0.0021928	0	0	-0.00112015	0	-0.0734873	0.00178187	-0.00147398	0	0.00422729	0	0.000800787	0.000422506	-0.00068003	0.00106093	0	0.000898561	0	0.00182183	-0.00384402	0	0	-0.00282884	0	0.0239391	-2.41185e-07	0.0012475	0	0	-0.000939821	0	-0.00149025	0	-0.00184756	-0.00488159	0.00984211	0.00654595	0	0.00645474	-0.00300519	0
SNUC4_LARGE_INTESTINE	-0.00762123	-0.00218234	0.006416	-0.0091619	0.00015369	0	0	-0.101036	-0.0150791	0	-0.000157233	0	0	0.0185188	0.00705099	0	0.0119498	0	0	-0.000545151	0	0	-0.000198823	0	-0.00647299	0	0.0137266	0	0	-0.0055632	0	-0.0885951	-0.0131479	0	0	0	0	-0.042198	-0.0063858	-0.00295821	0.000915995	0	0	-0.000597666	-0.0048349	0	-0.00355481	0.003455	0
SUDHL4_HAEMATOPOIETIC_AND_LYMPHOID_TISSUE	0.0171646	0.00509094	0	0.00185013	0	0	-0.000453528	0.0175923	0	0	0.00398646	0	0	0.0169347	0	0.00728086	0	0.00566791	0.00468705	0	0.0136136	-0.00255115	-7.80651e-06	-0.00361968	0	0	0	0	0	0.000290545	-0.00433625	0.00494959	-0.0218858	0	0	0	4.57845e-06	-0.0469005	4.38942e-05	0	0	0	0.00150611	-0.0107862	0.00196526	0	0	0.000534677	0
SW1990_PANCREAS	0	0.00693069	0	0.00552256	0	0.00361211	0.0042702	0	-0.000409964	0	0	0	0	-0.017727	0	0	0	0	0.00496178	0	-0.00879426	-0.00794616	-0.0102311	0	0	0.00410277	0.0115496	0	0	0	0.00593055	0.00923346	0.0484127	2.91623e-06	0	0	0	-0.0145484	0	-0.00485716	0	-0.0043758	-0.00616489	0.00378124	0.0136537	0.000568157	-0.00340358	0	0
TCCPAN2_PANCREAS	0	0.00798195	0	0.00628324	0.00849672	0	0	0	0	0	0	0	0	-0.0220218	0.000829573	0.000485302	0	0	0	-0.00452367	0	0	0	-0.00233422	0	0.00209495	-0.00146922	0	-0.00550474	-0.000461389	0	-0.0848732	0.0480827	0	-0.0140278	0	0.000198398	-0.0265227	0.00310898	-0.00662668	0	0	-0.0105018	0	0	-6.74471e-05	0	0	0
THP1_HAEMATOPOIETIC_AND_LYMPHOID_TISSUE	0.0163787	0	0	0	0.00280764	0	0	0.0108261	0.00651332	-0.0139311	0	0	0.000177944	-0.0410532	0.000439729	0	0	1.96429e-05	0	0	0.0165994	0.00323066	0	0	0.00384166	0	0.0135941	0	0.00557423	0.000225532	0	0.00837434	-0.0270224	0	-0.00172998	0.00488115	0	0.0548452	0	-0.00572629	0.00744213	-0.00267173	0.00606958	1.65589e-05	0.0088868	0	0	3.89998e-05	-0.000301443
YAPC_PANCREAS	-0.0179904	0	-0.00102879	0.00181395	0.00332809	-0.00152483	0	0.00739106	-0.00428002	0	-0.000877701	-0.0036557	0	0.0131317	-0.00484666	-0.00177375	0	0	0	-0.00280002	-0.01441	0	0	0	0	0	0.0107575	0	0	-0.00113712	0	0	-0.0104491	0	-0.000209085	0	-2.98023e-08	-0.010817	0.00194532	0.00160253	0	0	-0.0100857	0	-0.0179118	0.00186253	0	0	0
8305C_THYROID	0	0	0.00199365	0.0152399	0	0.00361438	0.00276994	0.00310493	0	0	0	0	0	-0.0961765	-0.0127257	-0.00396996	-0.00508433	0.0473203	0	-0.00659309	-0.0308847	-0.00127559	-0.00124288	0	-0.0118433	-0.0016133	0.00508756	0.000184182	0	0	-0.00226979	0.0125032	0.0197505	-0.00331747	0	0	0	-0.00146375	-0.000128994	0	-0.00525411	0	0.0113411	-2.17322e-05	-0.00506836	0	0	0	0
COLO679_SKIN	0.00452621	0	0	0.00340144	0	0	0.00206952	0.00684989	0	0	0	0	0	-0.0133659	0.0142214	0	0	0.0426592	0.0221555	0	0.0218226	0	0	-0.00119344	0.00731935	-0.000291689	-0.00174399	0	0	0.00159444	0.00386829	0.0135486	0.00943076	0.00136438	0	0	0	0.06812	0	0.00106296	-0.00195349	-0.00180151	-0.00117511	0	-0.00219834	-0.00126559	0	0	0
DKMG_CENTRAL_NERVOUS_SYSTEM	0	0	0	0.00376755	-0.00882035	0	0	0.000487037	-0.00112171	0	0	0	-0.00241258	-0.147148	0.00317712	0	0	0.0307801	0.0144917	0	0	0	0.00202241	0	-0.0222639	0.000869434	0	0	0.000353388	-0.00422895	0	0	-0.0204926	0	0	0	0.0128135	0.000540487	-0.00458337	0	0	0	0.0158769	0	0	0	0	0.00272534	0
EKVX_LUNG	0.00207595	0.00249261	0	-0.0080629	0.000337851	0.000515626	0.00176312	0.00157546	-0.00256606	0	0.0002982	0	0	-0.0709869	0.00200893	0	0	0.0364425	0.00194124	0.00132557	-0.0174645	0	0	0	-0.012909	-0.000691045	0	0	-1.09084e-06	0	0.00174064	0	0.0160053	-0.00550122	0	0.00309362	0.00721025	-0.00395143	0	0	-0.00366679	0	0	0.00119961	0.00510778	0	-0.0032951	0	0.00145477
GDM1_HAEMATOPOIETIC_AND_LYMPHOID_TISSUE	-0.000738733	-0.00367013	0.00718027	-0.0477967	0	0	0	0	0	-0.000183537	-0.000763442	0	0	0.0166255	0.00969427	0	0	0.0217669	0.0157651	0	0.0184455	0	0	0	0	-0.0017389	0.0101887	0	0.00955987	0.00420926	-0.00455359	0.00986985	0	-0.00793225	-0.000174172	0.00142591	-0.00352518	0.0209111	0.00293273	0	0	0.00898332	-0.00855486	-0.00271985	-0.00194535	0.000482896	0	-0.00147924	0.00259793
GSU_STOMACH	0	0	0	0.00658219	-0.00236128	-0.00907019	-0.00422391	-0.0389428	0	0	0	0	0	0.0404774	0	0	0	-0.038778	0	0	-0.00649095	0	-0.00698896	0	-0.00541262	-0.00185932	0.0102762	0	0.0192089	-0.00370588	-0.000427165	-0.131712	0.0131462	0	-0.00479552	0.00889397	0	-0.0534235	0.00255392	-0.00449807	-0.000743942	0.0101573	0	0	-0.00256317	-0.00309126	-0.0119149	0.00370427	-0.00658936
HCC1359_LUNG	0	0	0	0	-0.0018646	0	0	0.00462714	0	0	0	0	0.000621523	0	0	-6.38733e-07	-0.00294365	0.0456978	0.00414987	0.00649987	-5.03341e-05	0	0	0	-0.0167855	0	0.00447769	0	0	0	0	0.0100678	0.0117578	0	-0.000915817	4.01283e-06	0	0.0108664	0	2.11265e-06	0	0	-0.0217749	2.56308e-05	0.00600358	0	0	0.000432142	0
HCC1428_BREAST	0	0	-0.00119002	0.00332069	0	0	0	0	-0.0103415	0	1.78814e-07	1.78814e-07	0	0.039574	-0.00161267	0	-0.00170503	-0.0579955	-0.0043664	0	0.00448146	0.00533411	0	0	-0.02566	-0.00145368	0	0	-0.000861255	0	0	0	-0.0106063	0	0.00160276	0	0	0	0	0	-0.00192844	-0.00294424	-0.00590147	-0.00276466	0.00568382	0	0	0.000246985	-0.000924912
HCC202_BREAST	0	0	0	0	0	0	0	0.00273886	0	-0.000181394	0	0	0	0.0321977	-0.0310282	0	-0.00528193	-0.114193	0.0167295	0.000417521	-0.00538528	-0.0124434	0	-0.00511942	-0.00518225	-0.00501808	0.00892777	0	0.00326599	0	-0.00250726	0.0100423	0.0144119	0	-0.00697293	0	0	0.00386874	0	0	0.00464157	0	-0.00523951	0	0	0.000182164	0	0	0
HCC366_LUNG	0.00248531	0	0	0	0.000411886	0	0.00147981	0.0151562	0	0	0	1.47013e-05	0.0036326	-0.0748569	0	0	-0.00228494	0.0397203	-0.0198236	0	-0.0288472	0	0.000884049	0	-0.00179589	0	0.00984711	0	-0.000882613	0	0	0.00279367	0.0030959	0	0.0019441	-0.000325143	0	0.00827956	-0.00344217	4.09834e-05	-0.00386006	0	0.0059097	0	0	0	-1.86544e-05	0	0
HCC4006_LUNG	0	0	0	0.000219971	0	-4.89043e-07	0	0	0	0	0	0	-0.00172643	-0.0663416	0.00335535	0	-0.00303777	-0.0649773	-0.00612712	0	-0.0336365	0	-0.000179826	6.41688e-07	-0.0177986	0.00310113	0.00801993	0	0	0	0	0.0180634	-0.0375333	0	0	-0.00672938	0	-0.0128497	-0.00399034	0	0	0	0	0	0	0	0	2.33896e-06	-1.92913e-07
HDLM2_HAEMATOPOIETIC_AND_LYMPHOID_TISSUE	0	0	0.00948092	0	0	0.00162464	0	0.0133337	0	0.00651655	0.003526	0	0	0.0309268	-0.000528082	0	0.00406471	0.0367296	0.02443	0	0.0186543	0	0	0.00329613	0.00334587	0	0.00261483	-0.00606826	0	0	0	0.0148209	0	0	0	0	0	0	-0.00294634	0	-0.00923433	0	0.00276326	-0.00104323	0.00499978	-0.00201268	-0.00156851	-0.00388508	0
JURLMK1_HAEMATOPOIETIC_AND_LYMPHOID_TISSUE	0	-0.00163083	0	-0.0556941	0	-0.00209794	0	0.0081944	0	0	0	0	0	0.0338187	-0.0355292	0	0	0.0365433	0	0	0.0220959	0	0	0	0.009587	0.00435698	-0.132497	0	0	0	0	0	0.0238401	0	0	0	0	0.0191915	0	0	-0.00580855	0.00880074	-0.0222945	-0.00238263	0	0	-0.00502324	0	0
KARPAS299_HAEMATOPOIETIC_AND_LYMPHOID_TISSUE	-0.01254	0	0	-0.00488972	0	0	0	0.00712823	0	0	0.00113589	0	0	0.0396475	0.0063374	-0.000205267	0.000976141	0.050357	0.00842073	0	0.00130822	0	0.00296972	0	0.00934872	-0.000411263	0.00142401	0	0.00207523	0	-0.00443754	0.00124457	0.0260378	0	-4.59833e-06	0	0.000635953	0.0270173	-0.00238461	0	-0.00630058	0.00511391	0	0	0.00405096	0	0.00156774	0.00265714	0.00924731
KASUMI6_HAEMATOPOIETIC_AND_LYMPHOID_TISSUE	-0.00153673	0	0.00343989	-0.0209452	-0.0147586	0	0	0.0192118	-0.00858327	0	-2.68086e-05	-0.000419851	0	0.0429133	0.00573609	0.00224656	0.00131343	0.0334528	0	-0.000993759	0.0251599	0	0	0	0.0146337	-0.0194957	0	0	0	0.00777214	-0.00653269	0.0164901	-0.0100152	0	-0.00228828	4.73946e-05	0	-0.000588379	5.46679e-05	0	0	0	-0.00597508	0	0	0	0	0	-0.00233888
KE37_HAEMATOPOIETIC_AND_LYMPHOID_TISSUE	-0.000982826	0.0113316	0.00384967	-0.00266535	-0.00111135	0	-0.00994198	0	0.000735587	0	0.00182834	0.00653956	0	0.0247911	0	0	0.00750458	0.0437134	0.00701427	0	0.0132368	0.0110379	-0.000862964	0.000370777	0	-0.00217045	0	9.13526e-06	0	0	0	0.0126699	-0.0418308	0.00202322	0.00185342	0	0	0.0375565	0	0	0	0.00230108	0.00480425	-0.00411406	0	0	0	-0.00680817	-0.00307538
KMH2_HAEMATOPOIETIC_AND_LYMPHOID_TISSUE	0	0	0.000103383	0.0107936	0	0	0	0.00869929	-0.000407917	-0.00451294	0	0	0	0.0416214	-0.00574682	0.00208523	0.00473954	0.037922	0.000665973	0	0.0231098	-0.00502471	0	0.00118241	0.00724474	-0.00222911	0.009308	0	0.0115503	0	0	0.0151619	0.00438781	0	0	0	0	0.0170252	0	0	0	0.00540481	-0.0157199	0	0	0.000777114	0	0	0
KMS21BM_HAEMATOPOIETIC_AND_LYMPHOID_TISSUE	0	-0.00178989	0	0	0	-0.000403332	0	0	0	0	0	0	-0.000954842	0.0107158	0.00399715	0	0	0.0269394	0.0422308	0	0.0226568	0.011194	0	0	0.00466993	0	0.00433221	4.16809e-06	-0.00733025	0	0	-0.0145002	0	-0.00149771	0	-0.000462233	0.00105144	0.00207975	-0.00705381	0	-0.00117098	-0.00041601	0.00492191	0	0.00625363	-0.000312946	0	0.00440812	-0.000497969
KMS27_HAEMATOPOIETIC_AND_LYMPHOID_TISSUE	-0.00620697	0	-0.000524893	0.00702199	-0.00114028	0	0	0.00110619	0	-0.00234905	0.00107936	0	5.96046e-08	0.0322732	0	0	0.00190106	0.000954449	0.00424742	0	0.022091	0	0.000439625	0	0.0211352	-0.000367827	0	0	-0.00187519	-0.00320136	0	-0.0249001	0.0395986	0	5.96046e-08	0	0	0.0696847	0.00172452	0	0.0196426	0	0	0	0.00391982	0	0	0	0
LCLC97TM1_LUNG	-0.00695415	0	0	0.00783933	0.0053139	0	0	0	0	0	-0.00602153	-0.011468	0	0.0251591	0.00376049	0	0	-0.0502707	-0.00439117	-0.0116906	-0.0389738	0	0.000222594	0.00413579	0	0.00152583	0.0087846	0	0	0	0	0.00845192	0.00349139	-0.00877162	-0.00166579	0.00219952	-0.00586648	-0.0110908	0	0	0	0	-0.00257928	0	0.00191154	0	0	-0.00118908	-0.000910819
LNCAPCLONEFGC_PROSTATE	0.00153082	-0.00116903	0	0.00183839	0.00178182	0	0	-0.0152848	0	0.000211047	0	0	0	0.0146467	-0.00158475	0	0	-0.0697741	-0.0108615	0	0.019837	0	0.00277365	0	0	0	0	0	0	0	0	0.0120504	0	0	0.00160189	-4.07451e-05	0	0.0355785	0.0021057	0	-0.00578639	0.00240396	0.00375974	0	-0.00639641	-0.00509132	8.84559e-05	0	-0.00619593
LOXIMVI_SKIN	0	0.000484694	-0.00588528	0.00688469	0	0	0	0.0129668	-0.00359573	0.00334769	0	0	0.000655677	-0.0784492	0.00522796	-0.00454591	0.00164738	0.0396903	0.0134502	0.00345939	0.0198155	0	0	0	-0.0146064	-0.00451477	0	-0.00324716	0	0	0	0.00244064	0	0	0	0.00638446	0	-0.00731439	0	0	-0.00112712	0	-0.00490677	0	0.00211005	-0.000413135	0	0.00619933	0
MKN7_STOMACH	0	0	-0.00112148	0	0.000526797	0	0	0	0	0	0.000953509	0	-0.00146901	0.013882	0.00419265	0	-0.000518365	-0.0575978	-0.052563	0	-0.0397884	-0.00401631	0	0.00192123	0	0	0.0114133	0	0	0	0	0.00697944	0.0351453	0.00639199	0	0	0	0	0.00298153	0.000654028	0.0017289	-4.14295e-05	0.00466118	0	0.00238595	-0.00190635	-0.00271402	0	0
MM1S_HAEMATOPOIETIC_AND_LYMPHOID_TISSUE	0	0.00146676	0	0.00194755	-0.00116557	0	-0.00126102	0	0.000950545	0	0.00451857	0	0.00219323	0.0428626	0	0	0.0082578	0.0426337	0.0220149	0	0.0101604	0	0.0121037	0	0.00457447	0	0	0.00316124	-0.00640535	0.00415861	0	0.00377047	-0.0157641	-0.00968901	0	0	4.87241e-06	-0.00615634	-0.0023891	0	0	0.00177576	0.0103776	0	0	-0.00954882	0.00293766	0	0
NAMALWA_HAEMATOPOIETIC_AND_LYMPHOID_TISSUE	0	-0.000833543	0	0.00144443	0	0	0	0.0073037	0	-0.000994595	0	0	-0.00763291	0.0194898	0	0.00435254	-0.0113768	0.0267576	0.0170019	1.84382e-05	0.0096407	0.00137948	0	1.65804e-06	0.00269197	0	0.009859	0	0.00363873	0.00127566	0.00292757	0	0.00258294	0	-0.000421608	0	0	0	0	-0.00249186	-0.00958427	0	0.0108062	0	0.00333284	0.00159833	0	0	-0.000211744
NCIH1048_LUNG	0.000470276	-0.00206548	0	0	0.00151735	0.000600469	0	0	0.00560564	0	0	-3.20738e-05	0	-0.048619	0	-4.6956e-05	0	-0.0296614	-0.00655854	0.000174934	0.0173055	0	0	8.81425e-05	0.0051228	0.00119561	0.00945602	0.000494869	0	0	0	0.0129433	-0.0569085	0	-0.00117281	0	0.00153298	0.0436423	-0.00747669	0	0	-0.00634508	0.0160466	-0.00192274	-0.0080724	0	0	-0.000173624	0
NCIH1563_LUNG	0	0	0.00169806	0.00752812	0	-0.0023787	0.00501201	0.0167839	0	0	0	0	-0.00259813	0.0220497	0.00218178	0	0	0.0396911	0.00118337	0	0.00808538	0	-0.00891429	0	0	0	0.00168872	0	7.63074e-07	0	-3.26023e-06	0.00896915	0.00468206	0.000793242	0.00446374	0.000719895	0	0.0192478	0	9.89077e-07	-0.00384707	0	0	0.00709356	0	0	0.00208108	-0.00269125	0
NCIH1568_LUNG	0	0	-0.00285545	-0.00454402	0	-0.0034281	0	0	0.00863037	0	0	0	0.00461083	0.0467373	0	-0.00465499	-0.00457606	-0.089115	-0.0038639	0	-0.00660382	0	0	0	-0.0105567	-0.000315711	-0.00233187	0	0	-0.00943307	0	0.014826	-0.0114749	0.000149234	-0.00942161	-0.000155844	0.0073537	-0.00242095	0	0.00204004	0	0	-0.0160466	0.000213575	0	0.002655	0.00444168	0	0
NCIH2052_PLEURA	0	0.00451615	0	0	0	0	0.00243889	0.00508712	0.00513827	-0.00114726	0	0	-0.000336576	0.0208569	-0.000163142	0	0	0.0355074	-0.00704079	0	-0.0163055	0	-0.00401851	0	-0.00672075	-0.000786698	0	0.00371425	0	0	0	0	0	-0.000391348	0.0100001	0.000411635	0	0	0.00175227	0	0	0	0.00832366	0	0	0	0.00313587	0	0
NCIH2291_LUNG	0.00542905	-0.00030674	0.000829781	0.000383488	-0.00235947	0	0	0.00551349	0	0	-0.0026643	0	0	0.0282198	0.0118474	0	-0.00259645	-0.0727284	-0.0035172	0	-0.0301992	-0.00520325	-0.00655641	0	0	0	0	0.00779203	0	0	0	0.0133643	0.00520421	0.00707564	0	-0.00237903	0	-0.0260478	0	0	-0.00645233	0	-0.0204077	-0.00326249	0	0	0.00166695	0	0
NCIH727_LUNG	0	0	0	0	0	0	0	-0.0761039	-0.000320756	0.00755628	0.0059652	0	1.62931e-07	-0.0722339	-0.0279178	0	-0.00362161	-0.0261826	-0.0323636	0	-0.0246536	0.00242734	0.00825597	-0.00436269	0	0	0	0	0	-0.00500404	0	-0.0941544	-0.00712309	-0.00799365	0	0	-1.29404e-06	0.0142362	0	0	0.00549546	0.000693196	0.0110181	0	-0.00808288	-0.00113847	0	-0.00493875	0
OE19_OESOPHAGUS	6.05563e-05	0	-0.00886048	0.00543869	0	0.00496192	-0.00399755	-0.122198	0	0	7.27545e-05	0.00416178	0	0.0231638	0	0	-0.00293866	-0.0390433	-0.0196613	0	-0.01941	0.00662759	0	0	0	0	0	0	0	0	0.00117529	-0.12582	0	0	0	0	0	-0.0494772	-0.000428602	0	0.00143717	-0.000599154	0	0	-0.0266087	-0.00982604	-0.00733744	-5.3913e-05	0
OVMANA_OVARY	0	0	0	0.00719054	0	0	0.00228231	0.00677861	0	0	0	0	0	-0.102573	-0.00606093	0	0.00767262	-0.0220285	-0.0202628	0	0	0.00308297	0	0	0.00416751	0	0.010304	-0.00851491	0	-0.0082191	-0.00125787	0.00584941	0.0312461	0	0	0	0	-0.0486946	0	0	0	-0.00228829	-0.0295501	0	-0.000460776	0	0	0	-0.0127091
PANC0213_PANCREAS	0.00256829	-0.000254231	0	0	-0.0135828	0	0	-0.00281573	0	0.000585397	0	-0.00507833	0	-0.00897504	0	-0.000341227	-0.00401033	-0.072509	-0.0422726	0.00036526	-0.0389213	0	-0.00651506	0.000714151	0	-0.0068632	0	-0.000738645	0	0	0	0.0166417	0.016596	0	-0.000613744	0	2.16764e-05	0	0	-0.000952539	0.00390323	0	-0.0380099	0	-0.000394538	0.000673067	0	-2.62445e-05	-0.00943672
PFEIFFER_HAEMATOPOIETIC_AND_LYMPHOID_TISSUE	-0.00191783	0	0	-0.00184737	0	0.00803942	0	0	0.00606301	0	0.000166785	0	0.0029698	0.0329665	0	0	-0.000470178	0.0404065	0.00980671	-0.00263663	0	-0.00382022	0	0.000466466	0.014927	0.000288207	0.0108305	0	0.00434603	0.00296672	-0.00322678	0.00739706	-0.0238011	0	0.0010388	7.24423e-07	0	0.0313566	0.0135631	-0.000620762	0.000877072	0	0	0	0	0	0	0	-0.00531749
RAJI_HAEMATOPOIETIC_AND_LYMPHOID_TISSUE	0	0	0	0	0	0	0	0.0104112	0	0	0.0031033	0	0.00254599	0.0489139	0.0054422	0.00208348	0	0.0370005	0.0172679	0	0.022175	-0.000249947	0.00146267	0	0.0224573	0.00401733	0	0	0	0	0	0.012801	-0.0189993	0	0	0	0.00303853	0.0185273	0	0	-0.00219024	0	0	0	0.00700855	-0.00293869	0.00174664	0	0
RCHACV_HAEMATOPOIETIC_AND_LYMPHOID_TISSUE	-0.00385453	0.000334066	0.00355087	0.000629356	-0.00104157	0	0	0	0.00695136	0	0.0011183	0	0	0.0300337	0.00241112	0.00131411	0.00600891	0.0404061	0.00277745	0.00694166	0.024757	0.000580709	0	1.98102e-05	0.0169526	0	0.0047978	0.00416665	-0.000854621	0	0.000100743	0.0126683	0.0361923	0.00234245	0	0	-8.9407e-08	0.0140772	0.000615979	0	-0.00928096	0	0.00638875	0	-0.00717232	0	0	0	0
REH_HAEMATOPOIETIC_AND_LYMPHOID_TISSUE	0	0.00226653	0	0.0129788	-0.000911914	-0.000570424	-0.000625579	0.00727918	0	0	0	0	-0.00030208	0.038848	0	0.00447167	0.00709919	0.0361643	0.00400145	-0.000859228	0.0086954	0	0	0	0.01454	0	0.0113076	0.00630967	1.63095e-05	0	0	0.00276013	-0.0217759	0	0	0	0	0.0542044	0	0.000591043	-0.00514309	0	0.00451001	0.00395079	0	0	0	0	0
RPMI8226_HAEMATOPOIETIC_AND_LYMPHOID_TISSUE	-0.00201101	0	0.00160384	0.00448732	0	0	-0.000244699	0	0	0	0	0	-0.00488365	0.0339853	0.00188495	-0.000318557	0	0.0324193	0.00919114	-0.0067412	0.0220457	0.00319672	0	0	0.0124565	0	0.00148709	0	0	0	0	0	0.0348084	0.000334958	0	-0.00164288	-0.00278786	-0.0103118	-0.00130374	0	0.0191806	0	0.0023547	0	0.0130175	0	0	0	0
SF268_CENTRAL_NERVOUS_SYSTEM	0.0290263	0	8.67507e-05	0.000906218	0	-0.00463948	0.00219307	0.00635901	0.00161851	-0.00130842	0	0	-0.00698731	-0.056983	-0.000292863	0	0	0.0309238	0.00889347	0	0.00852211	0	0	0	0	0.00163689	0.00432048	-0.00294685	0.000240576	0	0	0.010554	0.0239139	2.49548e-05	0	0.0034912	0	0	0	0	-0.00686952	4.27012e-06	0.00160459	-0.000985385	0.00302554	0	0	0.0011481	-0.000217058
SF539_CENTRAL_NERVOUS_SYSTEM	0	0	0	0.011956	0	-0.000948443	0	0.00315227	0	0.00711113	-9.57334e-05	0	0.00309929	-0.0821083	0	0	0	0.029274	0	8.86275e-05	-0.00302044	0	0	-0.00414147	-0.000335952	0.00228232	0	0	0	-0.00463279	0	0.00338771	0	0	-0.0057205	0	0.00187951	-0.00941344	-0.00429222	0	-0.00571734	0	-0.00878409	0	0.00785401	-0.00327706	0	0	0
SNU1105_CENTRAL_NERVOUS_SYSTEM	0.000714222	0	-0.00173132	0.00402351	-0.00155324	0	0	0	0	0	6.51699e-05	0	0	-0.118736	0	0.0136028	0.000262408	0.0478228	0	0	0.0135994	0.00231012	-0.00303161	0	-0.0277799	-0.00384028	0	0	0.00666769	0.000703036	0	0	0	0	0	0	-7.71352e-06	-0.0399711	0.00361931	0.00106601	-0.00550242	0.00724126	0	0	0.00137909	0	0.0105816	-0.00253032	0
SNU175_LARGE_INTESTINE	0.000266068	0	0	0	0	0	0	-0.0473339	0	0	0	0	0	0.0301355	-0.000143067	0	0	0.0210424	0.00283789	0	0	-0.010947	-0.000966885	0	-0.0123656	0	0.00849656	-0.009861	0	0	0	-0.112401	0	0.000362934	-2.55165e-05	0	0	0	0	-0.0117568	0	0	0.00306217	0	0	0	0	0	0.00353509
SNU182_LIVER	0	0	0	0.00535706	0.00970509	-0.000687174	0	0.00680893	0	-0.00453183	0.00149007	0	-0.00580692	-0.102537	0.000947717	-1.99903e-06	0	-0.0634713	0.0153755	0.00626292	-0.0131233	-0.00111168	-5.51935e-07	0	-0.0112301	0.00665503	0.00113341	-0.0049671	0	0	0	0.00477179	0.0137846	0.0006239	0	0.000663341	0	0.0295427	-4.89413e-05	0	-0.00209069	0	0.000881123	0	0	-0.00454403	0	0	0
SNU349_KIDNEY	0	0.000548753	0	0.000470479	0.00454351	0	-0.00164534	0.0055697	-1.4572e-09	0	-0.00150772	0	0.00886845	-0.149509	0.00973801	0	0	-0.00349841	-0.00211719	0	0	0	0	0.00123305	-0.00372911	-0.0133681	0	0	0.00259915	0	0	0.0118644	0	0	0	0	-0.000404888	0.00774768	0.00351731	0	0	0	-0.000976781	0	0	0.000567321	-2.50997e-06	0	-0.00138913
SNU387_LIVER	0.000394066	-0.000610797	0	0.00603116	0	0	0.00189774	0	0	-0.00517813	0.00348163	-0.00416874	-0.00111859	-0.120779	0.00241666	0	0	0.036795	-0.00752538	-0.00821397	-0.0177606	0	0	0	0.00038058	0	0.00568125	0	-1.26573e-05	0	0	0.00528237	-0.00410111	-0.00292212	-0.00231631	0	-0.0072131	0	-0.00138038	0	0.00117603	-0.000612758	0	0	0	0	0.00333463	-4.37099e-05	0.000429522
SU8686_PANCREAS	0	-0.000633747	0	0	0.00718992	-0.00254084	0	0	0	0.00282062	0	0	3.6619e-05	0.00679409	-0.0160334	0	0	-0.102015	-0.0269197	-0.0126877	-0.0343961	0	1.67821e-06	0	0	0	-0.0334221	0	-0.00705768	0	0	0.00691842	-0.00357467	0	0	-0.0012	0	0.046164	-0.00185143	-0.00135464	-0.00809547	-0.00914541	-0.0306046	0	-0.011297	0.00409503	0	0	-0.00266364
T47D_BREAST	0.00100837	-0.00468307	0	-0.0130812	-0.00319857	-0.0049276	0	-0.00600295	0	0.000330221	0	0	0	0.0249305	-0.0112025	0	0	-0.0588997	0	-0.00145116	0.00917733	0	8.77931e-05	0	-0.0155913	-0.00468879	0.00994141	-0.00549257	0	-0.00950462	0	0.0199918	0.00834818	0.00339578	0	0	-0.00328931	0.00154421	0	0	0	0.00355598	0	0.0010428	0.00267704	0	0	-7.6989e-05	0.000762123
TALL1_HAEMATOPOIETIC_AND_LYMPHOID_TISSUE	-0.00878775	0	0.00252625	0	-0.00269414	0	0.00489177	0.00943552	0	-0.000593747	0	3.04287e-05	0	0.00805926	0.0071347	0	0.00343414	0.0259156	0.012976	-0.0039528	0.0140291	-0.00506111	0.00311829	-0.00232981	0.00746246	-0.000756895	0.00426406	0	-0.00240901	0.0023344	0	0	-0.0222421	0	0	0.00192625	0.00689149	0.0538616	0.00278995	0	0	0	0.0042005	0	0.00453632	0.00323385	0	0	0
TE14_OESOPHAGUS	-0.0052112	-0.0010311	0	-0.00179546	0	0	0	0	-0.00664203	0	0	0	0	0.0280689	0.00618795	0	-0.00680857	-0.03611	-0.00559937	0	-0.0158355	0.00474538	0	0	-0.00501807	-0.00151956	0.0176283	0.00197059	0	0	-0.00210462	0.00290253	-0.0151456	0	4.24094e-05	-0.0039178	-0.00130981	0.0296069	0	-0.00335877	0.014192	0	0	-0.000665627	0.00234899	6.05043e-06	0.000514606	0	0.000721162
TF1_HAEMATOPOIETIC_AND_LYMPHOID_TISSUE	0	0	-0.00362226	-0.052619	0	0	0	0	-0.0113125	-0.00422169	0	0	0	0.0532557	-0.0376797	0	0.000928636	0.0225036	0.0136823	0	0.0212663	0.0146659	0	0.0119125	-0.00347831	0	-0.0851144	0	0.00544679	0.0044698	0	0	0.00264863	-2.19178e-06	0.000353072	0.00070181	0	0.0249814	0	0.0010403	0	0	0.0186301	0	-0.00492106	-0.00873619	0	0	0.000963496
COLO684_ENDOMETRIUM	0	-0.01009	0.00291148	0	0	-0.000165436	-0.00049211	0.00160029	0	-0.00383327	-0.00126444	0	0	-0.0605789	-0.000905724	0	0	0.00795075	-0.0186664	0	0.00344066	-0.00435456	0	0.00176215	0	-0.000480958	-0.0636919	0	0	1.81755e-05	-3.90148e-05	0.00781902	-0.0427722	0	0	0	-0.00295538	0	0.00057681	7.38208e-05	-0.00309437	0	0.00284976	-0.00680934	-1.43337e-05	0	-0.00158207	0.00255762	0.00100823
HCC1588_LUNG	-0.000394521	0	0.000289643	0.00531702	0	0	-0.0017264	-0.0897719	0	0.000593723	-0.000976962	0.000766997	0	0.0488584	0	0	0	-0.0162241	-0.0106559	0	0	-0.000430939	0.00256654	0	0	0	0.0132932	0	-0.00147659	0	0	-0.0930868	0	0	-0.00426461	0.00023433	0	-0.0381338	0	-0.0101113	0.00886787	0	0	0	0	0.00232008	0	0	-0.000397192
HCC1599_BREAST	0	0.000327621	0	0.00185022	0.000370916	0	0.00152323	0.000522855	0	-0.00335275	0	0	0	0.0205314	0	0.00104657	0	-0.00769177	0.00204697	-5.86891e-05	0	0	-0.00319068	0	0	0.00134143	0.0118216	0	0.00141598	0	0	-0.000651279	0.00300148	0.000662657	0	0.00253375	0	-0.0108592	0	0	-0.0161575	0	0	0	0.000315375	0	0	-0.00161021	0
HCC44_LUNG	-0.000351448	0	0	0	0	0.000456333	0	0.00675114	0	0	1.37923e-06	0	0	0.0283062	0	0	0	0.0100785	-0.00914127	1.75845e-06	-0.0080578	0	0	0	-0.00621306	0	0.00780727	-0.000476434	0	0	0.00237606	0.0066176	0.0599349	0.000630394	0	0	0	-0.0408511	0	-0.00660757	0.00383572	0	0	-0.000233244	7.29338e-05	0	-0.0039707	0	-0.00240987
HEL_HAEMATOPOIETIC_AND_LYMPHOID_TISSUE	-0.00704557	-0.00282702	0	-0.076155	0.00140372	0	0	0.0110611	0.000829554	0	0	-0.00631497	0	0.0370976	0	0.00145679	0	0.0104766	0.0112759	0	0.006649	9.41015e-07	0	-0.00456837	0.00855525	0	-0.224798	0	0.000178035	0	0	0.00669722	0.0060802	0	0	-0.000891043	0	0.00814614	-0.00235272	0	-0.0106816	-0.0046393	0.0029225	-0.00187463	0	0	0.000313303	-0.00224958	0
HH_HAEMATOPOIETIC_AND_LYMPHOID_TISSUE	0.00529908	-0.00388208	0	0.00473491	-0.00178574	2.10942e-05	-0.00313915	0.00989363	0.00390533	0	0.000790014	0	0.00232147	0.0392883	0	-2.28408e-05	-0.00265297	0.0141817	-0.00294995	0.00444358	0.00984741	0	-0.0016244	-0.00158524	0.0167232	0	0.0121115	0.00254123	-0.00250047	0.00261758	0	0.0048211	0.0488536	-0.00193289	0	0	0.00207624	0.00246528	0	0	0	0.00170159	0	-0.00256992	0	0.000321054	0	0	0
HOP62_LUNG	0	9.14726e-05	0	0	0	0	0	0.00527553	0.00306433	-0.00202702	-0.00347745	0	0.00216825	-0.0411541	-0.00282638	-0.000928385	-0.000753575	0.00681846	0	-0.00326838	0.00211654	0.000162169	0	0	-0.0102099	0.000214059	0.00729823	0	-0.00062998	0	0	0.00309744	0.0394995	0.00825408	0	0.00298592	0.000971594	0.00748352	0	0	0	0	0	0	0.00272297	0.00244292	0.00181815	0	0.000946999
HUCCT1_BILIARY_TRACT	-0.0052429	0	0	0.0111934	0	0	0	0	0	-0.00170959	-0.00362385	0	-0.00189402	0.00191032	0	0.00376912	-0.000818332	-0.00358231	-0.0205798	0	-0.00308813	0	0	0.00299437	0.00480828	0	0	0	0	0	-0.00433895	0.009235	0.0993213	0	0	0	-0.0051485	-0.0444717	0.0016388	0	0.0203282	0	0.00126432	0	0	-0.00347938	0.00237136	-0.000815982	0.000359052
K562_HAEMATOPOIETIC_AND_LYMPHOID_TISSUE	0.00609329	0	0	-0.0158379	0	-0.00417458	0	0.0148726	0	0	0	0.00398484	0	0.0389626	9.33711e-05	0	0	-0.000588002	0.00477943	-0.00405918	0.00549821	0.00218991	0	-0.00170526	0	0	-0.111563	0	0	0.00298044	0	0.0170597	0.030942	0	0	0	0.00577915	0.0239597	0.00159058	-0.000338832	0	0	0	-0.000178205	0	0	0	-0.00187606	0
KARPAS422_HAEMATOPOIETIC_AND_LYMPHOID_TISSUE	0	0.00214132	0	0.0022714	0	0	0	0.00989037	-0.00256828	0	0	0.0101507	0	0.0584163	0.00646861	0.0020381	0	0	-8.55347e-05	-0.00598475	0.00572801	0	0	0.0027364	0.0151415	0	0.00654841	0	0.00957712	-3.46769e-05	0.00262663	0	-0.0505604	-0.00085575	-0.00123398	0	0.0138111	-0.0322718	0.00175753	0	-0.00835102	-6.06644e-06	0.000688749	0	0.0152682	0.000820739	0.00135058	0	0
KARPAS620_HAEMATOPOIETIC_AND_LYMPHOID_TISSUE	0	0.00729536	0	0.0173658	0.00437749	0	0	0.0113222	0	0.00249354	-0.00155841	0	-6.6836e-06	0.0516529	-0.00319675	-0.000751121	0	0.00218684	0.0017182	1.58361e-05	0.0095777	-0.00392697	-0.00308738	0.000200629	0.00219141	0	0.0168048	0	0.00290478	0	0	0.00246596	-0.0116106	0	0	0	-0.000302184	0.0132217	0	0	0	0	0	0	0.00253353	-0.00275333	0	0.0014609	0
KYSE180_OESOPHAGUS	0	0.00253605	0	-0.00297719	0	0	0.00186724	0	0	0	0.00790835	0	0	0.0418863	0	-0.00142317	0	-0.00575255	-0.01045	0	-0.00332149	-0.0118129	0.00215468	-0.00538479	0	-0.000304332	0.0201415	0.000634733	0	0	0	0.00565298	0.042028	0.00199205	-0.00297603	0.00655564	0	-0.00801536	-0.00279593	0	0.00347703	-0.000630917	0	0	0	0	0.00100505	-3.66169e-05	0.00269832
KYSE520_OESOPHAGUS	-0.00130057	0.00054441	-0.00216214	-0.00977672	0.00490213	0	0.00397195	0.00277549	-0.00170407	0	0.00401766	0	0	0.00365354	0	0.00222496	0	-0.00978498	-0.00320213	-0.00402093	-0.00491036	0	-0.0020452	0	-0.00571125	0	-0.00292103	0.0055279	0	0	0	0.00846991	0.0229711	0.00271604	-0.00089776	0	0.00169516	0	0.00179828	0.00111202	0	0	0.00191224	0.00402237	4.88138e-05	0	0	0	0
LOUNH91_LUNG	-0.000208694	0.00605268	0	-0.00347155	0.00186693	0.00258967	0	0.00751436	-0.00213347	0.00635594	0	0	-1.99566e-05	0.0456142	0	0	0	0.00840622	0	0.000631412	0	0	0.00381862	0	-0.00777538	-0.0047989	0.00266722	0	0	0.00120429	0	0.000570284	0.022416	0	0	0	0	-0.0119374	0	-0.00109356	0	-0.00190974	0.000963509	0	0	0	0	0	0
LS513_LARGE_INTESTINE	0	0	0	0.0102744	0.000136958	0	-0.0138888	-0.0434505	0	0.00278776	0	-0.00157288	0	0.0498241	0	0	0	-0.0158356	-0.00582503	-0.00621747	0	-0.00113333	0	0	-0.00644338	-0.00110889	0.0154579	-0.00575082	0	-0.00467114	-0.00386798	-0.0789159	-0.00859851	0	-0.000521419	-0.000727989	0	-0.0341048	0	-0.00252214	0.0178678	0.000555651	0	0	0.000292962	-0.00581062	-0.0029126	-0.00759003	-0.00949284
MHHCALL2_HAEMATOPOIETIC_AND_LYMPHOID_TISSUE	0	0.00305082	0.000508284	0.00253751	0	0	0	0.00652635	0	0	0	0	0	0.00932098	0	0.00497456	0	0.00793768	0.00386328	0	0.00437865	0	0	0	0	0	0.020059	-0.00509151	0	-6.29753e-05	0	0	-0.0401965	0	0	0	0.00506298	0.0157702	0	0	-0.00483911	0	0	0	-0.0103206	0.0071129	0	0	-0.00383692
MHHNB11_AUTONOMIC_GANGLIA	0.000198231	0	0	-0.000422072	0	0	-0.00173769	0.0101698	0	0	-0.000370517	-0.00159107	0	-0.0507997	-0.000121839	0	-5.79448e-06	0.00706791	0.0146169	-0.00228489	0.00362952	-0.000343566	-0.000176136	0	-0.0118651	0.00302465	-0.0864656	0	-0.00236061	-0.00356152	0	0.0013877	-0.00254993	1.53694e-05	0	0	0	0	1.9705e-05	0	-0.00654128	0	0	0	-0.000163764	0	0	0	0
MOLP2_HAEMATOPOIETIC_AND_LYMPHOID_TISSUE	0.00125605	-0.00187585	-0.0056773	0.00304874	0	0	0	0.000767612	0	-0.0108178	-0.00779931	0	-0.00158236	0.0529417	0	-0.00304435	0.0018672	-0.00289642	0.0145364	-0.000241057	0.0160332	0	0	0	0.0124069	0	0.0100632	0.00288083	0	0.000990469	0	0.00122575	0.0245312	0	-0.0166752	0	0	0.00550959	0.00362682	0	0	0	-0.00423841	0	0.00869681	0	0	0	0.00460524
MONOMAC6_HAEMATOPOIETIC_AND_LYMPHOID_TISSUE	0	0.00179169	0.00213351	0.00206776	0	0	-1.47421e-05	0.00807953	0.00788665	0	0	-5.81983e-05	0	-0.0410817	0.00942606	-0.00285182	0	0.00659812	0.0150378	0	0	0	0	0	0	0	0	0	0	0	0	0.00741873	-0.0858976	-0.00278267	-0.00261059	0	0	0	0.00100125	-0.00391543	0	-8.86884e-06	0	0	0	-0.00765476	0	0	0
NB1_AUTONOMIC_GANGLIA	0	0	0.00195785	0	0	0	0.00179372	0.00849721	0.004515	-0.00192157	0	-2.47067e-05	0	-0.0921086	0	-0.00105186	0	0.00999891	0.0145388	0	0.00822584	0.00138093	-0.00236041	0	0.00126736	0.00117975	-0.0843423	0	0	0	-0.00314407	0.00811575	0.0385915	0.000854183	0	0	0.000365185	-0.0276967	0.000421135	0	-0.00131264	-0.000345203	0	5.12158e-06	0	0.000146118	0	0.00163202	0
NCIH2286_LUNG	0.00512141	-0.000824815	0.00250304	0.000535068	0	-1.8724e-06	0	0.0113314	-0.000344228	0	0	0	0	-0.0969903	0.00472587	0	0	0.00105993	0.00536125	-0.000744403	0	0	0	0	-0.000263896	0.000587927	0.0121389	0	0.000478195	0	0	0.0112109	0.0879977	0.00722473	-0.00209995	0	0	0	8.8694e-07	-0.00351074	-0.00692484	0	0	-0.00450376	0	0	-0.00038268	-0.000620352	0
NCIH2405_LUNG	0	0	-0.00459313	-0.000609229	0.0003059	-0.00273197	0.00361693	0	0	0	-1.70104e-06	-0.00147726	1.80701e-06	-0.0821634	0	-1.96616e-06	0	0.00314158	-0.00798943	0	-0.00135368	-0.00828543	0	0	-0.00207348	0.00288053	0	0	0	-6.09552e-06	0.0010159	-0.0595045	0.00547648	-0.00351282	-0.00355545	-0.00323747	0.000912901	0.000187648	-0.0030253	-0.000814073	0	-0.000506466	0.00105381	0	0.00182518	0	-0.000650666	-0.000308777	0
NCIH28_PLEURA	0	0	0	0.0146461	0	-0.00164195	0.00277219	0	-0.00298467	0	0	-0.00861461	0.000843956	-0.165119	0	0	-0.00125859	0.00834709	0	0	0	0.000610357	0	0.00169732	0	-0.00499006	0.00503368	0	0	0	0	0.00731255	0.0542139	0	-3.42462e-07	0	0	-0.00767643	0	0	0	0	0	-0.00210585	7.07518e-05	-0.0107199	0	0	0
NCIH358_LUNG	-0.00547249	0	0	0	0.00218411	0	0	0	0	0	0	0	5.25555e-05	-0.0546879	-0.00250321	0	0	-0.0101523	-0.0157767	0	-0.00862212	-0.000519408	6.87055e-06	0.00369932	0.00120343	-0.00336219	0.0128772	0.00139983	0	0	0	0	-0.00312968	0	0.00118258	-7.18985e-05	0	-0.0463889	-0.0026335	0	0	0	-0.00364001	0	-0.0032884	0.000447414	0	0	0
NCIH508_LARGE_INTESTINE	-0.00144488	-0.0112051	-0.000805567	0.000423242	0	0	-0.00158915	-0.062556	-0.00135494	-3.16655e-05	0	0.00740202	-0.00306111	0.045184	0	0	0	-0.0160245	-0.0139236	0	0	0	0	-4.69422e-05	0	2.4208e-05	0	0	0.000257581	0	0	-0.0827373	-0.0414067	-0.00278259	0	0	0	-0.0332994	0	-0.00288621	-0.00189575	0	0.00399206	-0.00486951	0	0	0	0.00284248	0.000108543
NCIH522_LUNG	0	0	-0.0014412	-0.013759	0	0	0	0.011986	0	0	0	0	0	0.0113231	0	0.000789747	0	0.00126014	0.0154948	0	0.00694737	0.000871151	0	0	-0.00772333	-0.00150176	-0.0234335	0	0.00380934	0.000474092	-0.00667669	0.00322333	0.0188995	0.000114813	0	0.000945645	0	0.000277149	0	-0.00311916	0	0	0.00909942	0	0	0.00162482	5.00053e-06	0	0
NCIH596_LUNG	0	0.00057225	-0.00151961	0	0	-0.00659525	0.000425474	0.00712737	0.000250873	0	0	0	0	0.0512066	0	0	0	-0.00155744	-0.0185924	0	-0.00682719	0.00449461	0	0.00132706	-0.00561365	0	0.00668879	0.00434681	0	0	0	0	-0.00985884	0	0	-0.00426572	0	0	0	0.01431	0	0.00397632	0.000919236	0.00312276	0	0	0.00139684	0	0
NCIH69_LUNG	0	-0.00717864	0	-0.00865454	1.25006e-06	0	0	0.0100668	0	0	-0.00729658	0	0	0	-0.00331783	0	0.000775869	0.0103655	-0.014781	0.000899261	0	-0.00802466	0	0	0.00465566	-0.00210582	0.0150606	0	0	0	-0.000943817	-0.0290383	-0.101428	0	0	0	0	0.0715105	-0.000617403	0.00123735	0	0	0	4.83005e-06	-0.00210284	-0.00099734	0	0.00661375	0
NCIH929_HAEMATOPOIETIC_AND_LYMPHOID_TISSUE	0	-0.00497559	0.00295837	0.0054468	0	-0.000428547	0	0.0160555	0.00209503	0	-0.000251151	-0.000134953	0	0.0456969	0	0	0.00378011	0.00829187	0.0145425	0	0.00165793	0	0	0	0.00741014	0.00249007	0.0141532	0	0	0	0	0.00078145	0.0113095	-0.00370042	0	0.000576552	0	0	0	0	0	0.000135329	0	-0.000182244	0	0	-0.00373349	0	0
OE21_OESOPHAGUS	0	0	-0.00521938	0.0107449	-0.00327103	-0.000148411	0.00371355	0.0117069	0	0	0.00278881	0.0017211	0.000409444	0.0467422	0	-0.00156658	0	0.0041305	-0.0143644	0	-0.00969531	0	0	-0.00058908	0	-0.00116894	0.0110386	6.21097e-07	0	-0.00129227	-0.000129303	0.00418883	0.0948863	0.00113948	0.00101925	0	-0.000653012	-0.0279189	-6.24349e-05	0.00337034	0.0299784	0	0	0	0	0	-0.000189537	0	-0.0034733
ONCODG1_OVARY	-0.00171917	0.000372846	0	-0.00169326	-0.00435948	-0.00190274	0	0.0122085	0	-0.00388187	-0.000111088	0	-0.000760175	0.0181949	0.00074113	-0.000496836	0	-0.0130512	-0.012926	0	-0.00288083	-0.000783985	0	0	0	0.00208924	0.00269247	0	-0.0018672	0.00135845	0	0	0.0136559	0.00295792	-0.000706132	0	0	-0.0122342	0	-0.00266214	-0.00392053	-2.10815e-05	0.000212477	0	-0.00187183	0	0.00203435	0.000147747	-0.000254245
OVSAHO_OVARY	0.00410614	0.00135043	-0.00125673	0	0	0	0	0.0105765	0	0	-9.54205e-07	0.000305703	-0.000291192	0.036879	0	0.00441538	-0.000935495	-0.00354829	-0.00387898	-0.000732374	0	0.00130085	-0.00144791	0	0	-0.000985366	0	-6.04563e-05	0	0	0	0.0084982	0	0	0	0	0	-0.00249405	0	-0.00631132	0	0	0	0	0.00632371	-0.00282882	-0.00759525	0	-0.00617093
PANC1005_PANCREAS	0	-0.0011562	0	0.00751847	0	-0.000101915	0	0.00853904	-0.0018102	0	-0.00156323	3.04817e-05	0.00683716	0.0447027	-0.00378073	0.00260275	-5.93694e-06	-0.0223331	-0.00505449	0	0	0	0	0.00561445	0	0	0.00424311	0	0	0	0	0.00775806	0.0518775	0.000487438	0	0	0	-0.0378464	-0.00153618	0.00286537	0.0147707	0	0.00254473	0.00258053	0	0	-0.000910447	0	0
PSN1_PANCREAS	0.00412638	0	0	0.00198909	-0.000104692	0.00846231	0.00162553	0.0113421	-0.00113904	-0.00320529	0.00143369	-0.00143668	0	-0.01004	0.00132872	0	-1.23695e-06	0.0103076	0.0105718	0	-0.0109389	0.00186062	-0.00187137	0	0.00261216	-0.000649607	0.0114446	0	0	0	0	0.00363837	0.0352146	0.00108146	-0.00385468	5.76476e-06	-0.0021671	0.0022825	0	-0.00371501	0	0	-0.00268413	0	0	0	0	0	0
QGP1_PANCREAS	0	-0.000362212	0.000593916	0.00282958	0.000145515	0	0.00112858	0.0108359	0.002227	0	0	0	0.00086834	0.0497209	0	0	0	-0.0101495	0.0123182	0	0	-1.18352e-05	0	-0.00553098	0.00874712	0	0.00691307	-0.00468235	0	0.000282121	0	0	-0.00793304	0	0	-0.00123931	0	0.0311053	-0.00884222	0	0.00216567	0	-0.00278533	0	0	-0.00155701	-0.00139706	-0.00399747	0.000628584
RERFLCAD1_LUNG	-0.000960942	-0.000734742	0	-0.000391736	0	0	-0.00248878	0	0	0	0	0	-1.83986e-05	-0.0611776	0.00620851	0	0.00538346	-0.0156504	-0.0202304	-0.00235317	0	0	0	0	-0.000561262	0	0.0109101	0	0	0	0.00191298	0.00753441	-0.00123888	0	0	0.00124892	0	0.000425105	0	-0.000787897	0.00619268	0	-0.00394338	0	0	2.32704e-05	0	0	0
RERFLCKJ_LUNG	-0.00071371	0	0	-0.00623327	0	0	0	-0.0539185	0	0	0	0	0	0.0201638	-0.000139225	0.00455463	0	-0.0133894	-0.00420851	0.00051642	-0.00560746	0	0	0	-0.00704673	0.00120126	0.00694856	0	0	0	0	-0.0036664	-0.0484139	0	0	0	0	0.0398786	0	0.0066398	-0.00398618	0	-0.0071029	-0.00366981	0	0	0.000441638	-0.000397098	0
RS411_HAEMATOPOIETIC_AND_LYMPHOID_TISSUE	0	0	-0.00687373	-0.0178741	0	0	0.00161521	0	0.00948426	0	0	0	0	0.0550093	1.21876e-06	0	0	0.0111346	0	0	0.00487117	0	0	0	0.011318	0	0	0.00322602	0	0	0	0.00558071	0.0895176	2.29249e-05	0	0	0.0082127	-0.00782764	0	-0.00110548	-2.45263e-05	0	0	0	0	0	0.0029325	0	0
SNU1033_LARGE_INTESTINE	-0.00623159	0	0	0.00454379	0	0	0	-0.0144971	0	0.000728399	0	0	-0.000906559	0.0407293	0	0	-8.17684e-05	-0.00868544	-0.00859961	0.00101444	0	0	-0.00618067	-0.00220843	0.00254268	0	0	0	-0.00978254	-0.00282387	0	-0.0769406	0.0370912	0	0	-0.00154137	0	-0.0322834	0	-0.000126101	0	0	-0.00620776	0	-1.04386e-05	0	0.000285481	0	0
SNU1041_UPPER_AERODIGESTIVE_TRACT	0	0.00125557	0	0	0	0	0.00203967	0	0	-0.00143261	0	0	0	0	0.00203896	-0.0035125	0	-0.00931318	-0.00655659	0	0	-0.00323595	7.58628e-05	0	-0.00628431	-0.000724734	0	0	0	0.000960833	0	0.00176626	0.0327382	0	0	0.00213339	0.00177488	-0.011229	4.53671e-06	0.021272	0.000212519	-0.00196885	0.000882583	0	0	2.82852e-06	0	0	0
SNU1066_UPPER_AERODIGESTIVE_TRACT	-0.00106774	0	0.00163721	0	0.00181366	-2.07603e-06	1.05315e-05	0.00557671	0.0028795	-6.83037e-06	-0.00141622	0	-6.31458e-06	0.0401188	0	-0.0012298	0	-0.012685	-0.0210945	-0.00279553	-0.010549	-0.00198198	0.0050586	-0.000304865	0	0	-0.0344138	-7.41023e-06	0	0.000814804	0	0.00732662	-0.0162785	0.000312653	0	-0.00104391	0	0.00688465	0	0.0129871	0.00331077	0	-0.00270528	0	0	0	0.00347904	-0.00255378	0
SNU119_OVARY	0	-0.0120974	-0.00765622	0	0.0013123	0.00146792	0	0.0104957	0	0	0	0	0.00142573	0.0405035	0	-0.000520122	0	-0.0176781	-0.0323472	0	0	0	0	0.00391009	-0.0104932	0	0	0.0001911	-0.000676785	0.00065905	0	0.00739173	0.0200317	-0.00057926	0	0	0.00415459	0.000505167	-0.0020795	0	0.00300573	0	0	-0.00188265	0	-0.002196	0.00200384	0	0
SNU407_LARGE_INTESTINE	0	0.00149717	0	0	0	0.0071994	0	-0.023528	0	-8.72477e-05	0.00309562	0.000952811	0	0.0424528	0	0	0	0.00586218	0	-0.000392527	-0.00905417	0	0	0	-0.000966368	-0.0060994	0	0	0	0	0	-0.0503638	0	0	0	0	0	0.0262162	0	0	0.00831429	0	0	0	0	0	-0.00711793	-0.000894676	0
SNU520_STOMACH	0	-0.00181813	-0.00140032	0	-9.1574e-07	0	0	-0.199703	0	-0.00480723	0	0.000207297	0	0.0334287	0	0.00486793	0	-0.0158115	-0.00619381	0	0	0.00147038	-8.84183e-08	-0.000285586	0.000425369	0	0.013205	0.000395295	0.000733191	0	-0.00222082	-0.0280539	-0.0405708	0	0	0	0	-0.0422552	0	-0.00114108	0.0214045	-0.00338679	0	0	0.00225636	-2.95271e-07	-0.00668177	0	0
SNU761_LIVER	-0.00177905	0	0	-0.000678187	0	5.92437e-06	0	-0.0135399	-0.00426555	0	0.000639948	-0.00364839	-0.000400056	0.0404389	-8.45933e-06	0	0	0.00828595	-0.00121525	-0.00270192	0	0	0	0.00132038	-0.00386008	-0.00340256	0.00913969	0	-0.00454759	0	0	-0.0131369	0.0304642	0	0	0	0	0.0220727	-0.0018082	4.84108e-05	-0.0138532	0	0.000322156	-0.00390182	0	-2.74791e-07	0	0	0
SNU869_BILIARY_TRACT	-0.00366867	-0.0013911	0	0.0160312	0	0	0.000837455	0	0	0	-0.00186909	0	0	0.042545	0	-0.0132725	0	-0.0259621	-0.00578902	0	-0.00225799	0	0.0035093	-0.00140414	-0.00269081	0.000501988	-0.00543305	0.00662301	0	0.000861024	0	0	-0.045434	0	0	-0.000115761	0.000104389	-0.0148319	0	0.0104428	0.00494589	0	-0.00509979	0	0.00438747	0.000850006	0	0	-0.00324951
SUPT1_HAEMATOPOIETIC_AND_LYMPHOID_TISSUE	-0.000549487	0.000933727	-0.0010519	0.00456304	0.00371748	0.00326458	0	-0.00065299	0.00239709	0	0	0	0	0.00851638	0	0.00347481	0	0.00122409	0	0	0.00349494	0	0	0	0.00945709	0.00581713	0.00592405	0	0	0	-0.000684915	-0.00122433	-0.0923549	0	0	0	0	0	0.00594637	0	0	-0.00239571	0.0024885	-0.0122128	0	0	-0.00896333	0	-0.00133692
TE10_OESOPHAGUS	-0.00376062	0.00389974	0	-0.00549454	0	0	-0.000295412	0	0	0	0	0.00370095	0	0.0470655	0	0.00206699	0	-0.0116303	-0.0258065	-0.000271441	-0.0102103	0	0	0	0	0.0119938	0.0119316	-0.0032811	0.00190256	0	0	0.00653076	0.00932124	0	-0.00574475	0.00356606	0	-0.0344983	0	0.00359212	0	0	0	-0.00162277	0	0.00609456	0	-0.000297074	1.78814e-07
TE6_OESOPHAGUS	0.00113897	0	0	-0.0102667	0	-0.00110022	0	0.00332016	0	0	0	0	-0.000525753	0.00124152	0	0.00212226	0	-0.0135707	-0.00507594	0	-0.00330719	0.00170006	0	0	0.00122126	0	0.0149435	0	0.00238471	0	0	0.00227809	0.00621926	0	0	0	0.00096351	0.0197204	2.84106e-06	0.00393701	-0.00468907	0.00251452	-0.000803823	0	0	0.00179106	0.00123491	0	0
TUHR10TKB_KIDNEY	0.00159787	0	-0.00495468	0.00531543	0	0	4.47035e-08	0	-0.000445675	4.47035e-08	4.47035e-08	0	4.47035e-08	-0.116566	0	0	0	0.00654632	-0.0199532	0	-0.00726252	-0.00173931	0	-0.00136999	-0.0120515	-0.00208872	0.0119055	-0.00250784	-0.00240924	0	0	0.00168274	0.0120049	0	0.0045138	-0.00328397	0.00166071	0	0	0	-0.0110337	0.00188249	0.00715436	0	0	0	0	0	0
YD8_UPPER_AERODIGESTIVE_TRACT	0.0036751	0	0	0	0	0	0	0.012747	0	-0.000278162	0.00230523	0	0	-0.0210435	0	0	0	0	0	0	-0.00728171	0	-0.00216391	0	-0.00876262	-0.00384459	0	0	0.000689723	0.00204958	-0.00328993	0.00411845	-0.0460717	0	0	-0.000930145	-0.00112475	-0.00300787	0	0.00399885	0	0.00256899	0	0	-0.00401395	0	0	0	0
AMO1_HAEMATOPOIETIC_AND_LYMPHOID_TISSUE	0	0.00157942	0.0001119	0	0	0.00118184	0	0.00535933	0	-0.00241148	0	0	-0.00925011	0.0320275	0.00187757	0	0	0.024959	0.00415492	0.000543029	0	0.0145953	0	0.00834398	4.54397e-05	0	0.0111174	-0.000114695	0.00235196	0	0	-0.0364981	0.017976	0.00276286	0	0	0	-0.00434527	0	-0.00328576	0	9.72312e-06	0	0	0	0	0	0	-0.00152594
CHAGOK1_LUNG	0	0	-0.000182817	-1.49783e-05	0.000936805	-0.000719673	-0.00327428	0.00923064	0	0	-0.000428009	0.0026474	0	0.0325425	0	5.24517e-06	-3.66329e-06	-0.0361776	0	0	-0.000208504	-0.000759087	0	0	-0.00179678	0	0.0100349	0	0	-0.00338598	0.00179478	0.00151772	0.000437732	0	-4.74373e-06	0	0	0	0	0.0101941	-0.000744882	0	-0.00229825	0	0	-0.000538142	0	-0.00254235	0.00280092
COLO678_LARGE_INTESTINE	0	-0.0016164	0	0	-0.00384545	0	0	0.000912785	0	0	0	0	-0.00468617	0.0262743	0.0021076	-0.000401746	-0.00206217	-0.0416937	0	0	-0.000713423	0.0030221	-0.00225966	0	0.00177114	-4.62977e-05	-0.00850856	0	-0.00809601	-0.000904527	-0.00123919	0.00733656	0	0	0	-0.00217265	0.00107852	0	-0.00117664	0.0142768	0	0	-0.00273266	0	0	-0.000667123	0	-0.000294225	0
COLO792_SKIN	-0.000523006	0	0	0	0	0	0	0.00981793	-0.000864371	-0.000917094	-0.00569083	-0.0011524	-0.00287916	0.0274641	-0.00370378	0.00141388	0	0.0325971	0.00102756	0	0	0.012044	0	0	0.00210632	-0.00420578	0.00516606	0	0	0.00853856	0	0.00861998	0.0363366	0.00222168	0.000593627	0	0	-0.00338129	0	-0.00403691	0.0022928	-0.0028523	-0.00137058	0	0	0	0	0	0
CORL105_LUNG	0	-0.000917928	0.000503097	6.43868e-07	0	0	0	0.00738971	-0.00271988	0	-0.00244371	0	0.00179075	0.0300186	0	0	0	0.0209463	-0.000255034	-0.00138992	-0.00230758	0.00321923	0	0	0	0.00391639	0.0105745	-3.63634e-08	0.00386811	-5.69226e-05	0	0.00128858	0.0149139	0	0	-0.000716719	0	0	0	-0.00295535	0	0	0.000904374	0	-0.000228262	0	0	0	0
CORL95_LUNG	-0.000235401	0	0	0	0	0	-9.24736e-05	0.00495158	0	-0.00155523	0	0	0	0.00365368	0	0	-0.000670838	0.00065863	0.00361724	0	-0.00150048	0.02919	0	0	0	-0.00123021	0.0126635	0	0.00601979	0	0	0.00238244	-0.00866132	0	0	-0.00151661	3.13721e-05	0.0391223	0	-0.00184945	0.00163995	-0.00302458	-0.00155774	0.00325694	0	0	0	-0.000287224	0
EB1_HAEMATOPOIETIC_AND_LYMPHOID_TISSUE	0.00341974	0.0062872	0.000856684	-0.000552463	0	0	0	0.00267933	-0.00010285	0	-1.29094e-05	0	0	0.0350253	0.000359507	-0.00265769	0	0.0274364	0.00575027	0.000753813	0.00178131	0.00279773	0.000122247	0	-0.00243612	0	0.0104397	-0.00112655	0	0	0	-0.000168986	-0.0199526	0	0.00203396	-0.000882117	0.00822366	0.0283307	0	0	-0.00327339	0	0.00201817	0	0	0	-0.00193064	0	0
HCC1143_BREAST	-0.000500112	0	0	0.000573058	-0.000731256	0.00101735	0	0.00982445	0	0	0	0	0	-0.0174164	0.000617078	0	0.00213698	-0.0386137	-0.0252428	0	-0.00530643	0.0141068	-0.00307603	-0.00135501	-0.00334677	-0.00269766	0.0100281	0	0.0106313	-0.000824232	0	0.00491235	0.00392094	0	0	-0.00246012	0	-0.0287105	0	0.00399978	-0.00122809	0	0	0.00369622	0.00364649	0	0	-0.00349703	2.0025e-05
HCC1569_BREAST	-0.000721281	0.00195493	0.000734947	0	0	0	0	0.00671974	0.000340244	-5.08216e-06	0	0	0.00606931	0.0337196	-0.00433938	0	0	-0.0395315	0.00426099	0.000512966	0	0	0.000110398	0	0.00119488	-0.00438508	0.00369906	0	0.0104572	0	0	0.00271288	0.0172079	0.000709364	-0.00180471	0	0.00260795	0.0119789	-0.00109364	0	0.00476296	0	0.00238042	0.000841606	0	0	0.00184659	0.0013438	-0.00392055
HCC2935_LUNG	0	0	0	0.003044	0.00138423	-0.00119746	0	-0.000568975	-0.000709662	0	-0.00557139	0	-0.0031004	-0.0616489	0	0	-9.11637e-05	-0.0746114	-0.00464216	0	-0.00346881	0	0	0.00105137	0	0.000394849	0.017291	-0.00283524	-0.00275859	0	0	0.00602966	-0.0257691	0	0.000601811	0	0	-0.0168024	0	0.00878895	-0.00351694	0	-0.00102374	0.000756316	0.000121154	0	0	0	0
HCC78_LUNG	-0.000827816	0	0	0.000482326	0	0.00159788	0	0.00682474	0	0	-0.000796679	0	-0.005356	0.0151548	-0.00012468	0	-0.00419255	-0.0399177	-0.0162195	0	0	0.000424417	0	0.00250505	0	0	0.0112667	0	0	0	0	0.0064479	-0.00746137	0.000861168	0	0	0.00167627	-0.0146086	0	0.00271669	0	-0.00480327	0	0	0	0	0	0	0
HDMYZ_HAEMATOPOIETIC_AND_LYMPHOID_TISSUE	0	0	0	-0.000430894	0	0	0	0.00240431	0	0	0	0	0.000621711	-0.0401815	0	3.56776e-05	0	0.0305058	0.00628765	0	0.00597306	-0.0234582	0	0.000813089	-5.11228e-05	0	0.00916124	5.17695e-05	-0.00566946	0.00037781	0	0.00227253	0.0251711	0	0.000901352	0	0	-0.0253442	0	-0.00760666	0	0	0	8.63413e-05	0	0	0	0	0
HPBALL_HAEMATOPOIETIC_AND_LYMPHOID_TISSUE	0	0	0.00337432	0	0.00162432	0	-0.000911942	0.0105646	0	0	0	0	-0.00480929	0.0109694	0	0.00147807	6.87098e-06	0.029365	0.00237455	0	0	0.0239533	0.00191662	0	0	0.00214475	0.00987237	0.000279224	0	4.82725e-07	0.00132544	0.00131832	0	0	0.00334552	0.0028342	0	-0.00573888	0.0011558	-0.00413132	-0.00318226	0.000834176	-4.66675e-05	0	0	8.89583e-05	0.00300019	0.00134954	0
IGROV1_OVARY	0	-1.70345e-05	0	0	-0.00041094	0	0	0.00774761	0	0.000306698	-7.07486e-05	0	-0.00387353	-0.066689	-2.53911e-06	0.00431349	-0.0050806	0.00341845	-0.0127118	0	0	-0.00167625	0.00261275	0	0	0	0.010536	-0.00201308	0	0	0	0.001107	0.0202289	0	0	0	0	-0.0117081	0	-0.00193809	-0.00393701	0	0.00058408	0	0	0	0	0	0
JK1_HAEMATOPOIETIC_AND_LYMPHOID_TISSUE	0.00119136	0	0	0	0	0.00197107	0	0.00621545	0.00117727	0	0.000325561	0	-0.00506003	0.036459	0	0	0	0.0170591	0.0108394	0	0	0	0	0	0	-0.00559754	0	0	0	0	0	0.00886404	0.0125882	-0.00191057	0	0	0.00278288	-0.0251749	0	0	0	-6.14183e-05	0	-3.72528e-08	0	0.00261884	-3.72528e-08	0	-3.72529e-08
K029AX_SKIN	0	0	-0.00314009	-0.00251743	0	-0.00167025	0	0.0120911	0.000669081	0	0.0007846	0	0.00624609	0.0210719	0	0	0	0.0256987	0.0131696	0.000650376	0.00304575	0.00290652	0	0	0	0	0.0154941	-0.00244991	0.00306369	0	-0.000345173	0.00728957	0.00113268	0.00314932	0.00234221	-0.00216385	0	0.01351	0	0	-0.0012033	0.00251244	0	0	0.00105855	0	0	0.000485736	0
KMM1_HAEMATOPOIETIC_AND_LYMPHOID_TISSUE	0.00278994	0	0	0.000433716	0.00637711	0	0	0.0105886	0.000493095	0.00192401	0	-0.0032923	0	0.0308261	0.00167488	0	-3.85321e-05	0.0218352	0.0164156	-0.00175032	0.00114634	0.0308651	0	-0.00195743	0	-0.0058749	0.0190161	0.0039289	0.000426981	0.00627314	0	0.00742664	0	0	0	-5.5565e-06	0	-0.0349485	0.00263015	0	-0.0003649	0	0	0	0.000718977	0	0.00532473	0	0
KMS26_HAEMATOPOIETIC_AND_LYMPHOID_TISSUE	0.0016021	0	0.00935439	0	-0.00184963	0	8.77064e-07	0.00914038	0	0	-0.00251118	0	-0.00541609	0.0337188	0	0.00155501	0	0.0173928	0.0144851	0	0	-9.0634e-05	0.000799562	7.14526e-05	0	0.00475578	0.00741738	0.0010357	0.0124253	0	0.000358498	0.0070166	0	0	0	0	0	0.00677657	0	-0.000519849	0.00555873	0.000695006	0.00260703	0	0.00473998	0	0.00310317	4.00595e-06	0
KP3_PANCREAS	0	2.15122e-07	0	0.00216035	0	0.00112399	0	0.00995087	0	0	2.19126e-06	0.00253492	-0.00108128	0.0350445	0	0	0	0.0209288	0	0.000888474	0	-0.0132903	0	0.00085597	0	0	-0.0103895	-0.00133403	-1.73988e-05	0	-0.000993138	-0.0281509	0.0224643	0	0	0	0	0.0175536	0	-0.00196007	0.00921706	0	0	-0.00166003	0	4.84036e-05	0.00127049	-9.34542e-06	0
KYSE140_OESOPHAGUS	0	0	0.0043711	0.000996174	0	0.00431954	0	0.00379055	0.00097419	0	-0.00357166	0	-0.000393644	0.0148242	0	0	0.0028369	-0.0219076	-0.00907847	0	0	-0.0143864	-0.000137106	-0.00427549	0.00112542	0	0.00941419	-0.000833995	0	0	0	-0.00123636	0.0160712	0	0	0	0.0013094	-0.00703772	-0.00077983	0	0	-0.000922786	0	0	0	-0.00684036	0	0.000378301	0
L33_PANCREAS	-0.00307844	0	0	-0.00267479	0	0.000373297	0	4.97343e-05	0	0.00158708	0	0	0	0.0214791	0.00314648	-2.44574e-06	0	-0.0296664	-0.0100832	0.00253354	0	-0.0156561	0	0.000637833	0	-0.000201986	0.00578502	0	-0.00234744	0.00194883	0.00360994	0.0129702	-0.00402385	0	0.00491787	-0.00356157	0	0.0274247	0	0.00119011	0	0	0.00139265	0	0	0	0	0	0
LOUCY_HAEMATOPOIETIC_AND_LYMPHOID_TISSUE	0	0	0	0	-0.00139805	-1.94109e-06	0	0.00960697	0.00102448	-0.00113034	0	0	-0.00101256	0.0278335	0.00641139	-0.00284914	0	0.0223207	0.0100987	0	0.00244106	0.0139403	-0.00211657	0	0	0	0.00132065	0	0.00271366	0	1.71008e-05	-0.0316048	-0.0203304	0	0.00451194	0	-0.0030717	0.0115569	0.00147896	0	0	-0.000797643	-0.000149872	0	0.00267972	-0.00205454	0.0036705	0.00642338	0
M07E_HAEMATOPOIETIC_AND_LYMPHOID_TISSUE	0.00355465	0	0	0	0	-0.000676701	0	0.00930349	0	0	0	6.31064e-06	-0.00489172	0.0171654	0	0.00149878	-0.00107321	0.0221739	0.015671	0	0.00333575	0.00823942	-0.00142034	0.000358573	0	-0.000999052	-0.165505	0	0.00191528	0	0	-0.004625	0	-0.000653318	0	0	-0.000996455	-0.0146588	0	-0.0041135	0	0	0.00116321	0	0	0.000323353	0	0	0.00149488
MHHCALL4_HAEMATOPOIETIC_AND_LYMPHOID_TISSUE	0.000171521	-0.0022463	0	-0.000382496	0	-0.00350771	0	0.00904633	0	0	0.000893663	0	-0.00274181	0.0210928	0	0	0	0.0199487	0.00849469	-0.00200049	-0.00167147	0.0316494	-0.00225633	0	0	0	0.0115557	0.00181619	0.001428	0	-0.00160709	0.00541075	-0.0145811	0.00596163	-0.000361877	0	-0.00109624	0.0352256	-0.00593807	0	0	0	0	0	-0.00117589	0	0	-0.000993098	0
MINO_HAEMATOPOIETIC_AND_LYMPHOID_TISSUE	0	0	0	0	0.00295323	0	-0.00225545	0.00075707	0.000302237	0	0	0	-0.00492521	0.0213983	0	0	0	0.0260256	0.0131487	0	0.0031156	0.011226	0	0	-0.00314794	0.000619493	0.00461125	0.00476499	0.00625125	0.000963695	0	0	-0.0112157	2.12497e-05	0	0	0	-0.0240991	0	-0.00478346	-0.00109115	0.00757381	0.00269137	-0.000968085	0	-0.000126745	-0.000877995	-0.000841676	2.48564e-06
MOLM6_HAEMATOPOIETIC_AND_LYMPHOID_TISSUE	0.000799729	0	0	0	-0.00299856	0	0	0.00899434	0	0	0	0	0	0.0297482	-0.000346881	1.59357e-06	-7.05855e-06	0.0236385	0.000953458	0	0.00709743	0	0	0	0	-0.00434735	0.00986541	0	0	0	-6.27117e-06	0.00624967	0	0.00313475	0	0	0.00119634	0	0	-0.00474566	0	0.00108267	0.000444226	0	0	0	0.000538268	0.00102032	0
MORCPR_LUNG	0	0	0	0	0	-0.000611482	0	0.00937645	-0.00222228	0	0	-0.000638809	-0.00156877	0.0347356	0.00317586	0	0	-0.0531849	0.0065328	0	-1.85797e-05	-0.0131383	0.00736678	-0.00060564	0	0	-0.00554638	0	-0.003757	0	-0.000242223	0.00448679	0.0459118	0	0	0	0	-0.00321761	0	-0.001077	0	0	-0.00053807	0.000254256	0	0	0	0	0
MUTZ5_HAEMATOPOIETIC_AND_LYMPHOID_TISSUE	-0.000586343	1.70544e-05	0.000245869	0	0	0	-0.000543006	0.00935434	-0.000452765	0	0	0.00305725	0	-0.047025	0.0054725	0	0	0.0277984	0.00487294	0	0	0.0212681	0	0	0	0	0.0173291	0	0	0	0	0.0105557	0.00157218	0	0.00357445	0	0	0.0259549	-4.78612e-06	9.75735e-05	0	0	0.00258084	0	0.00177132	0.00178939	0	0	0
NCIH1341_LUNG	0.0017931	0	0	0	0	0	0.000802599	0	0.00181304	0	0	0.000760175	-0.00225444	-0.0118344	0	0	-0.00974739	0	0	0	0	-0.0014781	0	0	0	0	-0.00420159	0	0.00715913	-0.00318427	-0.00446942	0.00692872	-0.0231747	0.00392432	0	0	0.00170865	-0.0180474	0	0.00338886	0	0	0	0	0	-0.00541281	0	0	0
NCIH1435_LUNG	-0.00613034	0.00519818	0	0	-0.00380713	0	-0.000288991	-0.107407	-0.000204221	0.00507574	0	0	0	0	0	-0.00193842	0	-0.0433897	-0.010149	0	0	-0.00942028	-0.00326743	0	-0.00065989	0	0	0.00179247	0	0	-0.00675965	-0.0390744	0.0109931	0	-0.00405446	0	-0.00167954	-0.0278585	0	-0.00759119	0	0	0	0.000264753	0	0	0	0	0
NCIH209_LUNG	0	0	0	-3.74378e-05	0.00219664	4.64032e-06	0	0.0081559	0.000149472	0	0	-0.000480134	-0.00452367	0.0344666	0.00183657	-0.000860124	0	-0.0151484	0.00664653	-0.000594585	0	0.0157676	0	0.00122469	-0.00351767	0.000922713	0.00925393	0	0.00887345	0	0	0.00764314	-0.0520721	0.000228522	0.000511687	0	0.00638629	0.0538363	0	0	0.000542443	-0.00191817	0	0	0.00151545	0	0	0	0
NCIH2110_LUNG	0	0	0	-0.000229514	0	0	0	0.00367621	0.00774488	0	0	0	-0.00346755	0	-0.00466834	0	-0.000585578	-0.0448998	-0.0131749	0	-0.0013875	-0.0143882	-0.00339048	0	0	-0.00461312	0.0107221	0.00153421	-0.00964763	0.000477487	0	0.00290424	0.00281725	0	0.000372268	0	0	-0.0286537	-0.0014631	0.00719917	-0.00140576	2.01711e-05	-0.000270379	-0.00220541	0	0	0	0	0.00969274
NCIH2122_LUNG	0	0	0	0	0	0	0.00344592	-0.0241112	0.000163718	0	0.00257992	8.05571e-05	0	0.00982334	-0.000951463	0	0	-0.0272419	-0.00796452	-0.00370084	0	-0.0231706	0	-0.0018899	0	0	-0.000372494	0	0	0	0	0.00495885	0.015341	0	-0.0027826	0	0	-0.00501215	0	0.00804548	0.00471868	-0.000939257	0.00171128	0	0.00554318	0	0	0	0
OCIAML2_HAEMATOPOIETIC_AND_LYMPHOID_TISSUE	0.00163651	0	0.000989288	0	-0.000150189	0	0	0.00333005	0	0	-2.17856e-06	0	0	0.0191461	0	0	-0.00187301	0.0253319	0.0105754	0	0	0.0227714	-0.00200012	0	0	0	0.0136125	9.97954e-05	-0.00189914	0	-0.00011495	0	-0.0288256	0.00072587	0.00172625	0	0	0.0232906	0	-0.00192527	0	0	0.00587533	0	0	-0.000625813	0.000999215	0	0
PANC0327_PANCREAS	0	0	0.00126774	0.000942556	-0.00261375	-0.000602829	0	-6.77746e-05	0	-0.000811785	0.00470203	0	0	-0.00249188	0	-0.0022246	-0.00687464	-0.0307337	-0.0206177	0.00283797	0	-0.0127583	0.000895639	0.000496742	0.00129286	-0.000463297	0.0163823	0	-0.00470137	7.3325e-05	-0.000118804	0.0123471	0.0249124	0	0	0.000862546	0	-0.0136406	0	0	0.0076001	0	-0.00192334	0	0	0	0	0	-0.000300907
PANC0813_PANCREAS	0.000185758	0	0.000753356	0	0	4.21342e-05	0	-0.000113362	-0.00212446	-0.000273988	-0.000800295	0.000450995	0.004555	0.00958552	-0.00288414	0	-2.38988e-05	-0.0368145	-0.00184333	0.000574146	0	-0.00851467	0	0	0	-0.00164884	0.0158573	0	0	-0.00164619	0	0	0.00733157	0.000769064	0	-8.68885e-06	9.31329e-05	-0.0211945	0	-0.00503325	0.0075149	0	0	-0.00259196	0.00360745	-0.000626727	-0.00639079	-0.00235414	-0.00121752
RH41_SOFT_TISSUE	0	0	-0.000104057	0	-0.000342274	0	0	0.00842697	0.000562232	0	0	0	-0.0039752	-0.0474714	0.00109912	0	0	0.0288638	0.00737611	-0.000260005	0	0.00150147	0	0	-0.00136247	0.00221374	-0.0399535	0.0015751	0.0038552	0	0	0.00937607	0.0149068	-0.000700035	0.00174958	0	0	-0.00327122	0	-0.00339666	0	1.30364e-05	0	0	0	-0.00535903	0.000786959	-0.00130242	-2.49988e-05
RVH421_SKIN	0	0	0	0	-0.00113021	0.00607375	0	0.0105347	0.00222107	0.00080875	0.00162917	0	0	-0.0278657	0	0	0.00319333	0.0284516	0.00213086	0	0.00209529	0.00509893	0.000272014	0.000224066	-9.03145e-06	0	0.0121369	0	0.00245702	0	0.00191785	0.00796191	0.0112179	0	0.00128629	0	0	0	0	-0.00489506	0	0.00186247	-0.00221861	0	0	0.00435992	-0.00310134	0	-0.00763364
SH10TC_STOMACH	0	4.85836e-07	0.00230636	0	0	-0.000871554	0	0.0105654	0	0.0006583	0	-0.0103586	-0.000323412	0.0337856	0	0	0	0.0258651	0	-0.00471106	0	-0.0146824	0.000260871	0	0	-0.00286532	0.00590798	0	-0.00387902	0	0.00149661	0.00387258	0.0240343	0	0	2.06672e-06	0.00396001	0.0290087	0	0	0	0.000866352	-0.00163385	0.00153796	0	0.00616379	0	-2.38524e-06	0
SKM1_HAEMATOPOIETIC_AND_LYMPHOID_TISSUE	-0.000786513	0.00269229	0.00492125	0	0	0	0.00349494	0.00961147	0	0	0	0.00248668	-0.000679309	0.0269298	0.000661111	0.00288357	0	0.0266398	0.00380617	-0.000174536	0.00356525	0.0194266	2.993e-05	0	0.00428464	0.000484607	0.0131455	0.00234326	0	0.000967048	0	0.0034015	0.0199479	0	0.000309802	0	0.00173894	0.0257165	0	-0.00416345	-0.000514586	0	0	0	0	-0.00148581	0	0	0.00328333
SKMM2_HAEMATOPOIETIC_AND_LYMPHOID_TISSUE	0.00165007	0	-4.08689e-05	0.00392362	0	0	0	0.00666643	0	0.000678048	0.00197641	0	-0.00209366	0.0384609	0	0	-0.00151349	0.0242343	0.0145979	-0.00148896	0	-0.0120151	0	0	0	-0.00151404	0	0.000497098	0	0	0.00254823	0.00971624	-0.00657727	0	0	0.0011344	0.00136677	0.00728072	0	0	0	-0.00064332	0.0056605	0	0	0	0	0	6.71618e-06
SNU1079_BILIARY_TRACT	-0.00609356	-0.000979649	0	0	9.91252e-06	-0.00126704	0	0.00846982	0.00422379	0	0	0	-0.0059479	-0.00955904	0	0.000200441	0	-0.0059965	-0.00886909	0	-0.00192193	-0.010639	0	-0.00204135	0	0	-0.00737711	0	-0.0127236	0	-0.00199762	0	0.0129309	0	0	0	0	0.0196575	0.00103533	0.00100895	0	2.71415e-06	-0.00260194	0	8.53171e-06	0	1.73387e-05	0	0
SNU1214_UPPER_AERODIGESTIVE_TRACT	0	0	0	0	3.77944e-07	-0.00304535	-0.00220079	0.000961438	0	0.0016428	0.00332608	0	0.000911507	0.0319703	0.00470479	0.0036335	-0.00108401	-0.0163676	-0.0126112	-9.06407e-05	-0.00498429	-0.00112682	0	0	0	-0.000119653	0.0175695	3.61064e-06	0	0.000760625	0	0.00911504	0.0055047	-0.00168854	0.00396197	0.00181054	0	-0.0170999	0	0.014455	0.0105531	0	0	0	0	0	0	0	0
SNU1_STOMACH	0.00240729	0	0	0	-0.00158015	-9.33842e-07	0	0.00701355	-0.00224498	0.00326914	0	1.858e-06	0	0.0248484	0	0	0.000814	0.0247107	0.00578313	0	0.000689257	-0.00276064	0.000932783	0	0	-0.00088392	-0.0255641	-0.00309451	0.00545242	0	0.00122463	0.0030468	0.0126818	6.18838e-06	0.00325458	0	0	0.0171483	0	-0.00893798	0.00247047	1.41043e-06	0.00317857	8.48581e-05	-4.80034e-06	0	0.00939396	0	0.00455971
SNU245_BILIARY_TRACT	0.00352933	0	0	0	-4.64279e-05	0	0	-0.0751816	0	0	0	0	0	0.0351778	0	0	0	-0.0555113	0	-0.00189945	0	0.0015896	0	0	-0.00130772	0.000285228	0.0121412	0.00167822	-0.00158884	0	0	-0.0803572	0	0.00748791	0	-0.00881562	0	-0.020046	-0.00345264	0	0	0	-0.000562886	0	-2.01896e-05	0	0.01078	-0.01009	0.000818978
SNU283_LARGE_INTESTINE	-0.000610055	0	0	0.00203106	-0.0017501	-0.00106612	0	-0.0190646	0	5.16269e-05	0	-0.00117643	-0.00482775	0.0296074	0.0025895	-0.00125063	0	-0.0540343	0.00246609	0	0.00254621	-0.0058701	-0.00381852	0	0	0	0.0121064	0.00163598	0	-0.00292871	0	-0.0639063	-0.00592287	-0.00888595	0	0	0	-0.0230408	-0.00281412	0	0.0140346	0	-0.000205354	0	-0.000102265	-0.000110786	0	0	0
SNU738_CENTRAL_NERVOUS_SYSTEM	-0.00125524	-0.00064356	0	-0.000438158	0	0	0	0.00124145	0	-0.000392403	-0.000546654	2.54213e-05	0	0.0286691	0	0	-1.03214e-05	0.0183108	0.00127907	0	0	0.000856433	0	0.00144679	0	0	-0.0028148	0	0	-0.00104696	-0.00156133	0.00345212	0.0154306	8.336e-05	0	0	0	0	-0.00232906	0.00637408	0	0.00424455	0	0	0	0	0	0.0041864	0
ST486_HAEMATOPOIETIC_AND_LYMPHOID_TISSUE	3.80069e-05	0.0129236	0	0	0	0	0	0.0057262	-0.00339255	0	0	0.00364402	-0.00617773	0.0171587	0	-0.000224267	0	0.0260189	0.0102769	0	0	0	0	0	0.00277971	-0.000374888	0.018787	0	0.00344172	0	0.00188637	-0.00272519	0.00670528	0.00162975	8.06452e-06	0.00555891	0	0	-0.00340995	0	0	0	0	0.00262957	0.000226689	-0.000358067	-1.12409e-05	-0.000376543	0
SW1353_BONE	0	0.00152586	-0.00618049	0	0.00223677	0.00182221	0	0.00708829	0	0	-7.45061e-09	0	0.00586655	-0.0176309	0	0	0	0.016332	0	0	0	0.0116372	0	0.00216821	0	0	0.0161245	0	0.000891461	0.000636584	0	0.00312983	0.000827294	0	0	0	0	0.0123614	0.00212205	0	0.000673227	0	0.00242455	-0.00251008	-7.45061e-09	-0.000579668	0	-0.000198844	0
UACC257_SKIN	-0.00073748	0.00329195	0.00710823	0	-0.000792999	0	0	0.00440903	-0.00214164	-0.00493995	0	0	0.00807221	0.0325474	0	0	0.00237078	0.0256148	0.0115592	1.34114e-05	0.00573366	0	0	0	0	0	0	0	0.00405392	-3.68171e-05	0	0.0069304	0	-5.36668e-06	0	0.00124363	0	0.000806141	0	-0.00391598	-0.00480086	0	-3.3516e-05	0	-0.00475696	0	0	0.00582805	0
UACC812_BREAST	0	0	0.000664375	0	-0.00180084	-0.000468261	0.00150827	-0.0820642	0	0	0	0.00251924	0.0078722	0.0221575	0	-0.000697053	-0.00668899	-0.0592147	-0.00612678	0	0.00476243	0.00108607	-0.000642685	0	0	-0.00148287	0.010915	0	0.00163784	0	0.000246736	0.00611497	-0.010355	0	0	2.38419e-07	0.00131268	0.0173538	0	0.0100868	0.00259561	0.000468499	0	2.38419e-07	0.00142927	0.00193815	-0.00303372	0	0
769P_KIDNEY	0	0.00901742	0	0.00426055	0	0	0	0.00820698	0	0	0.00258554	0	0.00391331	-0.102171	0.00284047	0	0	0.00445975	-0.00544725	0	-0.014494	0	0.00397609	0	0	0	0.0215756	6.20285e-06	0.00042852	0	0.000761636	0	0.0367389	0	-0.00200781	0	0.00202889	-0.00892281	0	0	-0.00318097	-0.00135238	0.00692967	-0.00163979	0.00594189	0	0	0	0
A3KAW_HAEMATOPOIETIC_AND_LYMPHOID_TISSUE	0.00151967	0	0	-0.000619646	0	0	-0.00129466	0.00979982	0	0	0	-0.00122049	0.00306678	0.0327952	0	0	0	0.0110831	0.0085345	0	0.00270136	0	0.0110988	0	0	-0.000300563	-0.0363604	0.00109137	0	0	-0.00194485	0.00443892	-0.012911	0.00278859	0.000648666	0	0.00231059	-0.0456238	0	0.00787843	0.00154463	-7.21782e-05	0	-0.005429	0.0097138	-0.00280613	-0.000991653	0	0
AU565_BREAST	-0.00353314	0.0168182	-5.08347e-05	-0.0126124	0	0	0.00314495	-0.110529	0.00277159	0	0	0.00422785	-1.99334e-05	0.0154812	0	0	0	-0.0389919	0	-0.00346984	0.000718467	-0.000687552	0	0	0	-0.0011808	0.0183396	0.00377679	0.00907997	-0.0070411	-0.00542852	0	0.0148944	0	0	-0.00150747	0	-0.00462643	-0.0035301	0	0.00286103	0	0	-0.00191658	-0.00498388	0.00413696	0	0	0
CCFSTTG1_CENTRAL_NERVOUS_SYSTEM	-0.00356942	0.0145955	0	0.00148878	0	0.000483831	0	0.00324598	0	0	0	0.00589658	0	-0.101266	0	9.83555e-06	0.00291362	0.0151673	-0.0168366	0.00511297	0.00371285	-0.00175607	-0.00363946	0	0	0	0.0128472	0	0.00772955	0.0178072	0.00244383	0.00134831	-0.000674554	0.00751613	0	-0.00332281	5.61412e-05	-0.0316115	0.00464558	-1.41161e-05	0	0.00909585	0.00826322	1.40068e-07	0.0102648	0	0	0	0
COLO201_LARGE_INTESTINE	-4.33589e-05	0	0	0	0	0	-0.00229087	-0.0191237	0	0	0	-0.00124561	-1.33127e-05	0.00696801	0	0	0	-0.0138583	-0.0158594	0	0	0	0	0	-0.000569875	0	0.0115678	-0.00874252	0	-0.0114112	-0.00574961	-0.000524118	0	0	0	0	0	-0.0156298	0.00133747	0.00259564	-0.00341881	-0.00386684	-0.00605041	0	-0.0612741	0	0	0	0
COLO783_SKIN	0	0	0	0.00309127	0.000119553	0.0013327	-0.00121665	0.0117488	0	0	0	0	0	-0.0571797	-0.000965291	-0.00119883	0.00120423	0.0218919	0.00061097	-0.00110882	0.00381293	0.000436876	1.89573e-05	0	0	0	0.00195726	0	0.00139571	0.00690162	0	0.0033171	0.0206556	0	0	0	0.00282188	0.0416778	0	0	-0.00267699	0.00194574	0	0	-0.0194345	7.33087e-05	-0.00514318	0	0.00897109
CORL279_LUNG	0.00593917	-0.00972253	-0.00143053	-0.00700959	0	0	0	0.00297073	0	0	-5.27423e-06	0	0	-0.0521276	-0.00794967	0	0.000110349	-0.0254053	0.0114336	0.000604084	0	0	0	0	0.00177597	0.000300031	-0.023632	-0.00051536	0.00660598	-0.0129363	0.000926244	0.00559065	-0.0470444	0.000592005	0.00397922	0	0.0115326	0.0826848	0	0	-0.00607039	0.00510324	0.00177449	0.00520672	-0.00815639	0	0	-0.000188744	0
DND41_HAEMATOPOIETIC_AND_LYMPHOID_TISSUE	0	0.0140188	0.00450111	-0.00112137	0	-0.00818194	0	0.00509356	0	0	0	0	-0.0012708	0.016928	0	0	0	0.0168215	0.00986121	0	0.00638902	0	0	0	0	0	0.019267	0.000945458	-0.000753401	0.0045553	0	0	0.00282435	0	0	0	0.000419678	-0.0108301	0	0	-0.00279018	0.0076694	0.00982492	0	0.0157395	0	0	0	0
DOHH2_HAEMATOPOIETIC_AND_LYMPHOID_TISSUE	0.00108842	0.0137303	0	0.00527756	-0.00369248	-0.0112824	-1.5127e-06	0.00977655	0.00234652	0	0	0	-0.00800628	0.0318845	0	0	0	0.00156519	0.0101194	-6.68168e-07	0.00667129	-0.00262655	0	-0.000848491	-0.00346384	0	0.015233	0.00540779	-0.00283838	0.00245139	0	0.00879528	-0.00300095	0	0	0	0	0.032581	0	0	0	0	-0.0137943	0.000326788	0.00649329	0	0.0024582	-0.00393402	2.84086e-05
DV90_LUNG	-0.00234116	-0.0118284	-0.00132224	0	0	0	0	-0.039429	-0.000251162	0	0.00313047	0.00445845	0	0.0299626	0	0	-0.000397629	-0.0259798	-0.0122837	0.00015042	0	-0.000363997	-0.000283715	0	-0.00121223	0	0.0179163	0	0.0109453	0	-0.00232711	-0.0447209	0.00119813	0	-0.000654837	0	0.00138427	-0.0492155	-0.000250439	0.000149377	-0.000995291	0.00194614	-0.00029621	0	-0.0099007	0	0	0	0
HCC15_LUNG	0.000514157	0.0078387	0	-9.08305e-05	0	7.93676e-05	0	0.00977284	0.00287448	0	0	0	0.00022516	-0.0548272	0.000712795	0.00156993	-0.000379306	0	-0.00360108	0.000177787	-0.00209242	0	0	-0.000420669	0	-0.000987515	0.00870411	0	-0.000564389	0	-2.89694e-05	0.00608754	-0.0161455	0	0	0.00306096	-0.000615584	0.0110993	0.00110855	0	-0.0067945	0	0.00119237	0	-0.0130428	0	0	0	-0.00170408
HCC1833_LUNG	0	-0.0232222	0	0.00297377	-0.00516433	0	0	0.00682866	0.00272871	0	0.000730482	0	0	-0.0338729	-0.0036901	1.7334e-05	0	0.0164832	0.0135526	0	-0.000169599	0	0	-0.00138981	-0.00207109	0	0.0157152	0	0.00893092	-0.00981532	0	-0.039926	0.00338544	-0.00168537	-0.0010871	-9.17507e-05	-0.00270908	0.0298163	0	-1.97123e-05	0	0.00177444	0.00585563	0	-0.0164074	0	5.34997e-05	0	0
HT_HAEMATOPOIETIC_AND_LYMPHOID_TISSUE	0	0.0159993	0	0	0	-0.00011066	-0.000225521	0.0145588	0	0	0	-0.00113198	-3.20339e-05	0.0225854	0	0	0	0.01931	0.00898761	0	0.0129828	0	0	-0.00269753	0	0	0.0111068	0	0	0	-0.00397061	0	-0.0301975	0	0.00669033	-0.000951391	-0.00012393	-0.0136029	0	0	0.00217901	0.00186674	0	0	0.00376595	0	0	0.00700606	4.46981e-05
JEKO1_HAEMATOPOIETIC_AND_LYMPHOID_TISSUE	0	0.0089223	0	0	0.00107261	0	0.00548278	0.00211088	0.000869907	-0.00143846	-0.000252366	0	-0.000593142	0.034457	0	0	0	0.0190257	0.0136897	0	0.00775086	0	0	0	0	0	0.0204711	0	0	-0.00518428	0	0.0121894	0.0173458	3.25335e-05	0	0	0.00377993	-0.0282026	0.00193778	0	0	0	-0.00803126	-0.000341831	0	-0.00095478	0.00285815	0	0
JURKAT_HAEMATOPOIETIC_AND_LYMPHOID_TISSUE	0.000662212	-0.00313573	0	-0.00222699	0	0	0.00850282	0.00687789	0	0.000134777	0	0	-0.000723704	0.025083	-0.00197853	0	0	0.0192218	0.0098752	-0.00204205	0.00476058	0	-0.00104089	0	0	0.00354707	0.00815778	0	0	-0.00147865	-0.00032493	0.00229506	-0.0414281	0	0	-0.00144014	0.00444631	0.0153258	-0.000966372	0	0	0.000216809	0.00198064	0	-0.000338395	0.0020331	0	-0.0031107	-0.000987661
KHM1B_HAEMATOPOIETIC_AND_LYMPHOID_TISSUE	0.000471021	0.0123435	0	0	-1.29048e-05	0	0	0.00981513	0	0.00186157	0.00161326	0	-6.25977e-05	0.0393735	0.000783023	6.33264e-05	0	0.0203915	0	0.0010183	0.004313	0.00483842	0.0107362	0.000184991	0.000107785	0	0.0169182	0.0112569	-0.0013766	0.00858563	0	0.000885715	0.0241284	0	0	0	0	-0.0373487	0	0	0.0215476	0	-0.00499948	0	0.00800744	0	-1.13434e-05	-0.00328053	-9.62615e-05
KMS20_HAEMATOPOIETIC_AND_LYMPHOID_TISSUE	0.000887005	0	0	0.00449935	-5.61831e-05	0	0	0.00909713	0	0	0	2.81351e-05	-0.00162754	0.0231809	0.00409335	-0.00426927	0	0.0194887	0.00366406	-0.00241255	0.00626421	0	0	0.000872786	0	0	0.0080626	0.00723555	0	-0.00522455	0	0.00389612	-0.0146253	0	0	0	0.00472847	-0.0114801	-4.66062e-05	0	-0.000438119	0.00804944	0.00241678	0	0.0063091	-0.0038945	0	0	0.00068571
KPNRTBM1_AUTONOMIC_GANGLIA	0	-0.0168753	0	-0.0132993	0.00145177	0	0	0.0097543	0	0.00439814	0	0	0	-0.0896153	-0.00784532	-0.0072623	-0.00259903	0.0104022	0.00613653	-0.00236069	0.0114546	0	0	-0.00382697	0.00393229	0.00076304	-0.0821452	-0.000115814	0.00541928	-0.0117595	-0.00820558	0.00626756	-0.0605635	0	0	0	-5.16647e-05	0	0	0	-0.000459408	0	0.00462942	0	-0.0178576	0	0	0	0.00341133
LS1034_LARGE_INTESTINE	0	0	0.00379222	0	0	0	-0.0012974	-0.11246	-0.000113078	0	0	-0.000295754	0.00233812	0.0213249	-0.00258679	0	-0.00442809	-0.0367549	-0.0101754	-0.00117795	0.00846349	0	0	0.00179522	0	0	0.00870552	-0.00430596	-0.00792192	-0.00661185	0	-0.0707907	-0.0251429	0	0	0	0	-0.0455698	-0.000709456	0.000220086	-0.00106819	0	0	0	-0.0349274	3.23697e-05	0	-5.99604e-06	-0.00395045
MC116_HAEMATOPOIETIC_AND_LYMPHOID_TISSUE	0.000594762	0.00240031	0	0	0	0	-0.00099429	0.00871951	2.82275e-05	0	-7.94135e-05	0	0	0.0353616	0	-0.00115637	0	0.0214515	0.00772384	-0.00131585	0.00702771	0.00221894	0	0	-1.78636e-05	-0.00213913	0.00843351	0	0.00441437	0.0066759	0	0	0.00230332	-1.60371e-05	0	-0.00115979	0	0.00424007	0.00786907	-0.00126142	0	0	-0.00398713	0	0.0153641	0.000155189	0	0	0
MDAMB415_BREAST	-0.00417673	-0.00591582	0.0033303	-0.00210689	-1.07608e-05	-0.00176699	0.00488558	-0.0551532	7.04097e-06	0	1.54721e-07	-0.00150519	5.45144e-05	0.00574422	0.000702116	0	0	-0.0226805	-0.00562698	0.00211011	-0.00568595	0	0.000543379	0	0	3.88925e-05	0.018088	-0.00450946	-0.000381411	-0.00930057	0	0.00596663	-0.0383686	0	0	0	0	0	-0.000199383	-0.00158446	0	0.00095806	-0.000998701	-0.0013107	0.00212641	0	-0.00122404	0	0
MDAMB435S_SKIN	0	0.0222072	0	0	0.0050499	0	0.00123684	0.013919	0	0.0027796	0	0	0	-0.0233025	0	0.00378561	0.00176881	0.016451	-0.00012041	-0.00114124	0	-0.000583284	4.74124e-06	0.000577214	0	-0.00152787	-0.00187293	0	-0.00146507	0.0114125	0	0.00501639	0.014772	0.000306793	0	0	0	0.015067	0	0	0.00222196	-0.000554146	-0.0117021	0.00140147	-0.0143495	0	0	0	0
ME1_HAEMATOPOIETIC_AND_LYMPHOID_TISSUE	0	0.0266145	0	-0.01654	0	0	0	0.00445223	0	0	0	0.00168434	0	0.0346796	0	0	0.00344955	0.020234	0.0107572	0	0.00785557	-0.00686954	0	7.85745e-09	0.00406259	-0.000552253	0.0095513	0	0	0.00968301	0	0.00661492	0.0364586	0.00174342	-2.98458e-07	0	0	0.00690997	0.00116784	0.00181101	0	0	0.00461616	0	0.00216971	8.49529e-05	0	0	0
MEG01_HAEMATOPOIETIC_AND_LYMPHOID_TISSUE	0.00514497	0	8.72508e-07	-0.0177524	0	0	0.00300041	0	-5.84939e-06	0.000300826	-0.00152065	0	-0.00161407	0.0361855	-0.00146725	0	0	0.00124985	0.00935286	0	0	-0.000630664	0	0	-6.5346e-06	0	-0.170094	0	0.00601254	0.00916976	0	0.0117908	0.0140862	0	0.000604386	0	0	0.00185058	0	0	0	-0.00315703	0.00022618	0	-0.00236591	0.00311777	0	0	3.84054e-06
MKN45_STOMACH	0	-0.00511587	0	0	0	0	-0.00208762	-0.0103076	0	0	0	0	0	0.0288624	0	-0.00193818	-0.000234944	-0.0151364	-0.0112465	-0.00334546	-0.00959054	0	0	0.000787463	0	0	0	0	0	-0.011912	0	-0.0287287	0	0.000655523	-0.00365698	0	-0.00457668	-0.00479338	0.000164671	0	0	0	-0.0154925	0	-0.00568976	0	0.000352315	0	0
MOLM13_HAEMATOPOIETIC_AND_LYMPHOID_TISSUE	0.000669931	0.0159715	0.000732757	0	-0.00508038	0	0	0.00127078	-0.00275581	0	0.000906003	0	0	0	5.8478e-05	0	0	0.0111386	0.0146429	0	0.000980085	0	0	0	0	0.00317059	0.0125166	0	0.00472122	0.00623432	-8.32545e-06	0.0145378	-0.0329922	0	0	0	0	-0.0134734	0	0	0.013195	0.00403221	0	0	0.0108172	0.00532196	0	-0.00502612	4.79163e-05
MOLT16_HAEMATOPOIETIC_AND_LYMPHOID_TISSUE	0.00324441	0	0	0.00909252	6.26375e-05	0.00258734	-2.49058e-05	0.00977403	0	0	0	0	0	0.0258812	0	-7.74688e-05	0	0.014176	0	0	0.00249714	0	3.0342e-05	0	0	0	0.0171884	1.06243e-05	0	-0.000391819	0	0.000754598	-0.021872	0	0	-0.000246571	0	0	0.00400559	0	-0.0071746	0	-0.000703449	0	0.00991079	-0.000290092	0	0	0
NCIH1385_LUNG	0	-0.0270086	0.00314147	-0.00259678	0	0.00513487	0	0.00367407	0	0	-7.45058e-08	0	-0.000326977	0.00818263	0	-7.45058e-08	0	0.0212005	0.00415781	0	-0.00120299	0	0	0.00264973	0	0	-0.020579	-0.0018983	-0.00377549	-0.0095625	0.00295075	0	-0.027457	0.000818703	0	0	0	0.0755111	0	0	0.00120442	0.0031889	0.0128771	0	-0.000327992	0.000548759	-0.00131043	0	0
NCIH146_LUNG	-0.000222119	-0.0174016	0	0	0	0	0.00353242	0.00894479	0	0	0	-4.16607e-07	0	0.0327318	0.000596438	-0.00108561	0.000443854	0.00748489	0	0	0.00454789	0	-0.0122192	0	6.67655e-05	-0.00631561	0	0	0	-0.000842922	0	0.0031418	-0.0542158	0	0	0	0	0.0507834	0.00200915	-0.000856847	0	0.00340539	0.0259063	0	-0.0265009	0	-0.000266459	0	-0.00369181
NCIH1734_LUNG	-0.000433419	-0.00489462	-0.00226875	-0.00351275	0	0	0	-0.0291448	0	-0.000266124	0	0	0	-0.068544	0	0	0	-0.0199065	-0.0100192	0	-0.0128135	-0.00451227	0	0	-0.00623241	-0.00998509	0.0102144	0	0	-0.0045189	0	0.00250937	0	0	0	-0.00582698	0	-0.015265	-2.61044e-05	0	-0.00226162	0	0	-0.0025325	0	-0.000937659	-0.000288282	0	0.0113309
NCIH2030_LUNG	0	0.000285148	0	-0.00258967	0	0.00165281	0	0.00999752	0	6.79467e-07	0.000284769	0	0	0.0323268	0.00399357	0	0	0.0177101	0	0	-0.000651462	-0.00147323	3.16014e-05	0	0.000382676	0.000705257	0.0135035	0.0020358	0.00555515	0.00061543	0	0.00424901	0.0118177	0.0033414	0	0	-0.00250511	0.00847411	0	-0.00277964	0	0	0	0	-0.00506741	0.00599662	0	0.004505	-0.00110329
NCIH2228_LUNG	0	-0.00619514	-0.00238468	0.0107576	0	0	-9.85642e-06	0.00862967	0	0	0	0.00134604	0	-0.0356125	0.00055436	0	-0.00274226	0.0129063	-0.0146348	0	-0.00147179	2.00817e-05	0.00162326	0.00211733	0	0	0.0180057	0	0.0003542	-0.00302687	0	0.00780865	0.0202558	0.00810273	0	0	0.00271471	-0.000120161	0	-0.00111437	-0.00632213	0.00166938	0.0150805	0	0	0	0	0	0
NCIH2347_LUNG	0	0	0	0	0	0	0	0.00342815	-0.00401908	0.00121018	0.000494909	0	0	0	-0.00637917	-0.000349077	0.00145468	-0.0259462	-0.0182006	-0.00276266	-0.00924283	0	0	0.00462797	0	0	0.00127358	-0.00320994	-0.00176487	-0.0127503	-3.15204e-06	0.00547825	0.0177385	0	0	0.00191628	0	-0.0310691	0.00593508	0	0	-0.000586074	0.0129356	0.00705096	-0.0090198	-0.00205058	0	0	0
NCIH3255_LUNG	0	-0.00888289	0	0.00981882	0	0	0.000667053	-0.0311711	0	-0.00764276	0.00144482	0	0	-0.0812876	0.00735382	0	0.00221307	-0.0535235	-0.00162522	0	-0.0127003	0	0	0.00332729	-0.000115298	-0.000295989	0.0174137	0.000155289	0	-0.0117317	0	0.00536576	0	0	-0.00366433	0	0	-0.0425979	-0.000112374	0	-0.00162035	-0.00576091	-0.0209656	0.00367895	-0.0022807	-0.000394876	-0.000862729	0	0.00102346
NOMO1_HAEMATOPOIETIC_AND_LYMPHOID_TISSUE	0.000500149	-0.0051833	0	-0.00172156	0	0.000421078	0	0	0	0.00144001	0	0	0	-0.075873	0.000784203	0	0	0.0151716	0.00581339	0	0.00586972	0	0	0	0	0	0.0196108	-0.00143685	-0.003993	-0.00167226	-0.00180586	0.00280937	-0.0270499	0	0	0	4.68202e-05	0.00535662	0.00175008	5.18682e-05	0.00424239	0.00142848	0	0	0.010909	-0.000677147	0	0	0
NUDHL1_HAEMATOPOIETIC_AND_LYMPHOID_TISSUE	-0.00281819	0.0166129	-9.72566e-06	0	0	1.78553e-05	-8.99709e-05	0	0	0	0.00166565	0	0	0.0363029	0.000662545	0	0	0.0202516	0.00311969	0	0.00218922	0	0.000646309	-0.00170609	0	0.00108271	0.0134877	0	-0.00128137	0.000646734	0.00223454	0.00265369	0.0246753	-0.00380828	0	0	0	-0.00798158	0.00326688	0	-0.00482768	0	-0.00312436	-0.00265938	0.00847867	0	0	0	0
OE33_OESOPHAGUS	0	-0.0144002	0	0.00323584	0	0	0	0.00738864	0	0.00196694	0	0	0	-0.0449553	0	0	-0.00268652	-0.0419697	-0.0154023	0	-0.00632672	0	0	0.00142501	0	0	0.0192062	-0.000686558	-0.00450637	-0.00851927	0	0	0.00194979	0	-0.00410084	0	0.00089014	-0.0282441	-4.32889e-05	0	0	0	-0.0133636	0	-0.00439441	0	0	0	0
RERFLCSQ1_LUNG	0	0.0117321	0	0.00250727	0	0	0	0	0	0.000561521	0	0.00767076	-7.10875e-05	-0.0359973	0	0	0	0.0201609	0	0	-0.0176114	0.002002	0	0	0	0	0	0	-0.00988945	0	0	0	-0.0153406	0	0.000562674	0.0070391	-0.00643449	0	0	0	0.000704143	0	0.00221617	-0.00075358	0.00991118	0.00356072	0	0	0
RH18_SOFT_TISSUE	-0.000740065	0.020072	0	0.00258817	0	0	0	0.0124504	0	0	0.0056504	1.7831e-05	0.00168118	-0.0820612	0	0	0	0.0161995	0.00503443	0	0	0.00290229	-1.81997e-05	0	0	0	-0.0147342	3.99918e-06	0	0.00674963	0	0.00243482	0.0106989	-6.42521e-07	0	-0.0013555	0.00447916	0	0	0	-0.00222722	0.000834445	0.00303566	0	0.000454448	0	0.00597582	0	0
SKMEL5_SKIN	-0.000333893	0.0141427	0	0.00226073	0	-0.000718698	0.00325963	0.00581811	0.00230413	-0.00266138	0	0.00241254	0	-0.0739747	0	0	0	0.0187947	0.00500981	-0.00403687	0.0141624	0	5.15602e-06	0.00299039	0	-0.000741376	0.0121286	0	0	0.00311614	0	-0.000259727	0.0407683	0	-7.86337e-05	0	0	0.00412638	-0.00134062	0	0.00505093	0	0	0	-0.019242	0	0	-0.00141547	0
SNU466_CENTRAL_NERVOUS_SYSTEM	3.25682e-05	-0.00288556	-0.00138425	0	0	0	0.00235087	0.0131873	0	0	0	0	0	-0.0541119	-8.65725e-05	0	-0.00313841	0.0128724	0.00550876	0.00206295	0.00555591	0	-2.11071e-06	0	0	0.000692294	-0.0214252	-7.75345e-07	0	0.0069674	0	0.00298137	0.0211809	0	0.000345245	0	-0.000112975	0.00124197	0	0	-0.000156402	-0.0021322	-0.01187	0	-0.0254671	0.00456022	0	-3.52621e-07	0
SNU503_LARGE_INTESTINE	-0.000315206	-0.000454296	0	0.000778808	-0.00175862	0	0	0.00874745	0	0	0.00437561	-0.00135455	0	0.0326801	0.00101015	-0.00138492	0	-0.0244682	-0.00771125	0	0	0	0.00151481	0	0	0.000255374	0.0141689	-3.72855e-05	0	-0.000842466	0.00334304	0.00501629	0.023497	-0.00287784	0	0	0	0.000303873	0	0	0	0.00046125	-0.0048371	0	0	-0.00818786	0	0	0.00379888
SNU620_STOMACH	0	-0.0195119	-0.00151239	0	0.00974277	-0.00431877	0	-0.128127	0	0	0	-0.00858182	0.000444289	0.0254273	0	-0.00509473	-0.0021618	-0.0241558	0.00219283	0	-0.000335701	0.00311324	0	0	0	0	0.0183456	-0.00239293	-0.005024	-0.00686668	0	-0.0566693	-0.0225551	-7.31523e-05	-0.00330372	0	-0.00454778	-0.0460486	0	0	-0.000298905	-0.00452657	-0.016964	0	0	0	0.00687211	-0.00623563	0
SNUC5_LARGE_INTESTINE	-0.000206048	-0.0154313	0	0	0.00318466	-0.00102551	-0.000299708	-0.0131544	0	0	0	0	0	0.0215087	0.000740128	0	0	-0.0225597	-0.00785136	0	-0.00790563	0	-0.00230835	0	-0.00132491	0.00447279	0.0206989	0	0.00435959	-0.00403742	-0.000751156	0	-0.00685158	0	0.00197469	0	0	-0.0352572	0	-0.00352214	0.00319227	0	0	0	-0.000308472	1.12073e-05	0	0	0
SUDHL5_HAEMATOPOIETIC_AND_LYMPHOID_TISSUE	0.00563697	-0.00924282	0	0	0	-0.00175411	0	0.00955135	0	0	0	0.00238971	0	0.0161829	0	-0.000784336	0	0.00698391	0.0131684	0	0	0.00330835	0	0	0	0.00133967	0.0114293	0	0.00507241	0.00976972	-0.00571822	0	-0.00065193	0	0.000684269	0	0	-0.00542934	0	-0.00323808	0	0.00135559	0.0158209	0	0.00453001	0	-0.00305018	0	0.00287699
SW1088_CENTRAL_NERVOUS_SYSTEM	-0.00262163	0.018575	0	0	0.000485502	-0.00265074	-0.000907572	-0.000834601	0	0	0	0	0.000828541	-0.0927212	0	0	0	0.0106882	0	0	0.00406632	0	0	0	-0.000930136	0	0.0120073	0	0.00676713	0.00812923	0	0.00410409	-0.0116343	-0.00254312	0	-0.00257487	0	0.00592856	-0.0020893	0	0	0	0.00481886	0	-0.000169674	0.00170587	0.00265501	0	0
SW837_LARGE_INTESTINE	0	-0.00922806	0.00122899	-0.00156685	0	0	0	0	0.00166071	0	0	0	0	0.0299556	-0.00474571	0	-0.00239182	-0.0282351	-0.0169039	0	-0.00360849	0	-0.00177375	0	5.78843e-06	0	0	0	0.000731152	0	-0.000891895	-0.0306276	0.00445136	8.99824e-06	0	0	0	-0.00124715	0.000353541	-0.00402258	0.00328685	-0.00820751	0	0	0.00721317	0	0	0.00214132	0
TE11_OESOPHAGUS	0	0.0202917	0	-0.0021012	0	0	-0.000506038	0.0076751	0	-3.53354e-05	0	-1.29529e-05	0	0.023887	0.000272734	-0.00194785	-0.00516257	-0.0146672	-0.0132126	0.0017697	-0.0121153	0	0.000917379	0.00332315	0	0	0.017403	0	-0.000219876	-0.00145398	0	0.00693212	0.0537784	2.99574e-05	0	0	0	-0.0114083	-1.60612e-05	0	0.0107602	0.00361363	-0.00446879	0	-7.83027e-05	0	0	0.000483003	0
TE8_OESOPHAGUS	-0.000365356	0	-0.000114925	0	9.19764e-05	0	0	0.000995815	0	2.89385e-05	0	0	-0.000501418	0.000478051	0	0	-0.0017273	0.00380835	-0.00840395	0	-0.00832838	-0.000284222	-0.00644554	0	0	0	-0.0238144	-0.00353848	-0.00222801	0	0	-0.000594703	-0.0165858	0	-0.000518733	0	0	0.00344897	-0.00189355	0.00208102	-0.000168671	0.00269576	-0.0115318	0	-0.00106353	0	0.00198777	-0.00116529	0.00366793
TE9_OESOPHAGUS	0	0.00991145	0.000665952	-0.00304369	0.00395002	0	0	0	0	0	0	0	0	0.0328362	-0.0019501	0.00134118	0	-0.0258926	-0.00643473	-2.98023e-08	-0.0157435	0	-2.42922e-05	0.00187543	0.00317621	0.000207467	0.0157056	-0.000305642	0	-0.00611748	0.00477955	0.00570264	-0.0172655	0.00384623	0	0.000670168	-2.98023e-08	-0.0143524	0.0014839	0.00429097	0.00943493	-0.00203015	-0.0128243	0	0.0103477	0	-8.25781e-06	0.000950606	0
ZR751_BREAST	0	-0.0202358	0	-0.00211313	0	0	0	-0.0980533	0	0	0	0	0.00296612	0.0192603	0	0	0	-0.0263547	-0.00645752	0.0068047	0.00432811	0	0	0	-0.000997183	0.000284384	0.0164015	0	0.00574693	-0.0105076	0	0.00921647	-0.0200506	-7.34781e-06	0	0	0.00402534	0.0174695	0.00129821	-0.000541075	0	0	0.019742	0.00361289	0.00293189	0.00306413	0	-7.69071e-05	0.00425833
2313287_STOMACH	-0.00394182	-0.00744962	0	0	0	-0.00220272	0	-0.118202	0.000589903	0.00369747	-0.0109549	0.00281211	0	0.0486964	0	0	0	0	-0.000974757	-0.0155944	-0.00475571	0.00508858	0	0.00432917	-0.00099728	0	0.0103788	0	0	-0.000250948	0	-0.10749	-0.010035	0	0.00132374	-0.00336033	0.00449767	-0.00918694	0	0	0	-0.000202385	0.00801857	-0.00660832	-0.00254645	0	0	-0.0198626	0
ASPC1_PANCREAS	-0.00134667	-0.00391991	-0.000644123	0	-0.00727514	0	0	0	0	0.00498654	0	0	0	-0.149276	-0.00835419	-0.000809056	0	-0.000105411	-0.0181868	0	-0.00504255	-0.00233284	6.75666e-05	0.00599468	0	0	0.00336353	0	0	0.00257796	0.000136935	-0.146843	0.00880482	0	-0.00133079	0	0	-0.0252291	0	0	0	-0.00267241	-0.0151887	-1.27512e-05	0.00544631	-1.29815e-05	0	0	0
COLO668_LUNG	0	-0.0105514	0.0118133	0	0.00412121	0	0	-0.00647476	-0.000525828	0	0.00739467	0	0.00136817	0.027279	-0.0106505	0	0	0	0.00445053	0	0	0	0	0	0.0050793	0	0.0139338	0.00692479	0	0	0	-0.0109184	-0.0388668	0	1.29013e-06	0	-0.000397954	0.0130297	0.005177	0	-0.00169734	0	0	0	-0.00918521	0.00128078	0.00219556	0	-0.00754276
COLO829_SKIN	0.00101281	0	0	0.00191248	-0.000919829	0	0	0.00292881	0	-0.00541181	0.000428739	0	0	-0.0638074	0	0	0	0.00799702	0.0174905	0	0.00336047	0	-0.00120482	0.00136452	0.00340005	0.000460042	-0.00592325	0	0	0.000636524	0	0.00963513	-0.00638325	0	0	0	0.00284624	0.0186329	0	0	0.00364419	-0.00125101	0.00137833	0	-0.00296975	-4.40269e-06	0	0	-0.00256248
CORL47_LUNG	0.00436348	-0.00798726	-0.000972988	0	0.000625688	0	-0.0061682	0.00625665	0	0	0	-0.0056823	0	0.0129178	0.00377878	0.00048537	0	0.000886284	-0.0102995	0	0.00412841	-0.00514576	0	0	0.000907284	-0.00218843	0	0	0	-0.0058776	0	0.00576742	-0.0441069	0.00184465	0	0	0	0.0429234	0	-0.00129501	0	0	0.0222492	0.0021065	-0.00831255	0	0	-0.00128997	0
COV434_OVARY	0	0.0035621	-0.00262178	0.00124196	0	0.000633712	0	0.00613621	0	-0.000398517	0.00154247	0.0017071	0.000659919	-0.00521175	0.00221109	0	0	0.011097	0.0221034	0.0015397	0.00379548	0.000949362	0	0	0.00742648	0	0.0101064	0	0	0	0	0.0132647	0.0103175	0.0050897	0	0.00719219	0.00262613	-0.00257945	-0.000254618	0	0	0	0.00642177	0	-0.0227079	-3.74739e-07	-0.000392588	-0.0030974	0.000668114
CW2_LARGE_INTESTINE	-0.00124248	0.000701594	0	0	0	0	0	-0.0242879	0	0.00572781	0	0	0	0.0393516	0.00428201	0	-0.00156055	0.00197263	0	0	-3.70422e-05	0	0	0	0	-0.000517152	0.0171662	0	0	0	-0.00217391	-0.0993195	0.0171819	0	1.47261e-05	0	0	-0.0230009	0.00457429	0	0	-0.00249207	-0.00245402	0	-0.00861499	0	0	0.00408742	0
GA10_HAEMATOPOIETIC_AND_LYMPHOID_TISSUE	0.002889	0.00577248	-0.00495417	0.000446179	0	0.00375733	0	0.00575132	0	0	0	0	0	0.0413445	0	0	0	0.00799851	0.0114148	0	0.00492353	0	0.00894402	-0.0103244	0.00824932	0	0.0212803	0	0	0	0.00430612	0	-0.00235342	0	0	0.000106295	-0.00280544	0.00161422	0	0	-0.0140942	0.00449917	0	-0.000610999	0.00511134	0.0033134	0	0	0
HCC1195_LUNG	0	-0.0018704	0	-0.0021801	0.000797866	-0.00167298	0.001605	-0.0248738	0	0	0	-0.00502659	0	0	-0.000944324	0	-3.29435e-07	-0.00336488	0.0135167	0.00152838	-0.00139408	0	0.00141087	0	0.00716162	0.0051846	0.0147344	0	0	0	0	0.0089788	0.0260675	0	-0.000723283	0	0.00181358	0.00366739	0	1.47178e-06	-0.00256123	0	-0.00874654	0.00317802	0	-0.00488598	-0.00193519	0.000294138	0
HCC1419_BREAST	0	-0.0183772	0	0	0	0	0	-0.00166384	-0.00215452	0	0	0	-0.000352962	0.0215655	-0.0227253	0	0	-0.0273579	0.0133622	0.00211669	0.000559261	0	0	0	0	0.00656998	0.0122575	0	0	0	0	-0.0141166	-0.00675784	0	0	0	0	0	0.000139354	0	0	-0.000706942	0	0	0.00629213	0	3.67097e-05	0	0
HCC2218_BREAST	0	-0.00115292	0	0	0	0	0	-0.00331857	-3.28474e-05	0	0	0	0.00498611	0.0310973	0	0	-0.00141677	-0.000141814	0.0159373	0	0.00257853	0	0	0	0.00812778	0	0.0150323	0	5.13567e-06	0	0.00186337	0.00724224	0.00946881	-0.00355165	-1.63453e-05	-0.00126102	0	0.0308446	0	-0.000548951	0	0	-0.00698379	0.00495795	0	0	-0.0104941	0	0
IPC298_SKIN	0	-0.000413925	0	0	0	0	0	0.000388859	0.000771532	0.00311405	0	0	0.00101292	-0.0116627	0.00722471	0	0	0.00332312	0.0219721	0	0.00515533	0	0	0	0	0	0.0196207	0	0.00183491	0	0.000900881	0.00941155	0.0164216	0	0.000142863	0	0.00310294	0	0.00893508	0.000278356	0	0.0021315	-0.0163551	0	-0.00384374	0.00322315	0	0	0
KMS12BM_HAEMATOPOIETIC_AND_LYMPHOID_TISSUE	0	0.000567467	0	0.00145018	0	0	0	0	-0.00111348	0.000555289	0	0	0	0.0464911	0.00710373	-0.00372682	0.00409984	0.00505586	0.0145538	6.68314e-07	0	0	-0.00578272	0	0.0136978	0.00392561	0.0173948	0.00192573	0.000205382	0.00165479	0	0.0115315	-0.00772105	0	0	0	0	-0.00828868	0	0	0	0	0.0058704	0.00010674	0.00421092	0	0	0	0.00131534
KMS28BM_HAEMATOPOIETIC_AND_LYMPHOID_TISSUE	0.000519594	0.000404703	0.000363711	0	0.000507381	0	0	0	0	0.0080971	0	0	0.000351518	0.0409239	0.00382084	0.00290426	0	0	0.025399	0	0.00249243	-0.000517573	-0.00425561	-0.00196016	0.00686846	0.00109771	0.010171	-0.00363017	0	0	0.000521713	0	-0.0339591	0	0	0	-0.000266176	0.0168113	-0.000135391	0	0	0.00399692	0.00575441	0	0.00257239	0	-1.35721e-05	0	-0.0024644
LAMA84_HAEMATOPOIETIC_AND_LYMPHOID_TISSUE	0	-0.00281989	0.000294812	-0.0123627	0	0	0	0.00893649	0	0	-4.24495e-05	-0.00181738	0	0.0350986	0	0	4.58436e-06	-0.00178749	0.0202136	-0.000172634	0.00470442	0	0	0	0.0070001	0	-0.105227	0	0	-0.000609486	0.00146008	0.00939864	-0.0132301	0	-0.000607584	0.00282665	0.000938539	0.0092341	0	0	-0.00354414	-0.000598208	-0.0140331	0	0	0	0.00714779	0	0
LS411N_LARGE_INTESTINE	0.000951833	-0.00579227	0	0.00139178	0.00412591	0	0	-0.0135883	0	0	0	0	0	0.0470534	0.00122998	3.35527e-06	0	-6.79897e-05	0.0015908	0.000118186	0.00238294	0	0.000728033	-0.000915731	0	0	0.0147116	0	0	0	0	-0.100871	-0.0199941	0	0	0.00235024	-0.000448798	-0.034416	0	0	0.00307648	0	-0.00944547	0	-0.0157997	0	0	0	0
LUDLU1_LUNG	0.00277525	0	1.56623e-05	-0.00174638	-5.03987e-06	0	0	0.00567571	-0.00332041	0	0	0.00187142	0	0.0403381	0.00320704	0	0	-0.00835826	-0.00878218	0	0	0	0	-0.00175479	0	0	0.012591	-0.00101754	0	0	0	0.00401343	0.0407433	0	0.00455161	-0.000182965	0.00264529	-0.0197625	0	-5.10469e-05	0.00436805	0	0	0	0.00555452	1.14979e-05	0	0	0.00202906
MELHO_SKIN	0	0.0092045	0.00463685	0	0.00376675	0.0112424	0	0.00443438	0	0.000868892	3.61839e-06	0	0	0.0250142	0	0.00178163	0	0.00455705	0.026828	0	0.0050947	0	0	0	-0.00273227	0	0.0016877	0.000414122	0.0018546	0	-0.00597262	0.00745976	0.00595308	-0.000667911	0.00808209	0.000243437	0	-0.0204109	0	0	0.00120945	0.000831708	0	0	0	0.00137749	0	0	0.00373602
MSTO211H_PLEURA	0	0	0.000382369	0.0019863	0	0	-0.00171079	0.00359911	0	0.00203764	0	0.00157713	0	0.048861	0.00267734	0	0	0.00760986	-0.00841979	0	0.00107409	0	0.002259	0.00387851	0	0	0.00481055	0	-0.00412749	-0.0018271	0	0.0133818	0.0282199	-0.000546112	0	0	0	0.0022337	0	0	0.000571371	0	0.0111082	0	0.00298642	0	0.000596248	0	0
NALM1_HAEMATOPOIETIC_AND_LYMPHOID_TISSUE	0	0.00498255	0	0	0.00633786	0	2.17127e-05	0.00263009	5.35858e-05	0	-1.38437e-05	0	0	0.0359455	-0.000412708	0	0.00208031	0	-0.0129142	0	0.00509319	-0.00130363	0.000142124	0	0.013928	-0.000674139	0.018159	-0.0016387	0	0.00657617	0	0.00641402	-0.0387098	-0.000920062	0	-0.00230143	-0.000138405	0.0251009	0	0	0	0	-0.00057914	-0.0012099	0.00304481	0.00012937	0	0	0
NCIH1184_LUNG	0	0	0	-0.000836841	-0.00100238	0	0.00188064	0	0.00443448	0	-0.00264705	0	0.00128656	-0.0545375	0	0	0.001848	0.00982973	0.00218087	0.000525978	0.00609808	0	-0.000630937	0	-0.00351321	0	0.0134711	0	0.000939139	0	0	0.00567177	-0.0752598	-0.000544959	0	0.000359152	0	0	-0.00170895	0	0	0.00416793	0.0131363	0.00254645	-0.00231071	0	0	0	0
NCIH1437_LUNG	0	-0.0080806	4.08047e-07	-0.00419897	-0.0010353	0.00122162	0	-0.00853298	0	-2.73193e-05	0	-0.000820337	0	0.042319	0	-0.000295182	0	-0.0117943	-0.0178834	0	-0.000353918	0	0.00272683	0.00221076	0.000160364	0.000162995	0	0.00245705	0	0	-0.00125877	0.0112859	0.0511928	0	0	0	0.00186246	0.0131107	0	0.002291	0	0	-0.0036677	0.000641529	0.00490909	0	-1.60012e-05	-0.0014728	0.0015999
NCIH1623_LUNG	-0.000777573	0	-0.00255036	-0.00291694	0	0	0	0.00830929	0	0	0	0.00139841	-0.00345696	0.0385287	0.00177252	-0.000967893	0	-0.00344725	-0.0226719	-0.00305672	-0.00144579	-0.00184236	0	0	-0.00708708	0.00122608	0.00614466	0	2.13311e-05	0	0	0.0066022	0.0502337	0	0	-0.00107185	0.00174975	-0.0227093	0	-0.0020798	-0.00263444	-0.00241253	-0.0068295	-0.000952614	0.00149111	0	0	0	-0.000654585
NCIH1650_LUNG	0.000609361	0	0	0	0	0	0	0.00051965	0	0	0	0	0	0.00458756	0.00377899	0	0	-0.0157439	-0.0263024	-0.00182751	0	0.00199019	-1.82228e-05	0	-0.000359084	0	0.00731605	0	-0.00584449	0	-1.6559e-05	0.00659195	0.0385171	0	0	0	0.00530594	-0.0111221	0	0	-0.00532232	0	0.00188537	0	0	-0.000775211	0.00265878	-0.0046979	0
NCIH1781_LUNG	0	-0.0025743	0	0	0.00106993	0	0	-0.0253566	0	0	-0.00246069	0	3.07091e-06	0.0430685	-0.00263663	0.000508893	-0.00932219	-0.0179042	0.0152088	0	-0.00412304	0	0	0	0	9.03562e-05	0.0110709	-0.00110963	2.93464e-05	0	0	0.0076563	-0.0543749	0.00389668	0	0	0	-0.0333633	0	0	0	0.000220376	-0.00240678	0	0	-1.61759e-05	0	-0.00302609	0
NCIH1915_LUNG	0	0.00539923	-0.0056443	0.000600777	0	0	-0.00116825	0.00535031	0	0	0	0	0	-0.0359211	-0.00161797	0	0.00204581	0	0.0179214	-0.000745366	0.000399726	0.00123692	0	0.000138083	0	-0.00362937	0.00716383	0	0	-0.00140725	0.00546506	0	0.032579	0	-3.87985e-06	0.00526412	-4.18441e-06	-0.0255396	0	-5.77892e-06	0.00303454	0	0.00491708	0	-0.000173375	0	-0.0012226	0	-1.01796e-06
NCIH2444_LUNG	-0.00209164	-0.00547422	0	0.00203284	0	0	0	0	0	0	0	-0.000669665	-0.00369257	0.0419949	-0.00203972	-0.00249134	0.00257609	-0.00658542	-0.0248699	0	-0.000850461	0.0038958	0	-0.000257064	0	0	-0.00607942	0	0	0	0	0.0103236	0.0169714	0	0.00486069	0	-0.00179281	0	0	-0.000197709	-0.00198474	0	-0.0177809	0.000211219	-0.00370541	0.00256913	0.00213413	0	0
NCIH446_LUNG	0.00119971	0.000466607	0.00853807	0	0	0	0	0.00527823	0.000870187	0	0	0	-0.000477728	-0.0680093	0.00533966	0	0.0021113	0.00492852	0.0171806	0.00162062	0.0006748	0	0	0	0	0	-0.0355486	0	0.00721182	0	0.00151359	0	-0.00382865	0	0	-3.55506e-05	-0.00106261	-0.0167308	0	-0.00100857	-0.00866711	0.00227365	0	-1.88408e-06	0	0.000457183	-0.00408296	0	0.00359237
NCIH520_LUNG	-8.51095e-05	-0.00698134	0.00410385	0.00178361	0	0	0	0	0	-0.00533444	0	0	-0.00634798	-0.0437468	0	-0.00517833	0.000809773	0	0.0158822	0	0	-0.00509286	0	0	0.00153906	0	0.00270705	0	0	0	0	0.00735015	-0.0319639	0	0	0	-0.00321322	-0.00262871	0	0.00178221	-0.00348675	-0.00269697	0.0128	0.00181751	-0.00973357	0	0.000242102	0.00160578	0
NCIH526_LUNG	0	-0.00739342	0	-0.00516075	-0.00160843	0	0	0	-0.00182879	-0.00143922	0	0	-0.00286455	0.0356089	0	0	-0.000221736	0	0.00667734	0.00282519	0.00402156	0	0	0	-0.00347571	0	0.00439164	0	-0.000809432	0	-0.00139164	0.00447215	-0.0591323	-0.000655585	-3.25195e-07	-0.00332274	0.000439309	-0.00194709	-0.00229724	0.00498912	0.00103815	-0.00503236	0.005999	-0.000254963	-0.0073448	0	0	0	0.00524495
NCIH716_LARGE_INTESTINE	0	0	0	0	0	0.00877811	0	0.000900435	0	0	0	0.000590531	-5.96047e-08	0.0289943	0.000383928	0	-5.96046e-08	0.0103078	0.0224896	0	0.00484083	-0.00332683	-5.96047e-08	0	-0.00120169	0	-0.0978606	0	0	-0.00951401	-0.00231934	-0.104443	-0.0187478	-0.00109348	0	-0.00142993	-0.00117568	0.00198835	0	-0.0036386	0	0	0.011115	-0.00110184	-0.00161024	0	-0.000410374	-0.00260282	0
NCIH838_LUNG	-9.4273e-05	0.00945537	0	0.0028148	0	0.00337604	0	0.00456261	0	0	0	-0.000525209	-0.00303358	0.040646	0.00412427	0	0.000681386	0.00985612	0.00918173	0.00478553	0.00124155	0.00202739	0.00573651	0.000122504	0	0	0.0197674	0	0	-0.000964146	-0.00123541	0.00483175	0.0629215	0	0.000467769	0.00484326	0.0041148	-0.0277167	0	0	0	0	-0.00334216	0.00134317	0	0.000262518	0	0	0
NUDUL1_HAEMATOPOIETIC_AND_LYMPHOID_TISSUE	-0.00323936	0.00263123	0.00150122	0.00199387	0.00369585	-0.00184267	-4.59624e-05	0.00940886	-0.0005232	0	0.000387886	0.000371979	0	0.0495493	0.000485819	-3.97605e-05	0.00402005	0.00500319	0.0257392	0	0	0.00171728	0	0	0.0123505	0	0.0173677	-0.00103389	-0.00361663	0.00234065	0	0.0137656	-0.00650584	0	0	0	0	0.00660833	0.000505849	0	-0.00407439	0.00129442	0	0.00188268	0	0	0.000279475	-0.00409143	0
ONS76_CENTRAL_NERVOUS_SYSTEM	-0.00205956	0	0	0	0	0.000412765	0	0.00285373	0	0.00277761	-0.000231823	0	0	-0.105559	0.00384948	1.39073e-06	0.000616086	0.00039295	-0.0103628	0	-0.00393311	0	0.0046292	0	-0.000553133	0	0.00984021	0	0	-0.000690984	0.00115521	0.0134286	-0.0100143	0	-0.000689589	0	0	0.00259221	9.45953e-07	-0.00146707	-0.00223112	0	0	0	0.00394931	0	0.00206569	0.0009809	0
OVKATE_OVARY	0	-0.00336622	0	0	0.000978764	0	0	0.00373924	-0.00599029	0.00160127	-0.000425034	-0.00204837	0	0.0360875	-0.00419235	-0.00207171	-0.000825972	-0.0186421	-0.0247238	-0.000827584	-0.00503713	-0.00094054	0	-0.00121083	-0.00457974	3.01791e-05	-0.0219084	0	0	0	0	0.00976931	0.0105522	0	0	0	-0.00087133	0.0105964	0	-0.00198652	0.000785501	-0.00119669	-0.0111988	0	0.00473448	0	0	-8.3886e-05	0
P31FUJ_HAEMATOPOIETIC_AND_LYMPHOID_TISSUE	0.00400262	0.00209351	0	-0.000820713	-0.00306944	5.69541e-06	0	0.00313427	0	0	0.00276585	0	-0.00290694	0.0426564	0.00283972	0	-0.00258888	0	0.0253117	0	0.0007654	0	0	0	0.0131675	0	0.00517697	0.00736889	0	0	0	0.0115184	-0.00589213	1.61159e-05	0	-0.00262336	0.000844446	0.0143493	0	0.00603449	0	-0.0012932	0	0	0	0	0	0.00602527	0.000871886
PL21_HAEMATOPOIETIC_AND_LYMPHOID_TISSUE	0.000758877	0.00913531	0	0	0.00483613	0	0	0.00034807	0.000236321	0.0120761	0	0	0	0.0347064	-0.00541764	0	0	0.00707142	0.0200806	0	0.00583197	0.00209467	0	0	0.0199192	-0.00950266	0.0128464	0	0	0	-0.00173398	0.007337	-0.00773975	-3.77568e-05	0	0	0.00466389	0	1.21748e-05	-0.00124957	0	-0.00231404	-0.0075115	0	0.00206018	0	0	0	0.00227573
RT112_URINARY_TRACT	0	0.00158961	0	-0.00904118	0	0	8.9148e-05	-0.00670458	-7.16129e-05	0.00125099	0	0.00167371	0	0.0459302	0	0	0	-0.00113805	-0.018017	-0.00371817	-0.004126	0.00432288	0	0	0	0	0.0117899	0	0	0.00332357	0	0.0128413	-0.0255506	0	0	0	0.00699532	0.00483902	0.00249991	-0.000569389	0.0003155	-0.00483117	0	0.00330706	0	0	0	0	0
SET2_HAEMATOPOIETIC_AND_LYMPHOID_TISSUE	-0.000642097	0.000947301	0	-0.0191877	0.00661909	0	0	0	0	0	-0.00319898	0	0	0.021229	-0.0427364	0	0	0	0.025535	0	0.00809943	0.0104917	0	0	0.00397032	0	-0.166891	0	0.00311992	-0.00419311	0	0.0045651	-0.0200738	-0.00682376	0	0.0036955	0.00303124	0.00696775	0	0	0	0	0	0	-0.00811755	0	0	0	0
SNB75_CENTRAL_NERVOUS_SYSTEM	0	0	0	0	0	0	-0.00083816	0.00181565	0	0	0.00241816	0	0.00350148	-0.132602	0	-0.000575419	0	0.00413398	0.0027156	0	0	-0.00265902	-0.00549014	0	-0.00776238	0	0.00929718	3.26377e-05	0	0.000924709	0.000890808	0.0107709	-0.0197446	0.00381687	1.42349e-05	0	-0.000203096	-0.0042966	0.00248733	0.00635387	0.000987542	0.00837066	0	0	-0.01619	0.00373321	0.000535995	0	0
SNU213_PANCREAS	0	-0.00476646	0	0.000837871	0	-0.000663776	0	0	0	0	0	0	0.00123422	0.0147884	0	0	0	-0.0108499	-0.0327743	-0.00653592	0	0	8.7039e-05	-0.000721728	-0.00341743	0	0.0150398	0.00112779	0.00105966	-0.000115712	0	0.00906306	0.0168331	-0.000333141	0.000586583	0	0.00426999	-0.0198984	-0.000673627	0	-0.00045118	-0.00135154	-0.0285077	0	0	-0.00160771	0	0.001084	-0.000657329
SNU398_LIVER	0	0.00314731	0	0	0	0	0	0.000298192	-0.00384621	0.00249251	0.00520321	0	0	0.0343519	0.00613674	-0.00329982	0.00635579	0.00700725	0.0242631	0.00173482	0.00403823	0.00239764	0	0	-0.00800226	0.00170556	0.00951872	0	-0.000549363	0	-0.00208412	0.0107951	-0.0150269	0	0	0	0	0.00625697	-0.00157956	0	0.000623054	0	-0.00688736	0	-0.00279679	0	0.00630094	-0.000647279	0
SNU423_LIVER	0	0.00307398	0	0	0	-0.000371534	0.00373319	0.00491652	0	0.00135056	0	0.000371609	0	-0.108976	0.00367956	0.00282567	-0.000685689	0.00761296	0.0143692	0	0.00301329	0	0	7.45058e-08	-0.00627365	0	0.0159818	-0.00075521	-0.00450422	0.00598683	0	0.00958728	-0.0159066	0	-0.00464539	0	0.00160755	-0.00437106	0.00270123	0	0	-0.00116513	0	0	0	-0.0013639	-0.000684792	0	0
SNU886_LIVER	-0.000927097	0.00219445	0	0	-3.71066e-06	0	-0.000929471	0.00574172	1.45206e-06	-7.67207e-07	0.00205514	0	0	-0.0484398	0.00114321	-0.00182713	-4.13218e-06	0	-0.016835	0	0.00310335	3.16323e-05	-0.00232548	-0.00193533	-0.00558346	0	0.00580339	0	0	0	0	-0.055017	-0.00914427	0	0	0.000496069	0	0	0	0	-0.000953498	0.00263475	0.0125599	1.64705e-06	0	0	0	0	0
SUPM2_HAEMATOPOIETIC_AND_LYMPHOID_TISSUE	0.00451652	-0.0072695	0	0.000369837	0.00397435	0	0	0.00613708	0.00245548	0	0	0	0	-0.068287	0.00328122	0.0033953	0.00527819	0.000350125	0.0183385	0.00168477	0.00485569	0	-0.00151754	0	0	0	0	0	0	0	0	0.000681146	0.00572244	0	0	0	0	-0.00314811	0	0	-0.0011119	0	0	0	0.00136765	0	0	0.00130264	-0.00392048
SUPT11_HAEMATOPOIETIC_AND_LYMPHOID_TISSUE	-0.0026075	0.00193764	0	0	-1.53498e-05	0	0	0.00476826	0	0	0	0	0.00488471	0.0310725	0	5.46534e-06	0	0.00633046	0.0185933	-0.000232024	0	0	-0.00275354	0	0	0	0.020934	0	0	0	0	0.00893176	-0.00284776	0	-0.00334494	-0.00255672	0	0.00777571	-0.000891165	0	0	0.00190675	0.002568	0	0.00488471	-0.00935125	0	0	-0.0010673
TE5_OESOPHAGUS	0.00248518	0.00610393	0	0	0	-0.00435962	0	0.00806772	0.00518967	0.00162617	0	0.000236127	-0.00243759	0.0444182	0	0.00218534	0	-0.0124443	-0.0178152	0	0	0	0	0.00132384	0	0.000128053	-0.00164142	0.00442372	0	0	0	0.00552949	-0.00969532	-0.00237564	0	0	0	0.00105527	0	0.00289623	0.000574641	-0.00947119	-0.00964849	0.00348468	0.0036825	-4.54238e-05	0	0.00670289	-0.0039036
TT2609C02_THYROID	0	0.000949109	0	0	0	0	0.0021046	0	-0.00122394	0	0	-0.00262208	0	-0.0914243	0	0	0	0.00580021	-0.000755847	0	-0.00119931	0	-0.00482153	-0.000734687	0	0	0.016214	0	0	0	0	0.00446879	0.0213566	0	0	-0.000389241	0.00229536	-0.00272831	0	0.00287837	0	0	0.0081855	0.00403206	0	0	0	0	0
TUHR14TKB_KIDNEY	0	-0.00416258	0.000362516	0.000566569	0	0	0	0.00613691	0	0	0.00600344	0	0	-0.0787713	0	0	0	0.00316628	-0.0282703	0.00148593	-0.00232121	0	0	-0.00235479	0	0	0	-0.00298338	-0.00040151	0	0	0	0.0525966	0	0	0.00180481	-0.000200178	0.00677928	-0.00289934	-0.000762263	0	0	0.00744309	0	0	0	0.00128319	0	5.89111e-08
WM1799_SKIN	0	0	0	0	1.11135e-06	0	0	0.0043614	-0.0001023	0	0	0.00356951	0	-0.0642048	0	0	0.00102455	0.00232706	0.00900004	0.00133665	0.00834462	5.16867e-05	-0.00165197	0	0.0043448	0.000284016	0.000623116	0.00246335	0	0	0	0.00576334	0	-0.00234499	0	0	0	0.0239601	0.00575866	0.00356046	0.00312519	0.00444423	0	0	-0.00364747	0	0.00404622	0	0
WSUDLCL2_HAEMATOPOIETIC_AND_LYMPHOID_TISSUE	0.000235343	0	0	0.00250226	4.3587e-05	0.000533298	0.00506571	0.0061359	-0.00218269	0	0.00363328	0	0.000194485	0.0207248	0.00297737	0	0.00347275	0.00802803	0.0202604	-1.92383e-06	0.00104481	-0.00308138	0.00194373	0	0.0062418	0	0.0160211	0.00526103	0.00433164	0	0	0.00656861	-0.00340917	0	0	0	0	0	0	0	0	0	0	0.00634948	0.00516703	-5.08449e-06	0.00219437	0	-0.00298857
BT483_BREAST	0	-0.0247405	0	0	0.000980943	0	0	0.00116388	0	0.000466907	0	0	0	0.0279523	-0.0011392	0	0	-0.0653713	0.00345139	0	-5.10633e-05	-0.00124543	-0.00315424	0.00022598	0.00176501	-0.00193757	0	0	0	-0.006984	0	0.0126901	0	-0.000300777	0	0	0	0.00303018	-1.78814e-07	0	0	-0.00257259	0	0	0	-0.000872641	0	0	-0.000885599
BT549_BREAST	-3.75879e-05	0.0258762	0	0.00186174	-0.00162946	0	0	0.0125191	0	0	0	0	0	-0.0407037	0.00456524	0	4.03871e-05	0.0242341	0.00407896	0	0	0.000186033	0	-0.00739945	0	0	0.0124626	0.010162	0.0138935	0	0	0.00966189	0.0171488	0.00209195	0	0.00481981	-9.69451e-05	-0.0346466	0	0	0	-0.000136665	0.00480256	0	0.00258892	0	2.74482e-05	0.00071736	0
CORL311_LUNG	0.00372544	-0.0227857	0	0	0	0.00505279	-0.00498964	0.0110711	-0.00101598	0.00215189	0	0	0	0.0402944	0	0	0	0.000239948	0.0124105	0.000519665	0.00373457	0	0	0	0.00100565	-0.00777485	-0.100576	0	0.00449531	-0.000135487	0	0.00681533	-0.0396239	0	0	0	0	0.00207118	0	-0.00187885	0	0.0108183	0	0	0	0	0	0	9.24251e-05
CORL88_LUNG	0	-0.0289879	-0.00211451	-0.000317316	0	0	0	0.0131262	-0.00517204	0.00279939	-0.00557526	-0.00321414	0	-0.0287826	0	0	0	-0.0110988	0.00750596	0.00636154	0.00488664	-0.000542884	0.000732545	-0.00214573	0	0	0.0126444	-0.00201887	0.0054224	0.000321948	0.00135344	0.00585342	-0.0516805	0	0	0	0	0.0689519	0	0	0	0.0106611	0.00081489	-0.00130751	-0.00156434	0	0	0	0
DANG_PANCREAS	0	-0.0152747	-0.00218603	0.00484573	0	0	0.000521446	0.00167892	-0.00090353	7.96066e-07	0.00364737	-0.00646841	0	0.0241276	-0.00358912	0	-0.00253049	-0.0352221	-0.00141135	0	0	0	0	0	0	0	0.00415016	0	-0.00171595	0	0	0.00938818	0	0.00189565	0	0.00212524	0	-0.0272452	0	0.00512401	0.0070158	-0.0115865	-0.00196057	0	-0.00127645	0.00469881	0.00335738	0.000808239	0.00531007
DEL_HAEMATOPOIETIC_AND_LYMPHOID_TISSUE	0	-0.00737333	0	0.000651464	0	-6.17214e-05	0	0.0107964	0	-0.000677472	0	0	0	-0.0200724	-9.62249e-06	-0.0012707	0.000110301	0.027063	0.0109353	0	0.00366957	0	-0.00220566	0	0	0.0012502	0.0139447	0	-0.0131238	-1.12935e-05	0	0.0137583	-0.00948767	0	-0.000326789	0	0	0.0237814	0.000964611	0.00244343	0	-0.00185262	-0.00626009	0	-3.1797e-05	0	0.00225622	0	0
EFO21_OVARY	0	-0.0132857	0	-0.0011756	0.00189024	-0.000783802	0	0.0108756	0.00019974	0	0	0	0	-0.0226359	0	0	0	0.00533952	-0.00291077	0	-0.000191494	0	-0.00154137	-0.000941017	0.000962573	0	0	0	-0.00980157	0	0	0.00840114	-0.021276	2.98023e-08	-0.000675684	0.000386549	0	0.0317043	0	-0.00139568	-0.00240632	0	0	-0.000614405	-0.000400023	2.98024e-08	0	0	0
HCC1187_BREAST	0	0.000154265	0	0.00304957	0	-0.00118569	-0.000233649	0.0074575	-0.00196584	-0.0032759	0.000839778	0	0	0.0137233	-0.00171957	0	-3.06465e-05	-0.062719	0.011451	0	0.00201702	-0.00244411	-0.00124404	1.48234e-05	0	0	0	0	-0.0106413	0	-0.00342312	0.00253199	-0.00154141	0	0	-0.00396664	0	0	0	0.00242565	-0.0131756	0	-0.000662496	0	-0.0018542	0.000970438	8.00095e-05	0	0
HCC1806_BREAST	0.00143819	0.0104477	0.00482286	-0.00531487	0	0	0	0.0102067	0.00348754	0	0	0.00356588	0	0.0318336	0	0	-0.00224861	-0.0305983	-0.0113955	0	-0.00118421	0	6.85129e-07	0.00148036	0	0	0.0119511	-0.00147997	-0.0183895	0	0	0.00276256	0.0354095	0	-2.47958e-07	0	0	0.0335333	0	0.0135441	0.000705337	-0.00710064	-0.0133984	0	-0.00177086	0	-0.000658804	0	0.00305215
HCC1954_BREAST	0	-0.00914789	-3.70808e-07	0	-0.00211386	0	0	-0.00207434	0	0	0	0	-0.00216186	0.0200475	0.00120754	0	-0.0015682	-0.0572378	-0.00793327	-0.00344172	-0.00104459	0	0	0	0	-0.00166235	0.0108134	-1.37315e-06	0.00620011	0	0	0.00231389	-0.0174611	-0.0017061	0	0	0	-7.73333e-05	0	0.000723182	-0.000673521	0	0	0	0	0	0	-0.00123287	0
HCC2279_LUNG	-0.00427049	-0.00392251	0	0.00447835	0	0.00193277	0	0.00476909	0	0	0.0010197	0	0	-0.0683184	0	0	0	0.027744	-0.00939883	0	-0.000286489	0	0	3.63252e-07	0	0.00713763	0.0124524	0	0	0	-9.40466e-07	0.00823326	0.00264628	0	0	-0.00453807	8.78238e-06	0	0	-0.00434188	-0.0149783	-0.00993481	0	0	0	0	0	0	-0.00835676
HEL9217_HAEMATOPOIETIC_AND_LYMPHOID_TISSUE	-0.0022993	0.00061499	0	-0.00789597	0	0	-0.00111426	0.00742631	0	0	0	-0.0025743	0	0	-0.00395918	0	0.00151391	0.028769	0.0112679	-0.00565055	0.00216355	0.000495659	0	0	0.00226346	0	-0.162934	0	0.00443253	0	0.000281582	0.0107769	-0.0108195	0	0	0	0.00201877	0.0226177	0	0	-0.00499795	0	0	0	0	-0.00348913	7.51903e-05	0	1.05126e-06
HUG1N_STOMACH	-0.00259456	-0.0236689	0	0	-0.00249154	0.000695153	0	0	0.000200463	0	0	0	0	0.0381922	0	0	0	-0.0522966	-0.0195785	0.00203729	-0.00100776	0	0	-0.0022114	-0.000207408	0	0.00235975	0	0.00272524	0	0	-0.110266	0	-0.00177436	-0.00434379	0	0	-0.0450726	0	-0.00214062	0.0107134	-0.00403089	-0.00208835	0	0	0.00392429	0.00475317	0	0
KASUMI2_HAEMATOPOIETIC_AND_LYMPHOID_TISSUE	0.00319152	0	0	-0.000274094	0	0	0	0.0156987	-0.00397015	0	0	-0.00510833	0	0.0301445	0	0.0112512	-0.00660857	0.0329455	0.00476281	0.00298388	0	0	-0.000207573	0	0	-0.000923356	0.0042325	0	0.0013668	0	0.00582138	0.010677	0.00283783	0	-0.00628328	0	0.00385145	0.0528509	0	0.000804443	-0.0137357	0.00247033	0	0.00286281	0.00110602	0	0	0	0
KCL22_HAEMATOPOIETIC_AND_LYMPHOID_TISSUE	4.99122e-05	0	0	0	0	-0.000689913	0	0.00998449	0	0	-4.46736e-06	0	0.00121873	0.0296933	0.000604763	-0.00256057	0.000289357	0.0316196	0.0125029	0	0	0.000349994	0	-0.00460297	-0.00309528	0	0.000636519	-0.00442726	0	0.00141235	0	0.00106783	-0.000656312	0	0.00370985	0	-0.0061343	-0.0267872	-4.17683e-06	0	-0.00628745	-0.000324327	0.00302738	0	0	0.00255369	-0.00219015	-0.00102222	-0.00484805
KMS11_HAEMATOPOIETIC_AND_LYMPHOID_TISSUE	0	-0.00136675	0.00299932	0.00202389	0.00444315	0	0	0.0176336	0.000214155	0	0	0	0	0.0388037	0.00100661	0.00108186	0	0.0208388	0.0137126	0	0.00323466	0	0	0	0	0.00317822	0.00816407	-0.000213517	0.0261908	0	0	-0.00371483	0.0144748	0	0	0	-0.000752358	0.0139005	0.00365815	-0.00509304	0.00518185	0.00972212	0.00839741	0	0.000137811	0	0	-6.17219e-05	0
KP2_PANCREAS	0	-0.0109088	0	0	0	0.000764366	0	0.00143145	0	0	0	0	0	0.0385489	0	-9.03031e-05	5.27105e-05	-0.0449962	0	0.00509198	7.23083e-05	0	-7.47981e-05	0	0.00173481	0	0	0	-0.016518	-0.00130235	0	0.0108236	0.0259967	0	0.000409592	0	0	0.0029738	0.00137737	0.00303077	0.00460426	-0.00218886	0	0	0	-0.00687515	-0.00738077	0	0
KU1919_URINARY_TRACT	0	0.00196854	0.00140323	0	0	-0.000931473	0	0.0135363	0	-0.000401171	0	0.00603892	0	0.0344286	0	0	9.67943e-07	-0.0465135	-0.013122	3.18789e-06	0	0	0.00205914	0	0.00176828	0	0.00127157	0	0.00611084	0	0	0.00654572	0	0	5.85189e-08	-0.00155469	0	0	0	0.0112978	0.00691606	-0.00792059	0	2.18874e-07	0	0	0.00042238	-6.03914e-07	0
L363_HAEMATOPOIETIC_AND_LYMPHOID_TISSUE	0.0144862	0.0122214	0	0	0.000891357	0.0018948	0	0.0122545	0	0	0	0	0.00111452	0.0351051	0.000116689	-0.00188138	-0.00385829	0.0162293	0.0150404	-0.00095368	0	0	0	7.19299e-06	0	0.00285328	0.00122495	0	0.0039011	0	0	0.01155	0	0	0.00148102	0.00730551	-0.00185869	0.00776126	0	-0.00262284	0.0186348	0.0204517	0.00562697	0	0.000423334	0.00695789	0.000428869	0.00641172	0.000774388
L428_HAEMATOPOIETIC_AND_LYMPHOID_TISSUE	0	0.0236826	0	0	0	0	0	0.00890716	0	-0.00336984	-0.0039349	0	0	0.0385994	0	0	0	0.0190363	0.011801	0	0.000503427	0.00174882	0	0	-0.000373894	0	0.000846826	0	0	0	-0.000839953	0.0118664	0.0111354	0.00118587	7.19772e-05	0	0	0	0	-0.00511605	0.00766861	0.0183201	0	0	0	0.00151369	0.00545256	0	-7.93784e-06
L540_HAEMATOPOIETIC_AND_LYMPHOID_TISSUE	6.59805e-06	0	0	-0.0006216	0	0	0.00333226	0.0135383	0	0	0	0.002173	0	0.0385018	0.000449416	-0.00205815	0	0.0258457	0.00852919	0.00339909	0	2.48976e-05	0	0	0.00391349	0.000670552	0.00951188	-9.63831e-06	-0.00554468	-0.00244881	-0.000975978	-0.0113853	0.00296062	0.000512004	0	0.000367471	0.000791483	-0.0147988	0	-0.00539202	-0.00247611	0.000186246	-0.00202442	0	0	0	0	0	0
LC1F_LUNG	0	-0.0125688	0	-0.0013472	0	0	0	0.00810917	0	0	0	0	0	0.0393161	0.00202258	0	-1.40668e-05	-0.0219975	0.00499203	-0.000134505	0.000357815	0	-0.000342259	0	0	-0.0068128	-0.00452591	0	0	0	0	0.0126475	0.0131059	0	0	0.000690073	0.00155093	0.0161804	-0.00116912	-0.000331504	0	-0.000661325	0	0	0	0	-0.00194099	0	0
MDAMB453_BREAST	0	-0.0119874	0	-0.0043067	-0.00281962	0	0	0.0117245	0	0	0.000681134	0.00143173	0	0.0264256	0	-0.000575715	0	-0.0348444	0.00181625	-0.00349827	0	-0.000849559	0	0	-0.00407852	0.00155341	0.00693128	0	0	0	-0.00288857	0.00877395	0	-0.0021503	0	-0.00380616	-0.00383514	-0.00550275	0	0	0.0109152	0	0	-0.00205853	0	2.81297e-06	0	0	0
MOLT13_HAEMATOPOIETIC_AND_LYMPHOID_TISSUE	-0.000288835	0.011114	0	-0.00376458	-0.000960675	0	0	0.0118201	0.00120416	0	0	0	0	0.0173185	-0.00400457	0	0	0.0256579	0.0104106	0	0.000659902	0.00244937	0	0	-2.11359e-05	0	0.00859865	0	0.00760221	-0.000670433	0	0.000660472	-0.0453139	0.00199714	0	0.00768738	0.00280597	0.0126743	0.00187098	0	-0.00889708	0.00569131	0	0.0020041	-0.0006162	0	0	0.000364441	0.00147721
NCIH1299_LUNG	-0.00256726	0	0.00320931	7.97341e-05	0	0	0	0.0138016	0	0.00248254	0.00141139	-0.0013611	0	0.0295665	0.00121657	0	0	0.0199327	0.0100625	0	0.00235273	0	0.000521286	0	0	0.00087765	0.0135013	0	0	-1.27269e-05	-0.000738996	0.0118397	0.0189159	0	0.000414254	0	0	-0.0219022	0	0	0.000664575	-0.00265137	0	0	0	0	0	-0.00168865	0
NCIH1395_LUNG	0	-0.0111379	0.00142099	0	0	-0.0018769	1.60382e-05	0.0124583	0.000677299	0.00206142	-6.19683e-05	0	0	0.0408521	0	-0.000335024	0	-0.0481244	-0.00065681	-3.85507e-06	0	0	0	-4.30569e-07	0.00156305	0	0.00744623	0	0	-0.000397455	-0.000539544	0.00705097	0.0138883	0	-0.0013521	0	-0.00461227	0.0112698	-0.000743452	0	0	0	0	0	-0.000398651	0	-0.00202376	0	0
NCIH1792_LUNG	0.0048851	-0.0272331	-0.00230273	0.00107222	0.000949225	0	0	0.0197918	8.77967e-07	0	0.00330708	0	0	-0.022373	0	0	0.000137034	0.0301889	-0.0129527	0	0	0	0	0	0	-0.000945027	0.0106901	0	0.0116312	0	0	0.0059634	0.009418	0	0	0	0	0.0108447	0.0051209	0	-0.001192	0.00208506	0.00253089	0	0	0.0047674	-0.0026915	-0.00349196	0
NCIH1963_LUNG	0	-0.0217921	0	0	-1.14026e-06	0	0	0.0133618	0	0	0	0	-7.70805e-05	-0.0238293	0	0	0	0.0248049	-0.0119033	-0.00113986	0	0.00217566	0.00112972	-0.00150221	-2.94495e-06	0	0.00828522	0	0.0172622	0	-0.00180654	0	-0.0738827	0.00187975	1.48999e-06	0	0	0.0663632	0	-0.00269528	0	0.0202059	0	0	0	0	0	0.00223485	0
NCIH23_LUNG	0.000876256	0.00996151	0	0	0	0	0	0.0126068	0	0.000401316	0	0.0012119	0	0.0288514	0	0	0.00514174	0.028713	0.00641774	-0.000627597	0	0	0	0	-0.00040945	0	-0.0101107	0	0.00364768	-0.000969383	0.000775467	0.00913942	0.0443013	0	0	0	0.000157535	-0.0110952	0.000663559	0	0	0	-0.00157728	0	0	0	0	0	0.00190501
NCIH524_LUNG	0.00178666	0.00983541	0	-0.00150639	0	-0.00400734	-0.000248263	0.0166394	0	-0.000586605	-0.000415159	0	0.00246166	-0.0296254	0.000701459	0.000581956	0	0.0278189	0	0.000209111	0.00119637	0	0	0	0	0	-0.0592763	0	0.00248751	0	0	0.0107983	-0.0351321	-3.38523e-06	0	0.00174949	0.000194091	0	0	0	-0.00972757	0.00135795	0	0	-5.81531e-06	0.00118646	-0.000866462	-0.00150583	-1.01657e-06
NCIH661_LUNG	0	0.0140393	0	0.00234537	0	0	1.3434e-05	0.00494639	0	0	0	0	-0.00193374	0.0249873	0	-0.00217789	0	0.0217383	0.0113322	0.00477292	0	0	0	0	0	0.000915427	-0.0167154	0	0.00110127	0	-0.00229341	0	0.0196597	0	0	0	0	0.0147752	-0.000341522	-0.000172434	0	0.000186193	0	0.00126785	0	0.00109625	0	0.00297644	0
NUGC3_STOMACH	0	-0.0081226	-0.00219738	0	0.00147375	0	0.00226917	0.00357258	0	0	0	0	0.00347538	0.0352837	0	0	0.00207876	-0.0286579	-0.0147504	0	-0.00558931	0	0	0.00422019	0	0	0.0111508	0	0.00251372	0	0	0.0128627	0.00988189	0	-0.000537765	0	0.00275019	0.0324434	0	0.00456565	0.0123412	-0.0035743	0.00075614	0	-0.00248816	0	0	0	0.00191552
OVCAR8_OVARY	0.00459517	0	0.00586186	-0.00315766	-0.00445879	0	0.000574349	0.0108314	0.0121862	0.00347492	-0.00101645	-0.00746943	0	0	-0.00140094	-0.00118375	0	0.0241613	0.00728484	0	0	0	0	0	0	0.00314777	0.00948404	0	-0.00570908	-0.000118451	0.00378003	0.0119022	0.00571886	0	0	0	0	0	0	0.00504747	0	0	-0.00580297	0	0.000790921	-0.00194478	0	0	0
OVISE_OVARY	0	-0.0143615	0	0	0	0.000117767	-0.00405888	0.0156406	0	0	0	0	0.00270168	-0.129106	0	0	0	-0.062455	-0.0133987	0	0	0	0	0	-5.8652e-05	0.00126148	0	-0.00351323	-0.016823	0.00217281	-0.000883485	0.0056162	0.0177179	0	-0.00170831	7.63641e-06	-0.00115053	0.00856992	0	0.00146984	-0.00950935	0	-0.00978302	0	0	0.00220788	0	-0.00198398	0
OVTOKO_OVARY	0	0	0	0.00172561	3.47648e-05	0	0	0.0116538	0	0	8.98641e-06	0	-0.00406942	-0.114868	0	-0.0023161	0	0.0220868	-0.0184875	0	0	0	0	0	-0.000838674	0.0108375	-0.00166225	0	-0.00679066	0.000650879	-0.00263092	0.00488668	0.0359131	0	0	0.00857553	0	-0.0319371	0.00115369	0	0.0124161	-0.00964905	-0.00423032	-0.000965557	0	0	0	-0.000578928	0
PC14_LUNG	0	-0.00336067	-0.00536365	-1.76881e-05	0	0	0	0	1.0971e-05	0	0	0	-0.000902552	0.040388	-0.00389948	0	-0.000263625	-0.0524231	-0.0119759	0	-0.0156936	-0.00181378	0	0	0	4.01986e-05	0.00296145	0	-0.00289954	0.00358945	0	0.00667659	0.0359151	0	0	3.49205e-05	0	-0.0422371	-1.97627e-05	0	0	-0.0141495	-0.00315835	0.00120533	0	0.00298227	-0.000121156	0	0
PK1_PANCREAS	0.00364441	0	0	0	0	0.012081	-0.00979954	0.0124519	0	0	0.00176097	0.00170421	0.00230016	0.0311236	0.00143989	0	0	-0.022004	-0.0124523	-0.00488881	0.00186358	-0.00688453	0.00133975	-0.00405332	0	0	0.0135397	0	-0.00191792	0	0.00304173	0.00454801	0.0118394	0	0.0019535	0	0	-0.0218241	0	0	0.00813407	0	-0.00643896	0	-0.00116629	0	0	0.00364783	0
REC1_HAEMATOPOIETIC_AND_LYMPHOID_TISSUE	-4.0248e-05	0	-0.00153297	0	0	0.000936822	-0.00159584	0.0127602	0	0	0	0.000746023	0	0.0299281	0	0	0.00132371	0.02587	0.0129018	0	0	0	0	0	0.00266106	-0.00284849	0.0129936	-7.91574e-05	-0.00184877	0	0	0.0126665	-0.00197513	0.000242073	0	0.00103722	0	0.0126606	0	0	0	0.00425853	0.00423699	-6.97161e-05	0	0	0	0	0
RPMI8402_HAEMATOPOIETIC_AND_LYMPHOID_TISSUE	0	0.000953758	-0.00335736	0	0	-0.00181909	-0.00264255	0.0154901	0	0	0	0	0	0.0372701	0.00366334	0	-0.00122814	0.0277164	0.0128787	0	0	0	0.00247259	0	0	0	0.0116945	-0.0033612	-0.0092939	0	0	0.00505284	0.0210846	0.00377235	0	-9.63426e-07	0.0133334	0.0210513	-0.000621309	0	-0.0035027	0	0	0.00231945	0	0	-0.000281391	0	0
SNU1272_KIDNEY	0.00170538	0.00395188	0	0.000239621	0	0	0	0.0103406	0	0	0.00125832	-1.20927e-06	0	-0.123841	0	0	0	0.0281445	-0.00561438	0	0	-0.00194536	0	0	0	0	0.00382176	0	0	0	-0.000207405	0	0.011752	0	0	0.00707351	-4.82436e-07	0.0215533	0	0	0	0	0.000686477	0	0.00207219	0.00215817	0	0.00509866	0
SNU478_BILIARY_TRACT	-0.00129583	-0.0176444	0	-0.000262274	0	-0.000369997	0.00126489	-0.0732147	0	0	-0.00285191	0	0	-0.0676799	0.0052019	0	-0.00156073	-0.0230656	-0.0125861	0	0	0	-0.000348244	0	-0.00119437	0	0.00740697	-0.00122941	0.0061834	0	0.0061356	0.00639444	0	0	-0.00854975	0	0	-0.0345561	0	0	-0.00507878	-0.00523455	-0.000552834	-0.00435012	0.000358749	-0.00610005	0	-0.00647112	-0.00403844
SNU668_STOMACH	0.00620919	0.0162902	-0.00124346	-0.00405404	0	-0.00240828	0	0.0116776	0	0.00625865	-0.00911148	0	9.01614e-06	-0.0747513	0	0	0	0.0193155	-0.000179242	4.50252e-07	0.00370887	0.00079743	-1.58061e-06	0	0	0	0.0172861	0.00819412	-0.00231509	0	0	0.0166145	-0.00381307	-0.00440522	0	0	0	0.018789	0	0	-0.00659581	-0.00587634	-0.00228293	-0.00572823	0	0	0.000163855	-0.00111713	0
SNU719_STOMACH	0	-0.0282138	0	0.00228173	-0.00270954	0.00108722	0	-0.154342	0	0	0	-0.000893886	0	0.0332567	0	-0.00175057	0	-0.0494683	0	0.000759189	-0.00111238	0	0	0	0	-0.00879013	0	-0.00520847	-0.00515094	0	0	-0.0560805	-0.0297688	0	0.00601752	0	0	-0.0450234	0	0	-0.0103378	0	0	0.00186662	-0.00716138	0	0	-0.00166963	0
SQ1_LUNG	0.00334395	-0.00834335	0	0	-7.07885e-07	0	0	0.00344885	0	-0.00849835	0	0.00281645	0	0.0380266	-0.000108723	0	0	-0.0296313	-0.0081523	0	0	0	0	0	0.00183874	0.000443864	0.0141027	0	-0.00174286	0.000143996	0.000325194	0.00812077	0.0189537	0	0	0	0	-0.0275489	0.00196817	0.00565555	0	-0.00392882	0.000372437	0	-0.00215144	0	0.00124414	0	-0.00120027
SR786_HAEMATOPOIETIC_AND_LYMPHOID_TISSUE	0	-0.0263093	0.000500927	0	0	0	0	0.00604254	0	0	0.00114204	0	0	-0.0343441	0	-0.00285969	0.00048836	0.0268765	0.0183379	0	0.00196698	0	0	0	0	-0.00284591	-0.00258289	0	-0.0092502	0	0	0.00075843	-0.0402639	0	0	0	0.00309559	0.0181935	0.00744997	-0.00210787	0.0079335	0.00575546	0	0	0	0	0.010391	0	0.00012109
SUDHL1_HAEMATOPOIETIC_AND_LYMPHOID_TISSUE	0.00848625	0	0.00472016	0	0	-0.0017399	0.00427325	0.0155095	0	1.38969e-06	0	0	0	-0.0539399	0.000487166	0.00260982	0	0.0258813	0.00674382	-0.000328417	0	0	0	0	0	0	0.0159754	0	-0.00626151	-0.00344072	0	0.0111695	-0.0160563	0.00262104	0.00206868	0	-0.000306365	0.0576261	0	-0.00180436	-0.00622608	0	-0.000961611	0.000244075	0.0018765	0	0.00248955	0	0
SUDHL6_HAEMATOPOIETIC_AND_LYMPHOID_TISSUE	0	0.0139932	0	0	-6.8853e-05	0.00273431	0	0.00225838	0	0	0.00302014	0	0	0.0248809	-0.00082686	0.00258319	0	0.0244654	0.0134887	0	0	0	0	0	-0.00121479	-0.00590949	0.0134314	0.00142317	0.00713197	0.00150282	0.00364473	0.00471989	-0.0586343	0	-0.00534793	0.00140234	0	-0.0227397	0	0	-0.00113644	0.00146077	0.00231021	-1.16148e-05	0	0	0	0	0.000291036
SUDHL8_HAEMATOPOIETIC_AND_LYMPHOID_TISSUE	0.0043031	0.00792346	0	0	0	0	0.00355832	0.00912754	0.00888601	0	0	0	0	0.035791	0.00273881	0	0	0.030372	0.00872195	-0.00201465	0	0	0	0	-0.00594796	0	0.00311935	0	-3.41159e-05	0	-0.00752079	-0.0013926	-0.0169425	0.000439169	0.0118675	0.00266191	-0.00660765	-0.00570645	0	-0.00263507	-0.00157497	0.000376912	-0.00348735	0	0	0	-0.000382023	0.00118785	0
SW1783_CENTRAL_NERVOUS_SYSTEM	-0.00321315	0.0191398	-2.06388e-05	0	0.00426068	0	-0.00181025	0.0118674	0.00434	0	0	-0.00306454	0	-0.0869964	0.00326572	0	0	0.0296597	0	0.00190274	0	-0.000998731	-0.00238309	-0.00135995	0	0	0.0135792	0.00239082	0.00619268	0	0	0.00813672	-0.00541656	0.000854239	0	0	0.00350093	-0.00993008	-0.00157904	0	-0.00234616	0	0	-0.00148404	0	0	0	0.00368926	0
YD38_UPPER_AERODIGESTIVE_TRACT	-2.89723e-05	0.019358	0	0.00716036	0.00128941	0	0	0.0127915	0	0	0	-9.68158e-06	-1.2351e-05	0.0216549	-0.00349617	0.00453836	0.000560316	-0.0531813	-0.00439164	-0.00199882	0	0	-0.00451008	0	-0.000756181	-0.00234357	0	-0.00195613	-0.0119053	0	0	0.00657894	0.032187	0	0	0	0	-0.00360533	-0.000845412	0.00717779	0.00355211	0.00216008	0	0	0	0	0	0.00141946	0.000716341
ZR7530_BREAST	-0.000183877	-0.0234661	0	0	0	-0.00395105	0	-0.0319138	0	-0.00284502	0	0	0	0.0261966	-0.00391279	-0.00161045	8.32744e-06	-0.0429949	0.00824535	0	0.00103065	0	0	0.00540833	0	0.000314013	0.0124749	-0.00283688	-0.0123815	0	0	0	-0.00223566	0	0.00499293	0	-0.00017547	0.0241761	-0.000972683	0.00205618	0.00580441	-0.00155896	-0.0017066	0	0.000159895	0.00267905	0	0	0.000107608
[truncated: 389 more columns]

## Sheet: xgb_intensity
	ENSG00000000003	ENSG00000003147	ENSG00000005884	ENSG00000005961	ENSG00000006327	ENSG00000006453	ENSG00000006704	ENSG00000009765	ENSG00000013588	ENSG00000013725	ENSG00000020426	ENSG00000024422	ENSG00000037965	ENSG00000038427	ENSG00000042062	ENSG00000049283	ENSG00000050820	ENSG00000052344	ENSG00000053747	ENSG00000055118	ENSG00000058085	ENSG00000060069	ENSG00000061676	ENSG00000070087	ENSG00000070778	ENSG00000071575	ENSG00000072182	ENSG00000073712	ENSG00000075336	ENSG00000076826	ENSG00000078043	ENSG00000079112	ENSG00000083097	ENSG00000083307	ENSG00000085733	ENSG00000086548	ENSG00000086570	ENSG00000086619	ENSG00000088053	ENSG00000088726	ENSG00000089351	ENSG00000091157	ENSG00000091164	ENSG00000091986	ENSG00000095637	ENSG00000099814	ENSG00000099834	ENSG00000100065	ENSG00000100557
A4FUK_HAEMATOPOIETIC_AND_LYMPHOID_TISSUE	-0.0324122	-0.000544205	0.000311382	-0.00328823	8.73414e-05	-2.1593e-05	4.95052e-05	0.0111157	0	0	0	0	0	-0.0267103	0.00024968	-0.00397448	-0.00229196	-0.0072393	-0.0259699	0	0	-0.000538882	0	0	0	-0.0097793	-0.00260979	0	-0.0037442	0	0	0.00351295	0.000383491	-0.00104032	0	0.0019976	0	0.0129552	-0.00925217	0	0	-0.00182597	0.00383751	-0.00240548	-0.000202262	1.51545e-05	-8.81251e-05	0	0.00291022
ACCMESO1_PLEURA	-0.0275184	0	-0.00484353	-0.005149	-1.67759e-06	4.21017e-06	0	0	0.00546978	0	-0.00201771	0	0	-0.0418083	-0.00118646	0	-4.6155e-05	-0.00935351	0	0	0	0.010676	0.00355662	0	0	-0.0232016	-0.0232576	0	-0.000751272	-0.00267506	0	0	-0.00319841	-0.00214207	0	-0.00275648	0.00130574	0.0151724	0	0	-0.00253506	0.0177583	0	0	0	0	-0.000387993	-0.00039419	0
CMK_HAEMATOPOIETIC_AND_LYMPHOID_TISSUE	-0.0236895	0.000599958	0	0.012314	0	0	0	0.0132029	0	0.00285842	0.00112758	0	0	-0.037605	0.0465274	0	0	-0.000790939	-0.0414982	0.00163857	0	0	0	0	0	0.0265854	0.319129	0.00291725	0.0113921	0	0	0	0.00416712	0	0.00277082	-0.00161358	0	-0.00565193	0.00243649	0	0	-0.0054553	0	0	0	0	0.000678581	-0.00376331	0.000129702
DAUDI_HAEMATOPOIETIC_AND_LYMPHOID_TISSUE	-0.0259847	-0.00125579	-0.00474581	0	2.01719e-05	0	-0.00202211	0	0	-0.000387627	-0.00719246	0	0	-0.035572	-0.0016003	0	0.00687495	0.00113075	-0.0403819	0.00405358	0	0.000785862	0.00274025	0.00127512	0	0.00078911	-0.0313557	0	0	0	-0.00588369	0	0	0	0	0.000240046	0	-0.0137202	0	0.00315378	0	-0.010394	0	0	-0.00537167	0	0	0	0
EFE184_ENDOMETRIUM	0.00875071	-0.00444573	0.00110706	0	0.00497099	0	0	0.013252	0	6.5757e-05	0.00329871	0	0	0.0469249	0.00376194	-0.000230105	0.000503123	0.011987	0.0731755	0	0	0.0028052	0	0	0.000176898	-0.0201198	-0.0244839	0	0.0099536	0	0	0.00163303	-0.00630174	0	0	0	0.00109402	0.00199692	-0.000866983	-0.00125942	0	0.0185508	0	0	0	0	-0.0018126	0	-0.00112313
EFO27_OVARY	0.0166845	-0.00081791	-0.000229337	0.00362216	0.000871439	0.00174184	0	0.0131955	-0.00244039	0	-4.87746e-05	0	0	0.0023375	-0.00265588	-0.00393107	0	0.00497022	0.0654547	0	0	0.00100553	0.00362602	0.00141301	0	-0.0283258	0.0347897	0	-0.00252654	0.00379975	0	0.00466984	0.00135251	0	-0.00228822	0	0	0	0	-0.000607845	0.00016564	0	0.00123558	0	0	0	0	0.000385233	0
EHEB_HAEMATOPOIETIC_AND_LYMPHOID_TISSUE	-0.0395885	0	0	0	-0.002027	0	0	0.00015502	-0.000220448	-0.00215082	-0.00252745	-0.00553083	-0.00487967	-0.00841547	0	-8.132e-05	-0.00359047	-0.0104641	-0.0320106	0	0	0	0	0	-0.00342496	-0.00197136	-0.0278776	0	0.0134835	-0.00222352	-0.000613344	0	0	-0.00268728	0	0	0	-0.00410078	0	0	0.00754638	-0.000708168	0	0	-0.00625798	0	0	0	-6.37135e-05
EOL1_HAEMATOPOIETIC_AND_LYMPHOID_TISSUE	-0.038009	0	0	-0.00114398	-0.000177066	-0.00205569	-0.00163944	0.00878205	0	0	0.00441646	0	0	0.00387479	-0.00435702	0.000868388	0	0.00035027	-0.0422962	0.00202912	0	-0.0176582	-0.0016873	0.00261074	0	-0.0263592	-0.0216503	0	0.00580458	-0.00233388	0	0	0.000479428	0	0.00178966	0	0	0	-0.000695396	0	0.00255764	0	0	-9.82727e-06	0	0	0.000788106	-0.000393039	0
EPLC272H_LUNG	0	0	0.00132974	0	-0.00637558	0	0.0019885	0.0115488	-0.00264123	-0.000348406	0.00257961	-0.000149707	0	-0.0300555	-0.0048488	0	0	0.00479176	0.0574165	-0.000210206	0	0.00727515	0	0.0024885	-0.000800292	-0.0193702	-0.0308049	0	0.0176279	0.00158595	0	-0.00173472	-0.00232322	-0.0020592	0	0	0	0	8.77216e-05	0.000809563	-0.010305	0.0179552	0	0	0	0	-8.64824e-06	0	5.81604e-06
ESS1_ENDOMETRIUM	0.0120404	0	-0.000560565	-0.0057102	0	0	0	0.0080681	0	0	0	-6.01493e-06	0	0.0412456	0.025052	0	0	-0.00512759	-0.0154387	0	0	0	0.0028677	0	0	0.0122547	-0.0178317	0	-0.0085597	-0.00404373	0.00303899	-0.00170704	0.00342888	0	-0.00180567	0	0	-0.0141371	0	0	0.00306901	-0.0090627	0.000861049	0	-0.00413654	0	0.00110143	0	0
HARA_LUNG	0.00735537	-0.00133553	0	0.000409783	0	2.68204e-06	-0.000138029	0.0123477	0	0.000915403	0	1.07456e-06	3.6867e-05	0.0484643	-0.00241092	0	0	0	0.0516988	0	0	0.00781297	0	-0.000119173	0.000616163	-0.00373196	-0.0308123	0	0.0051746	-0.000157797	0.00121642	0.000589834	-0.00422983	0	-0.000788009	0	0.00447468	0	0	0	-0.0262837	0.0115496	0	0	0	0	0	-0.0014003	0
HCC1395_BREAST	0.000393128	-0.00137978	0	-0.000398008	-0.00178999	0	-3.9147e-07	0.0097297	0	0	0	-0.00351198	0	0.0381043	0	0	0	0	0	-0.000977848	0	0.0055061	0	0	0	0.00712176	0.0170593	0.00154487	0.0123	-0.0011921	0	-0.00345898	0	2.35896e-05	-3.55211e-07	0.000510805	0	0.0163262	-0.000315395	0	0.00561267	-0.0145044	-0.00448529	0.00803204	-0.00565755	-0.00216614	-5.12902e-07	-4.36211e-06	1.04075e-05
HMC18_BREAST	-0.00397941	0	0	0	0	0	0	0.0116809	0	0	0	0	-0.00245181	-0.035505	-0.0126541	0	-7.80399e-06	-0.00891675	-0.04256	0	-0.000679682	-0.00548653	0.000172448	0	2.38202e-05	0.0223443	-0.0313079	0	0	0	0	0	0	0	-0.00303485	0.00239449	0.00158774	-0.00437207	0	-0.000615918	0.00102713	-0.00756218	-0.00126815	0	-0.000982441	0.0056186	-9.40559e-06	0	-0.00117302
HUH28_BILIARY_TRACT	0.00168624	0	-0.00625227	-0.00135873	0.000134078	0.00058147	-0.00584624	0.00975932	0	0	0	-0.00346092	0	0.140779	-0.00248089	0	0	-0.00592904	-0.00477071	0	0	-0.00959164	0	-0.00124627	0	0.00539969	-0.00805204	0	0	0	0	0.00149497	-0.00293534	0	0	0.000969455	0	0.0243856	0	0	0.00685058	-0.00881706	0	0	-1.00325e-06	0.00044698	-2.75447e-07	-0.000620433	0
JVM2_HAEMATOPOIETIC_AND_LYMPHOID_TISSUE	-0.032033	0	0	-0.000355208	-0.00235016	0.000121456	0.00354896	0.00372386	0	5.08298e-06	0	0	0	-0.031643	0	0	0	-0.00174877	-0.00320681	0	0	0	-2.9014e-05	-0.00469217	0.0044426	-0.0252776	-0.00594338	0	0.0113993	0	0	0	0	0.00150812	0	0	0	-0.00842691	0	-4.8764e-05	0.0146263	-0.0192254	0	0	0	0	0	0	0
KE39_STOMACH	0.0173362	0.000395262	0.00157617	0	0.00743379	-0.00011131	0	-0.101861	0.00287265	-0.000375938	0	0	0	-0.0413769	0	8.23464e-05	0	0.0096058	0	0	0	0.00719365	0	0	-9.60295e-05	-0.029089	-0.0197351	0	0.0190101	0	0	0.00114051	-0.00346607	0	-0.00100944	-0.00184834	-0.00190939	0.0226479	0	0	0.000542489	0.00725888	-0.0012674	0	-0.00082339	0.000676566	3.5508e-05	-0.000158184	-0.00163904
KELLY_AUTONOMIC_GANGLIA	0.00352147	0.0049307	0	0.00201721	0	0	0	0.0130471	3.82675e-05	0	0	0	0	0.0850921	0.00236057	-1.91443e-05	0.000984545	-0.00738917	-0.033712	0	0	0.000509269	0	0.00126873	0	0.0220796	0.131109	-0.00177681	-0.0131983	-0.00288742	-0.00106754	0.00121517	0.00177368	0.00119077	-0.000342207	0	0.00158088	0.0253941	0	0	0.00421704	0.00434379	0	0	0.00047346	0.00156462	0	-0.00120385	0
KYO1_HAEMATOPOIETIC_AND_LYMPHOID_TISSUE	-0.0332912	0	0	0.00493705	-0.00117324	0.000737329	0	0.00537824	0.00548031	0	0	0	0	-0.0395476	0.0331943	0	0	-0.0039141	-0.0314858	0	0	0.0041403	-2.28225e-06	0	0	0	0.27683	0	0.0194665	0.0018218	-6.27827e-05	0.00316154	-0.00576163	2.04985e-07	0	0	-0.0015823	0	0	0.00203069	0.0159731	0.0211878	0	0	0	0.002126	0	0	0
KYSE70_OESOPHAGUS	0	-0.00308351	0.00177419	0	0	0	0.000295827	0.0132148	0	0.000377058	0	-0.000376433	0	-0.0373314	0	0	0	-0.00394989	0.0222329	0	-0.00176401	0.00726656	-8.46635e-05	0	0	-0.000997571	0.0503511	2.79976e-06	0.015865	0.0014746	0	-0.000655047	-0.0037109	0	0	0	0	-0.0169215	0	0.00138321	-0.00795245	0.00784886	0.00111896	-0.000702148	0.000468606	0	0	0	-0.0055604
LK2_LUNG	0.0177693	0	0.00133462	0	0.000946849	0	-0.00189634	0.00577345	0.000748058	0	0	0	0	0.0755269	-0.00154207	0	-1.61026e-06	-0.00235118	-0.0167938	0	2.67673e-05	0	0.000740452	-6.19301e-07	0	0.00328374	-0.0328295	-0.000811689	0	0	2.24887e-06	0.0019302	0	5.35208e-07	0	0.00118385	0	0.012529	0	0	-0.00488706	0.00060296	-0.00120653	0.00227845	0.00115742	-0.00227596	0	0	0
LU99_LUNG	0	5.03824e-05	0.00149132	-0.002235	-7.49913e-06	7.54435e-07	0.000931824	0.0123519	-3.01957e-05	0	-0.000164159	0	0	0.0225967	-0.00467483	0.00190452	0	-0.0126278	-0.00846328	0.00133536	2.80378e-06	0.000909245	0	0	0	-0.0193315	-0.0272415	0	-0.00636884	0	0	0.00224145	0.00118388	0.00241049	0	0	0	0	0	0	0.00113864	0	0	-0.000326611	0	0.000772858	-0.000581747	0	0.000405946
MDAMB157_BREAST	0	0.000562537	0	0.00459426	-3.55609e-05	0	0.000952659	0.01078	0	0	0	0	0	0.065946	-0.00207575	0	0	-0.00599921	-0.0280954	0	0	0.0100244	0	0	0	0.00587556	0.0644552	0	0.00271978	-0.00247778	0	-0.00356173	0.00116018	0	-0.000353919	0	0	-0.00614589	0	0.00289111	0.0056241	0.0169966	0.000481803	0	-0.000259538	0	0.000584213	0	0
MDAMB175VII_BREAST	0.0180447	0	0.0105262	0.00270206	0	0	0	-0.220753	0	-0.00260603	0	0	0	-0.0411496	0.0299015	0.000764786	0.0015502	0.0227137	-0.0135743	-0.00331089	0	0	0.00276013	0	0	-0.00405741	-0.0143624	-0.00611128	0.027454	0.00461371	0	0.00168349	0	0	-0.00126288	0	0	-0.0076948	0	0	0.00478066	0.00230003	-0.000212095	0	0	0	0	0	0
MHHES1_BONE	0.0105839	0	0.00200018	0.00217311	0	0	0	0.0131851	0	0	0	0	0	-0.0382307	0.0195049	0	-9.93272e-05	-0.0109124	-0.0317427	0	0	0.00430628	0.00210476	0	1.29338e-06	0.000605996	0.125067	0	0.00918431	0.0012988	0	0.00160022	-0.00287131	-0.00173374	0	0	0.000824874	-0.0252205	0	-0.000269147	0.00588135	0.00514021	0	0	0	0	-0.00278557	0.00247972	-0.000671872
MKN1_STOMACH	0.0098769	0	0	0	0	0	0	0.00963511	0.000125978	0	0	0.00139279	0	0.0429425	0.0016227	0	0.0013549	-0.0100394	0.00898638	0	0	0	0	0	0.000431884	0	-0.0248794	-0.00229765	-0.00411623	0	0	0.00178249	-0.00459321	0	-3.17059e-05	0	0	0	0	0.00433826	0.0160604	-0.00124752	-0.000576776	0.00517133	0	0	0	0.00181289	0
MONOMAC1_HAEMATOPOIETIC_AND_LYMPHOID_TISSUE	-0.0357545	0	0.00109768	-0.00180886	-0.00398127	0	0	0.0105957	0	0	0	-0.0011097	0	-0.00976905	0	0.00168626	0	-0.00689262	-0.0394428	0	0	-0.0123622	0	0.000447398	0	-0.0182751	-0.0329143	0	-0.0114258	-0.00407525	0	0	0.00922145	0	0	0	0	-0.00615197	0	0	-0.00501277	-0.0115602	-0.0021342	0	0.00131728	-0.00146184	0	0	1.52344e-05
NALM6_HAEMATOPOIETIC_AND_LYMPHOID_TISSUE	-0.0259078	0	0	0.000838508	-0.000382512	0	0	0.0131559	0	0	0	0.00111648	0.000692328	-0.0399963	-0.00405015	0	0	-0.00833336	-0.0382521	-0.00218857	0	-0.00449045	-0.000802794	0	0	0.00296965	-0.0300658	0	-0.00185889	0	0	0	0.00240736	0	0	-0.000313667	0	-0.0331246	-0.00107077	0	0.0196711	-0.00489819	0	1.17695e-05	0	0	0	0	0
NB4_HAEMATOPOIETIC_AND_LYMPHOID_TISSUE	-0.0338052	0.000589058	0.00327696	0	-0.000352167	0	-0.000780564	0.00978266	0	0	0	0	-0.00173106	-0.0401889	0	0	-0.00159062	-0.00858477	-0.0412573	9.62819e-06	0	-0.00783129	0	0	0	0	-0.0263953	0	0	-0.00402424	4.31259e-06	0	-0.00103828	-0.000273692	0	0	0	0.0168316	0.00166131	0.000484413	0.000168899	0.000519063	0	0	0	0	0	0.000674068	0
NCIH1105_LUNG	0.0231227	0.00244621	0	0	0	0	0	0.00927129	0	-0.00230667	-0.000224184	0	0	-0.0322973	0	-0.00331094	-5.56649e-06	-0.00349438	-0.00808493	-0.00921336	0	-0.00771549	-0.000583908	0	0	0.0104789	-0.00131449	0	-0.0162876	0	0	0	0.010462	0	0	-0.00103912	-0.00139044	0	0	0	0.00037305	-0.0312888	-0.000780355	0	-0.00152371	-0.00480018	0	0.000306098	0.00455608
NCIH2073_LUNG	0.00475656	0	0.000838762	0	0	0	0	0.0101804	0	0	0	0	0	-0.00548642	-0.00367175	0.00153101	0	0	0.0594776	0.0003392	0	0.000578637	-0.00451937	0	0	-0.023735	-0.0165902	0	0.00384082	0.000350716	-0.000508413	0	0.000100762	0	0	-0.00232621	0	0.0185029	0	0	-0.015069	0	0.00121606	0.00277884	3.45056e-05	0	0.00136401	0.00248219	0
NCIH226_LUNG	-0.00862178	0	0.00491178	0.000460669	-0.000816821	-0.006451	0	0.0129956	0	0	-0.00105907	0	0	-0.0409338	0	0	0	-0.00281643	0.0124302	0	0	0	0	0.00370003	0	-0.0168661	0.00769973	0	-0.00665688	-0.00235036	0	0.00146795	-0.000342391	0	0.000528495	0	0	0.0158232	0	0	-0.000495925	0	0.00163742	0.000365705	0	0	3.31182e-08	0.000939561	0
NCIH292_LUNG	0.019167	0	0	-0.00307197	0.0052414	0.000728311	0.00190279	0	0	0.00560529	-0.00118078	0	0	-0.0382807	0	0	0	0.00763362	0.0744274	0.000723163	0	0.00168239	0	0	0	-0.0116987	-0.0283536	0	0	0.000954869	0	6.81839e-06	0.000235653	-0.00292704	0.00404221	0.00400695	-0.00030799	0.00559869	0	0	0.00595071	0.00142552	0	0	1.74462e-06	0	-1.33556e-06	0	3.88342e-05
NCIH460_LUNG	0.000869364	0	0	0.0017601	-0.00166881	-0.00327184	0	0	-0.000826233	0	0	0	0.00169436	-0.0340031	0	0	0	-0.0110068	-0.015957	0	0	0.0103525	0	0	0	0	-0.0293252	-0.00198313	-0.0133421	-0.00364475	0.00250934	0.00250673	-0.00517705	-0.00145037	0	0	0	0.00358351	0.00371455	0	0	0	-0.000191781	0	0	0	0	1.67051e-06	0
NCIH747_LARGE_INTESTINE	0.00953593	0.00100199	0	0	2.79305e-05	0	-0.000644854	0.000862268	0.00142985	-0.00133877	0	-0.000164698	0.000466461	0.0346104	0.00466575	0	0	0.0173159	0.0236889	0	0.00114648	0.00429274	0.00135607	0	0.000965134	-0.00266008	-0.0155372	0	0.023477	-0.00126351	0	-0.000395348	0.000583814	0.00341187	-0.00191116	0	0	0.0169116	0	0	-0.00451144	0.00905695	0	-0.000998559	0	0	0.00193893	0	-4.2483e-05
NCIN87_STOMACH	0.0063297	0	0	-0.00455194	-0.000676427	0	0.0044603	-0.0377411	0	0.000765735	0	0	0.000696492	-0.0407165	-0.000998618	0.00459911	0	0.0104923	0.0396836	0	0	0.00419926	-0.000105973	0	0	0	-0.00401952	-0.00212629	0.0138246	0.00816167	0	-0.00115972	0.00721111	0.00103284	-0.000881634	-0.00470074	0.0048171	0.0129072	0	0	0.0070547	0.00597968	0.00182904	0	0.000540663	0	0	-0.000754648	0
NCO2_HAEMATOPOIETIC_AND_LYMPHOID_TISSUE	-0.0316443	-0.00110309	-0.00186573	0.00766695	-0.00157291	0	-0.000328561	0.0134005	-0.000288766	0	0	0.00192136	0	-0.00382964	0.0232958	0	0	0	-0.0440506	-0.000830708	0	-0.0035181	0	0	-0.000574046	0.0198921	0.210005	0.00144302	-0.011002	0	0	0.000701388	0	-0.00367327	0	2.82651e-05	0	0.00975732	0.00235741	0	0.012007	-0.0193729	-0.00160584	0	0	0	-0.00119864	0	0
NIHOVCAR3_OVARY	0.0250563	0	-7.50978e-05	0	0	0.007529	0	0.00429998	0	-3.38239e-06	0.00386127	0	-0.000124848	0	-0.00117357	-0.000615488	0	0.0107074	0.0500436	0	-0.00376101	0.00470883	0	0.000833518	0.00530702	0.0091508	-0.0146888	0	0.00708336	0	0.00179212	0.00126642	0	0	0	-0.00101161	0	0.00410711	-5.11587e-06	0	0.0157638	0	-0.00206523	0	0.00806474	0.0103697	0	0	0
NUGC4_STOMACH	0.0060153	0	0	0.00151398	0	0.00295403	0	-0.0209078	0	-0.002797	0	0	-0.00629227	0.137065	-0.0056635	0.00964957	-0.00430548	0.0188813	0	0	-0.00672878	0	0	0	0.00305139	0	-0.0129994	0	0.0096459	0	0.00105407	0	0	0	0	0	0.00736519	0.0242357	0	-0.00285015	-0.0459	0.0111188	0	0	0	0	0	0	-0.00543034
OVCAR4_OVARY	0.0115525	0.00316033	0	-0.00131729	0.00232261	0	0	0.01677	0	0	0.00119293	0	0	0.0602902	0	0.00198214	0	0.0190283	0.0723527	0	0	0.0109098	0	-0.000191782	-0.000222426	0	-0.0266266	0	0.0208143	0.00136984	-0.000126022	0.00385563	-0.00396548	0	0.00402423	0	0	0.0106698	0	0.0016957	0.00652798	0.0240137	0	0	0	0	0.00201053	-0.00459902	0
PANC0203_PANCREAS	0.00479142	0.000609159	0.00170179	0	0	0	-0.00272385	0.00953917	0	0.0028841	0	-0.000382062	0	0	-0.00103038	0	0	0.00630019	0.0720173	0	0	0.00294508	0	0	0	-0.00594764	-0.0208188	0.00014986	0	0	0	0	-0.00231398	0	0.00121732	0	0	0.0185743	0	0.00446414	-0.00392343	0.0146936	0.00190837	0	0.00773073	0	0	0.00205453	0
PF382_HAEMATOPOIETIC_AND_LYMPHOID_TISSUE	0	0	0.00172431	0	0	0	0	0.0142418	-0.000230385	-0.000488747	0	0	0.000529189	0.0307573	-0.00491409	0	0	-0.00731616	-0.0279047	0.000136534	0.000288747	-0.0055519	-0.000303165	0	-0.00039204	0.00354525	0.0200644	0	0.00662738	0	0.00247012	0	0.00357586	0	-0.000388675	0.000352486	0.00155854	-0.0159524	0.00195231	0	0.0081183	-0.0207313	0.000144133	-0.00109991	0	0	0.00264947	0	0
RH30_SOFT_TISSUE	0.00735881	0	0	0	0	0.00069127	-0.00276449	0.0150702	0	0	0	0.000169028	0.000952357	0.0728232	-0.00223639	0	-3.36385e-05	0	-0.0247315	-0.00677342	-0.00160212	-0.00216289	0	0.00392628	0	0.00406959	-0.0252889	-0.000784698	0.01072	0	0	0	-0.00022399	0.000126805	3.63193e-05	0.00138377	0.00602258	0.00423795	0	-0.000598484	-0.00373102	0	0.0069554	0	0	0.00349351	0	-0.000261878	0.00158221
SKMEL30_SKIN	0.00456676	-0.0014115	-0.00143693	-0.0012771	0	0	0	0.0125051	-0.00201063	-0.000930724	0	0.000114093	-4.99686e-06	-0.0399106	0	-0.00152144	0.00248464	-0.0074405	-0.0423638	0.000438087	0	-0.0044959	-0.00255605	0	-0.00107465	0.0238626	-0.0147265	0	-0.00457185	-0.006246	0	0	0	-0.00613483	0	0.000941833	0	0	0.00250657	0	-0.000632035	0	0	0	0	0	0	0	0.0044658
SNU1040_LARGE_INTESTINE	0.0182316	-0.00202613	0	0	0	-0.00107819	0.000115552	-0.0123036	0	0.00194965	0	0	-0.00292419	-0.0220683	-0.00486092	0	0.00226764	0.0123992	-0.022217	-3.73264e-06	-0.00258149	-0.00956494	-0.000305502	0	0	0	-0.022841	-0.000848986	-0.00745318	0.00563808	0	-0.00887598	0	0	0	0	0	-0.00641057	0.000220611	0	0	-0.00166279	0.00183615	0	0	-0.00120543	0	0.000704338	0.000198547
SNU308_BILIARY_TRACT	0.0114894	0	0	0	0	0	-0.00132017	-0.0159186	0	0	-0.00027047	0	-0.000139545	-0.0413582	0	-1.04665e-05	0	0.0127105	0.0374726	0.00734465	0.000135872	0	0.00513714	-0.00165405	0	-0.0165382	0	-1.0565e-05	0	0	0.00056221	-0.0020753	-0.000615144	0	0.000451253	0	0	0.0152682	0.00368485	-0.00327069	-0.0226811	0.00234143	0.000932718	-0.0011901	-0.0025237	0	-0.00109747	0	0
SNU601_STOMACH	0.00402448	0.00345963	0	-0.00163453	0	0	0	-0.050607	0	0.00091521	0	0.000160513	-0.0023402	-0.0323721	0	0.000974236	0	0.0126037	0.0538949	0	0.0027528	0	0	0	0	0	-0.0270968	0	0.0193059	0.00292321	0	-0.00571472	0	0	-0.000238376	0	-0.000782787	0.0197683	0	0.000128208	-0.00114472	0.0169009	0.00154446	0.000487729	0	0.000270972	0.000221156	-0.00484596	0.000412669
SW1463_LARGE_INTESTINE	0.00366365	0	1.04869e-05	5.36873e-05	-5.80929e-06	0	0	-0.0927957	0	0	0	0.00186771	-0.00263924	-0.0292041	0	1.56496e-05	0	0.0152425	0.00255647	-4.22234e-05	0	-0.000770027	0.000239241	-1.64075e-05	-0.000951984	-0.0182677	-0.0377867	0	0.0114973	0.0017857	0	-0.00421242	0.00159115	-0.00749119	0.00230775	-3.73507e-05	0.000919254	0.0172812	0	0	-0.00631287	0.0110067	2.41881e-05	-2.32135e-05	0	-0.00260697	0	-0.00273563	-0.000800237
TE4_OESOPHAGUS	0.012678	0	0.00327529	0.00254969	-0.000353249	0	0	-0.178342	-0.000189298	-0.00230171	0	0	0.00531654	0.0534428	0	3.12059e-05	0	0.00754682	0.0548513	0.000200154	-0.00010081	0.00660263	0	0	0	0	-0.0256566	0	0.0198704	0.000459161	-0.00352085	0	0.00582714	0	0	0	0	-0.00590313	5.46295e-06	0.00280553	0.0152054	-0.000911072	0.0115322	0	0.00485477	-0.00216475	0.00107919	0	0
U266B1_HAEMATOPOIETIC_AND_LYMPHOID_TISSUE	-0.0247209	0	0	0	0	0.00275804	-0.00136473	-0.00260541	0	-0.00117548	0	0.00208012	0.00609471	-0.0146346	-0.00255104	0	0	0	-0.0338816	0	-0.00211154	-0.00441621	-0.00212174	0	-0.00318987	-0.0193983	-0.019707	0	-0.0063905	0	0	0	0	0	0.00493959	0	0	0	0.00288883	0	-0.00319804	-0.0258548	0	-0.00419031	0.00380184	0	0	0	0
UACC62_SKIN	0.0139651	0.00264864	0	0	-2.25182e-05	-0.00128771	-0.00011381	0.0103056	0	0	0	0	-0.00196509	0.0828046	0.00356246	0	-0.00096301	0	-0.0347849	0.00166666	0	0	7.49903e-05	0.00294099	0	0.0324638	0.0163944	0.00496842	-0.00171437	-0.00566173	0.00105305	0	-0.000559032	-0.000139953	0	0	0.0035907	-0.00589107	0	0.000120341	0.00946787	0.014365	-0.00121655	0	0	0	0	0	0.00036207
WM793_SKIN	0	0	-0.00739296	0.000730964	0	0	-0.00223894	0.00930749	0	0.00450308	-0.0057475	0	0	0.0559283	0.00729948	2.23517e-08	0.00348294	-0.013185	-0.0207457	0.00573879	0	0	0	0	0	0.0180062	-0.0268053	-0.00387388	-0.0161029	-0.00331541	-0.0018093	0	0	0	-0.00190158	0.00104028	0.00307371	-0.0138749	0	0	-0.00175986	0.00585669	0	0	-0.00103274	0	0.000852086	-0.00173588	0
YD10B_UPPER_AERODIGESTIVE_TRACT	0.0013805	0	5.03901e-07	-0.00289907	-0.000130654	6.99106e-05	0	0.0136598	0.000958085	-6.0213e-06	1.30135e-05	0.0033192	0	-0.0273231	0	0	-0.00401231	-0.00208254	0.0576232	-0.00219628	0	0.00453609	-0.00920723	-0.00137077	0	-0.00662382	-0.036134	0	0.0243455	0.00487891	-0.000559153	0	0	0	-0.000219156	0	1.41751e-05	0.0033296	0	0	-0.00594362	0.00555928	0	-0.00258413	0	0	0	-0.0036165	0
22RV1_PROSTATE	-0.0108587	-0.00104793	0	0.00149877	-4.63645e-05	0	-0.000381566	0	0	0	-0.00573453	0	0	-0.00101006	0.00377644	-0.00196273	0.00403917	0.00508137	-0.0354711	-0.00570001	-0.021196	0	0	0.00292456	0	-0.0273173	-0.0224765	0	-0.0181401	-0.00252723	0	0	0.0139591	-0.00366305	0	0.000646703	-0.00136702	-0.00803334	-0.00715804	0.0155267	-0.0960229	-0.00286873	-0.00493792	-0.002573	0	0.000979516	0	-0.00195673	0
5637_URINARY_TRACT	0.0254633	0	0	0	0.00373148	0	0	0.00706123	0.00470804	0	0	0.000203487	0	0.000343532	0	0.00104772	0	0.0132679	0.128919	0	0.0836254	0	0	0	0.00277975	0.0114566	-0.0254214	0	-0.00827884	0	0	0.00147597	-0.00576257	0	0	0.000223818	0	0.0120074	-0.000114702	-0.0388615	0.0262835	0	-0.00862226	-0.00547649	0	0	0.00318021	0	0
ALLSIL_HAEMATOPOIETIC_AND_LYMPHOID_TISSUE	-0.0361733	0	0	-0.0142102	-0.00425097	0	-0.0032533	0.00348766	-0.00638317	0	0	0.00330891	0	-0.0196632	-0.0093884	-0.00402986	0	-0.00377066	-0.0574745	0	-0.0272979	-0.00882738	-0.00644655	-3.00625e-05	-0.000158164	0.0197446	-0.0148994	-0.00633175	0	0	0	0	0.00793595	0	0	0	0	0.0189953	-0.000297635	0.0169792	0.00643758	-0.00457886	-0.00264032	0.000385364	-0.00564607	0.00298907	-0.00273805	0	0
BL41_HAEMATOPOIETIC_AND_LYMPHOID_TISSUE	-0.0309768	0	-6.34638e-05	0	-0.00274267	-0.00724186	0	0.00735775	0	0	0	0	-0.00712273	-0.0237049	0	0	0	-0.00762658	-0.0443243	0	-0.0415318	-0.00177719	0	0.0082816	0	0.00066229	-0.019939	0	-0.0134313	0	0.00429765	0.00833065	0.00683544	0	-0.00225934	0	-1.6338e-05	0.00344559	-4.85734e-05	0.0134266	0.00222143	0	-0.0021636	0	-0.00306453	0	0	-0.00178548	0
BV173_HAEMATOPOIETIC_AND_LYMPHOID_TISSUE	-0.0412489	0.00510418	0	-0.00895935	0	0	0	0.0122917	-0.00193289	0	-0.00224765	0	0.00150778	0.0474035	0	0.00512589	0	-0.0273446	0.0156447	0	-0.0312313	0.0035432	-0.00357749	0	0	-0.00672822	-0.022007	0	0.00475412	-0.00228771	0.00886701	0	0.00319415	0	0	-8.07976e-05	0	-0.0132372	7.83505e-06	0.00584956	0.0353589	-0.00244341	0	0	-0.00398303	-0.00320277	0	0	0
COLO320_LARGE_INTESTINE	0.0333839	0	0	0.0202247	5.98066e-05	-0.00359319	0.00156349	0.014236	-0.010535	0.00140924	0	0	0	-0.0380025	0	0	0.0046726	-0.00799402	-0.0396037	0.00155606	-0.0320635	0	0	0	-0.00129396	0.0156089	-0.0234825	0	-0.00640511	0.00575598	-1.96367e-05	-0.00161787	-0.00150722	0	0	0.00017355	0	-0.0172765	0	0.0139909	0.00934259	-0.00142539	-0.000105954	0	0	0	0	0	-3.8361e-05
COLO741_SKIN	0.0103781	-0.00127554	-0.00329269	-3.9638e-05	0.00201309	-0.00128883	0.00257887	0.0116141	0	0	0	0	-0.000272183	-0.0296981	0	0.0046863	0.000525267	-0.0248032	-0.0249323	0	-0.0370786	0.00529998	0	6.67616e-08	-0.00386583	0.0283003	-0.00403681	0	-0.00187492	-0.00273133	-0.00167409	0	-0.00853533	0	0	-0.00160549	0.00384158	-0.0116903	-0.00498643	0.0106435	0	0	0.0122447	0	0.00300492	0	0	0	0
CORL24_LUNG	0.015065	0	0.0017264	0.0100509	0	0	-0.00465789	0.0129695	0	0	0	0	0	0.0721192	0	-0.00971066	0.00546641	-0.011628	0.0549887	0	-0.00679864	0	0	0	0	0.0213185	0.184571	0	0	0.00284752	0	-0.00275414	0.0170325	5.58505e-05	0	0.00646636	0	-0.0250604	-3.87525e-05	0	0.00052513	-0.0084552	0	0	0.00866972	0	-0.00728644	0.000322521	0
DU4475_BREAST	-0.0415944	0	0.0020724	-0.0128088	0	0.00253262	0.00796129	0.0105221	-0.0118916	0	-1.15135e-06	0	-0.0043673	-0.0271806	-0.00394578	0	0	0.00485857	-0.0280923	1.02923e-06	-0.0279348	0	0	0	0	0.0254769	-0.0264774	0	-0.000681202	-0.00230609	0	-0.00126548	0.000137535	0	0	0	0	-0.00186498	-0.00055454	-0.0102863	-0.0139042	-0.000909586	0.00348464	0	0.00392315	0.0118869	0	0	0
EFM192A_BREAST	0	0.00125097	0	0	0	0.00955134	0	-0.066817	0.000408424	-5.148e-05	0	0	0	-0.0346813	0.00315718	0	0.00177136	0.0204946	-0.00202359	0	-0.0197669	0.00616367	0	0	-0.00254328	-0.000496097	-0.0314791	0	-0.000350318	0	-0.000750297	0.000718059	0	0	0	-0.00333205	-5.50737e-06	0.00144263	0	-0.0288285	-0.00750821	0	0	0	-0.00273271	-0.00822228	0.00204755	0.000314241	0
EFM19_BREAST	0.00390812	-0.00116835	0	-0.00137136	0	0	0.00146715	0.00736665	-0.00283963	-0.00661061	0	0	0	-0.0365751	0	0	0.0155479	0.0275481	-0.0263404	-0.0035647	-0.019607	0	0	0.00149078	0	-0.0333928	0.000974269	0	-0.00145964	0	0	0	0.00595857	0	0	0.00263805	0	0.000751569	0	-0.0172892	-0.0020467	0.00597187	0.0184768	0	0.00599896	0.00325332	0	0	0
F36P_HAEMATOPOIETIC_AND_LYMPHOID_TISSUE	-0.0416544	0	-0.000746638	0.0727444	0.00286387	0	0	0.00693246	0	0.00159227	0.00153491	0	0	-0.0272227	0.000384931	0	-0.00328845	0.0105667	-0.0582911	0	-0.0383716	0	0	-0.000382572	0.000169503	0.0249723	0.356318	-7.61044e-05	0.0126346	0	0	0	0.00329151	0	-0.00237927	0.000385019	0	0.0168153	0	0.0137313	0.0177702	0	-0.00583803	0	0.00482205	0	0	0	0
GSS_STOMACH	0.0256063	0	-0.00024172	-0.00779859	0	0	8.45221e-05	0.0248448	-0.00478349	0.000860501	0	-6.58191e-05	0	-0.0446273	0	-0.00885015	0	-0.0161454	-0.0415795	-0.00191027	-0.032426	-0.00691066	0	0	0	0.00826699	-0.0158656	0	-0.00972664	0	0.00297026	5.19703e-06	0.00120233	0	0	0	0	-0.0132645	0	0.00805067	0.000280912	0.000733798	-0.0115981	-0.00471289	0.00918627	0	0	0	-0.0160783
HCC1438_LUNG	0.0101854	0.00380903	-0.00268015	0	0.00456334	0	0	0.00342535	0	0.00615741	-0.00389024	0	-1.49709e-08	-0.0158708	0	0	0	-0.0161829	0.0598233	0	0	-0.00129436	0.00216154	-1.20693e-07	-0.00211838	-0.00764053	-0.0223574	-0.00262098	-0.00437544	0	0.00209896	0	-0.00414165	7.00009e-05	0	-0.00368989	0	-0.0100493	0	-0.00422848	0.00636641	-0.002732	-0.00282193	0	-0.000173357	0.00824624	0	0	0
HCC1937_BREAST	0.0321805	0	0.00210503	0.000100022	0.00584434	-0.00150365	0	0.00306967	0	0	0	0.00462598	0	-0.0377595	0	0	0	0.0303286	0.0837792	0.00179283	0.0571385	0.0119432	0	0.00113081	0	-0.00381016	-0.0255494	0.00415598	0.0204867	0	0.00641431	0	0	0	0	-4.29119e-05	-0.00155017	0	0.000124691	-0.0506054	-0.0094987	0.00599646	0.00740269	0	0.00161668	0	0	0	-0.00499817
HCC2108_LUNG	0.00344438	0	0	0.00208098	0	0	0	0.015213	0.00576925	0	0.00122931	-0.000529333	0	0	0	0	0	-0.0114385	0.0192248	0	0.0526703	0.00662311	0.000570147	-0.000677603	-0.0043903	-0.0156691	-0.0107711	-0.000950723	-0.00764744	0.0105964	0	0	-0.0102683	0	-0.000115219	0.00271872	0	0.0114028	-0.00184287	0.0139072	-0.00916887	0.00117012	-0.00160299	0	0	0	-0.00221009	0	0
HUNS1_HAEMATOPOIETIC_AND_LYMPHOID_TISSUE	-0.0238147	0	0	-0.0128866	0.0025217	-0.00187847	0	0.0124308	0	0	0	0	0	-0.0272456	0	5.11034e-06	0	-0.0198167	-0.0460906	0	-0.0443158	-0.00338594	-0.00296295	0.000459134	0	0	-0.0272431	0	-0.0262855	-0.000164033	0	0.000653031	0.00424203	0	0	0	0.00474095	-0.0305606	0	0.00450282	0	0	0	-0.00190723	-0.00915758	0	-0.00333642	0	0
JMSU1_URINARY_TRACT	0.00324497	0	0.000151935	4.01781e-05	0.00226971	-0.0071993	-0.00313819	0.00646635	0	0	-0.00175194	0.00185696	0	-0.0208195	0	0	0	-0.0195237	0	0	0.00903998	-0.00159385	-0.0031669	0	0	-0.0252695	-0.0185143	0	-0.00125761	0	0.000605483	0	-0.00138508	-0.00147414	0	5.52211e-06	0	-0.00232055	0	-0.00184223	-0.0236913	-0.00157976	0	0.00148039	-0.00482506	-4.68803e-06	0	-0.00354712	0
KASUMI1_HAEMATOPOIETIC_AND_LYMPHOID_TISSUE	-0.0429536	0	0	-0.000251711	0	0	0.00089978	0.00832706	0	0	1.08239e-06	0	-1.26168e-05	-0.0345999	0	0	0	-0.0186278	-0.0491862	0	-0.0225253	-0.00170541	-0.00288571	-0.0183189	0	-0.00771873	-0.0273395	7.9536e-07	0	0	0	0	-0.00155262	0	0.00651007	0	0	-0.0136524	0.00596097	0.0133997	0.029794	0	0	0	0	0	-0.000632683	0	-0.000948304
KMS34_HAEMATOPOIETIC_AND_LYMPHOID_TISSUE	-0.0211328	0.00345291	0	-0.00233354	0	0	0	0.0113349	-0.00139624	0	-0.00240644	0	0.00175986	-0.0207164	-0.000522183	0	0	-0.0140647	-0.0370259	0.00125279	-0.0402659	0	-0.00155441	0	0	-0.0131115	-0.0150259	0	-0.0226248	0.00315013	0	-0.00382196	0	-0.000705442	0	-0.00206552	0	0.019512	0	0	0	0	-0.0163418	0	0	0	-0.0164543	0	0.003644
KPNSI9S_AUTONOMIC_GANGLIA	0	0	0.0014808	0	0	0	0	0.00937626	0	0	0.000701351	9.84016e-06	-9.73384e-05	0.109803	0	0	0	-0.0110925	-0.0609525	0	-0.00912455	0.00473185	0	0.00476554	-0.00112697	0.00741376	0.0377092	0.0102218	0.0103411	0	0	0.00568512	-0.0034796	-0.000646988	0	-0.00603518	0.00383661	0.0203858	0	0.0119224	0.00427724	0.00481146	0.0109749	0.00279314	0	0.00404354	-0.00488586	0	0
KURAMOCHI_OVARY	0.0151884	0	0	-0.0069088	0.00290276	0	-0.00348963	0.007897	0	0	0	-0.000132911	-0.000169132	-0.0239191	0.000227509	0.000486767	0	0.00276852	-0.00784179	0	0.0259986	0.00870681	0	-3.3081e-05	0.00287262	-0.00565688	0.0434069	-0.00142341	0.0255708	-0.000186295	0	0.00362447	0.00231332	0.00129175	-0.00359965	0.0101779	0.00289168	0.0129165	0	0.0151621	0.0359444	0.00667053	0.0121539	0.00568457	0.00448266	0	-0.00276842	0	0
LI7_LIVER	0.0137286	0	-0.000179	-0.00151269	-2.95498e-05	0	0	0.000756552	0.00107441	0.00599556	0	0.000378055	-0.00267548	0.00362974	-0.00190167	0	0.00226995	-0.0205842	-0.0425241	0	-0.0287575	-0.00382007	0	0.0047323	0.000986397	0	-0.01912	0	0	0	0.00883869	0	0	7.49519e-05	0	0	0	-0.0253918	0	0	0	0	-0.00143041	-0.00110794	0.00252334	0	0	-2.30552e-05	0
LU65_LUNG	0.00302315	0	0	-0.00939787	0	0	0	0.0022954	0	0	0	0	0.00445952	0.0912488	0	0	0	0.00268024	0.00384285	0	0.0377193	0.00212109	0	0	-0.0012329	0.0149936	-0.0166227	0	-0.000446511	3.29992e-05	0	0.000923078	-0.00229685	0.00158645	0	0	0	0.0272155	0	0.00422623	-0.0387344	0.00208966	0.00318705	0	0	0	0	0	-3.55685e-05
MHHCALL3_HAEMATOPOIETIC_AND_LYMPHOID_TISSUE	-0.0502859	-0.00126977	0	-0.00484474	0	0	-4.19332e-05	0.0111704	-0.00439956	0	-0.00537267	0	-0.00458589	-0.0393078	6.09462e-05	-0.00318546	0	-0.0176572	-0.014354	0	-0.0228364	0.00164997	0	-2.21679e-06	0	0.023749	-0.0211289	0	-0.000657595	0	0.0110051	0	0.000269264	0	0	0	9.06116e-05	-0.0222387	0	0.0143574	0.0399747	-0.00636321	0.00351919	0.000532492	0.00182371	0	0.000288656	0	0
MKN74_STOMACH	0.0163106	0.0021468	0.000225638	0.00616187	0	0	0	0.0136783	0.000851166	0	0	-0.00249992	0.00547141	-0.03254	0	-0.00600188	1.15908e-06	0.0347523	-0.0126189	0	0.0292062	0	0	0	0	-0.00684242	-0.0149868	0	0.0219785	-0.0149189	0	0.00395448	0.0117991	0	0	0	0	0	0	-0.0746105	-0.0180035	0	-0.00335961	0	0	0	3.53434e-05	0	0
MOLM16_HAEMATOPOIETIC_AND_LYMPHOID_TISSUE	-0.0262535	-0.00265802	-0.000785952	0.0580487	-0.000244303	0.00509156	0	0.0193224	-0.00504692	0.00221755	0	0	0	-0.0358575	0.00303606	0	0.0239751	0	-0.0561801	0	-0.0282373	-0.0143606	0	0	0.000375454	0.004372	0.257562	0	0.00427451	0	-0.00119405	0.00507634	-0.000694976	0	-0.00021835	1.19209e-07	0	0	0.00416556	0	0.0373971	0	-0.011695	0	-0.00260125	-0.00503975	1.19209e-07	0	0
MOLT3_HAEMATOPOIETIC_AND_LYMPHOID_TISSUE	-0.0340071	0.0024104	0	-0.00691298	0.00498138	0	-0.000155942	0.0010675	0	0	0	-0.0027992	0	-0.0372942	0	-0.000410881	0	-0.013881	-0.0630427	0	-0.0327214	0	0	0	-0.00897087	-0.00072367	-0.021126	0	0	0.00291464	-0.00164947	-0.000354343	0	0	-0.000987926	0	-0.00238563	-0.0384581	0.000712176	0.0134852	0.00888635	-0.00598135	-0.00265567	9.07516e-05	0	-0.00317213	0	-0.00110646	-0.00540809
NCIH1092_LUNG	0.00941704	-0.000965015	0	-0.00523807	0.000838492	0	-0.0016141	0	-0.00779313	0.00663062	0	-0.00565635	0.00554903	-0.0281565	0.000255715	0.00250011	0	0	-0.0372124	0	-0.0462759	-8.47693e-05	0.00488139	0	0.00358993	0.0209543	0.20177	0	-0.0206972	0	-0.012598	0	0.013905	-0.00351126	0	0.00166793	0	-0.0303998	0	0.00170409	-0.0222287	-0.0142723	-0.0046073	0	0	-1.141e-06	0	0.00342037	0.0010034
NCIH1339_LUNG	0.0223638	0	0	-0.00436664	-0.0007389	-0.00090056	1.2531e-05	0.0132881	0	0	0.0122929	0.000323939	0	-0.0332435	-0.00372139	-0.00153443	0	-0.0131889	0.00500469	0	0	-0.0046537	0	0	0	-0.00198082	-0.0118671	0	-0.000317278	0	-0.000874762	0	0	0	0	0	0	-0.0118866	0.000241452	0	0.0302365	0	-0.00633802	0	-0.00324777	0	-0.00187174	0	0
NCIH1944_LUNG	0.011311	0.000243162	-0.00119941	-0.005202	0	-0.00529394	0	0.00967324	0.00607691	-0.00145145	0.000666295	0	0.00464524	0.0348665	-0.00293465	0	-0.00100288	-0.0206423	0.0464181	0	-0.00585885	0	0	0	0	-0.00516533	-0.0216734	-0.00105995	-0.0106699	0.000963172	0	-0.00639911	-0.00591222	0	0	0	0.00020896	0	0	0.00399965	0.00938388	0.00288667	-0.00817633	0.00120963	0.000185073	0	0.0022543	0	0
NCIH196_LUNG	0.0048757	0.000535875	0	-0.00597666	1.03852e-06	0	0.000773596	0.0105399	-0.00203058	0	0	0	0.00137436	0.117439	-0.00224341	0	0	-0.0203594	0	-3.89256e-06	-0.0163494	0	0	0	0	0	-0.0037279	0.00451494	0	0	-0.000897579	-0.00112368	0.0116583	-0.00244666	0	0.00592045	0	0.0284839	0.00980731	0.00441909	-0.00993656	0	0	0.00415965	-0.000599267	0	0.00300692	-0.00398913	0
NCIH2172_LUNG	0.0022467	0	-0.00421593	0	0	0.000615081	0	0.00273714	0	0	0.00222948	-0.00188661	0	-0.0243243	0	0	0.00133762	-0.000629918	0.00801189	0	-0.0148453	-0.00267553	0	1.38241e-06	0	0	-0.0107691	-0.00129227	-0.018432	0	0	0.00573322	-0.00612257	0.000807884	0	0	0	0.0098079	0.000906945	0.00697752	0.00754054	0	0	0	-0.00251813	0.000770251	0	0	-0.000428708
NCIH2452_PLEURA	-0.0121566	0.00340643	0.00475945	-0.0110928	0	0	0	0.00449576	0	-0.0073864	0	-0.00709711	0	-0.0208183	-0.000164519	0.000269478	0	-0.0177964	-0.00142205	-0.00145822	0.0176824	0	0	0	-0.00297559	-0.0182129	-0.00431194	0	0	0	4.57706e-07	0.0040005	0	0	0	0	0	0.00302306	0.00238339	0.00901001	-0.000396498	0.00136785	0	0.00135196	0.000842972	0.00589416	0	0	-0.000562029
NCIH82_LUNG	0.0198023	0	0	0.0127183	0	0	-0.00253436	0.0115521	0	0.00379157	0	0.00491477	0	-0.0232693	0	0	0.000110173	-0.0170395	-0.0603418	0	-0.0333794	0	0	0.000459294	0	0.00646815	0.0696176	0.000735666	-0.0176277	0	0	0	0.00971426	0	0	0.00186551	0	0.0157224	0.00186103	0.00234201	0.0218572	7.75033e-05	0	0	0	0.0020669	0.00544115	0	-0.00728738
NCIH854_LUNG	-0.0252002	0	0	-0.0105342	0.00182715	0.00575513	0.00356546	-0.0819548	-0.00173142	0	0	4.75408e-07	0	-0.0288245	0.000634544	0	0	0	0.0256058	0	0.061314	-0.0128243	0	-0.001474	-0.000672375	0	0.0256085	0	0.00581393	0	0	0	0	0	-0.00289468	-0.00361511	-0.00113828	0.0246707	0	0	-0.00728218	0.00205653	0	0	0	0	0	0	-0.00248072
OSRC2_KIDNEY	0.00547216	0.00350713	0	-0.00751911	-5.10121e-06	0	0	0.0102266	0.00255339	0	0	0	0	0.121961	-0.000198623	0.00207653	0.00381938	-0.017285	0.0174732	0	0.0462286	0.00913771	0	0	0	-0.0159932	-0.0117418	0	0.00622745	-0.00268838	0	0.00061257	-0.00459648	0.0048461	0.000305356	0	0.00226907	-0.00911517	0	0.00898052	0.0194098	0.00723803	0	0	0	-9.95004e-05	0	0	0
PANC0504_PANCREAS	0.0207153	0.00569401	-0.00119022	-0.0069723	0	0	0	0	0.00616702	-3.73584e-05	0	0	-0.00274244	0.00472932	0	0	-2.55373e-05	0.0345533	0.0964595	0	0.0578964	0	0	0.00782973	0	0.00732162	-0.0222823	-0.000433671	0.00980927	0	0	0	0.00313502	0	0.000667116	0	0	0.0183019	8.54299e-05	-0.00727424	-0.0380266	0	0.0120507	0	0.00123267	0	-0.00181662	0	-0.00155847
PEER_HAEMATOPOIETIC_AND_LYMPHOID_TISSUE	-0.036013	0	0	0.000925627	0	-0.00771878	-0.00345444	0.00389982	-0.00944918	-0.00157594	0.00162687	0	0	-0.0344492	-0.00407547	-0.000317992	0.00020938	-0.0158988	-0.0598418	0	-0.0463314	-0.00820663	0	0	0	0.00657508	-0.0160652	-0.000531264	-0.00584011	0.000357068	0	0	-0.0119852	0	5.26873e-05	0	-8.76505e-05	0.0126224	0.00577152	0.00752745	0	-0.00829978	-0.00838986	0.00103749	-0.000572644	0	-0.000832537	0	0.000883016
RERFLCAD2_LUNG	0.0179791	-0.00115433	0	-0.00811377	0	0.000913572	0	0.00195827	0.00203592	-1.19209e-07	0	0	0.00306631	0.0210789	0.00439914	0.00124679	0	0.0292817	0.115837	0.00399419	0.0624663	0	0	-0.000965682	0	-0.0247182	-0.0255544	-0.0014331	0.00751141	0	0	0	0	0.00197716	0	0.00231607	0.0040709	0	-7.52962e-05	-0.0513732	-0.02474	0.0143952	0.0139433	0	0.00260175	0.00203462	0	0	0
SJSA1_BONE	0.00778417	0	0	-0.00918652	0	0	2.43233e-06	0.00764691	0	0	0	0.00139223	1.97411e-06	0.0872367	0	-0.00309071	0	-0.0177068	-0.0330488	0.00201281	-0.0335408	-0.00236326	0	0	0	0.00804768	-0.0186207	0.00387098	-0.0104824	-0.000909058	0	0.00169528	0.00494891	0	0	-0.00137367	-0.00818101	0.0010383	-0.00294087	0.00768683	0.00581735	-0.00338879	0	0	-0.00534859	0.002559	0	0.00694505	0.00127736
SNU324_PANCREAS	0.00998639	0.00546816	-1.63989e-06	-0.000107117	0	0	0.00812866	0.0066642	0.0011198	-9.82691e-07	-0.00258295	8.54332e-07	0	-0.0237565	0	-0.00391176	0	0.0428779	0.00181878	0	0.0153236	0	0.00904461	0	-1.63571e-06	0.0266518	-0.0270403	0.00490964	0	0	0.0015464	0	-0.00524035	0	0	0	0.00390043	-0.00531213	0	0.011936	-0.0313878	0.0020041	0	-0.000838187	0.0024622	0	0.000415435	0	0.00239493
SNU449_LIVER	0.0324461	-0.00259505	-2.15982e-06	-0.00429074	0	-0.00107789	0	0.0106393	0.00356346	-0.00021056	-0.00479545	-0.000115354	0.0021083	0.106448	-0.0103568	-1.88645e-05	0.000194859	-0.0175835	0.0199854	0	-0.0271545	0	0.00437719	0.000342735	0	-0.0206761	-0.0186283	0	-0.0043238	0	0	0	0	0.00853292	0	0.00125776	0	-0.0238588	-0.00248303	-0.0468445	0.0177178	0	0.00666202	0	0	-0.000624401	0	0.00139106	0
SNU61_LARGE_INTESTINE	0.0100633	-0.000636342	0.00208203	-0.0145262	0	0	-0.000478654	-0.0839424	0	0	0	0	0	-0.0317581	0	-0.00387117	-0.000955181	0.0292591	0.0287062	-0.00352644	0.0227993	0.00878516	0	0	-0.00425677	-0.00651444	-0.0243131	0.000168543	0.0186898	0	0	-0.00663374	-0.0077466	0.00530896	0	0	0	0.0273429	4.23043e-06	0	-0.0428734	0.00138498	0.0157435	0	-0.000873263	0	0	0	0.00500623
SNU81_LARGE_INTESTINE	0.00460841	0	0	0	0.000207529	-0.00149523	0	-0.181737	0.00234574	0	0	0	0	-0.0222266	0	0	0	0.0428191	0.0306746	0	0.0301325	0.00105706	0	0	0.000270541	0	0.0166894	0	0	0	0	-0.00644553	0.0168137	-0.000937233	-0.00294952	-0.000267115	0.000392832	0	0	0.0117782	-0.0215375	-0.00983768	-0.0120497	0.0021316	0.0060404	-0.000818418	0.000975673	0	0.00056806
SNU878_LIVER	0.00784705	-7.57447e-06	0	-0.00683831	0.00460948	0	0	0.00581497	0	0	0.00019401	0	4.0775e-06	-0.0155439	-0.000560474	-0.000622555	0	-0.0149597	0.0135567	-0.00236392	0	0.00485972	0	0.00207269	0	0.0095487	-0.0186	0	-0.0109246	0	-1.08771e-05	-0.000217113	-0.00861341	-0.00348318	0	0.00118912	0	0.00213486	0	0	-0.00972934	-0.00799162	-0.0155079	0	0.00108751	0.00421801	0	-0.00140213	0.00444127
SNUC1_LARGE_INTESTINE	0.0432292	0	-0.00515958	-0.00613626	-0.00347569	5.69678e-06	0.000138005	-0.0643455	0.00186567	0.00220246	0	0	0	-0.0386992	-0.000469595	0	-0.00261514	0.0327312	0.00750775	0	0.0102449	0	-0.000668834	0	0.00308818	-0.0270583	-0.0157782	0	0.00371437	0.00364842	0.00471662	-0.00755595	0.00153076	0.000760339	0	0	0.000749882	0.0300117	-0.00213308	0.00717777	-0.0150519	0.00527925	0.00818461	-0.000896229	-0.00582435	0	0.00268933	0.000198233	-0.000192276
SUDHL10_HAEMATOPOIETIC_AND_LYMPHOID_TISSUE	-0.023009	0	0	-0.0115851	0.00612062	-0.00143369	-0.000229509	0	0	0.00710476	0.000912641	0.000112504	0	-0.0109573	0	0	0	-0.0216243	-0.0562994	0.000573696	-0.0389371	0.00452479	0	0.00438906	0.00324096	0.0243027	-0.00764733	0.000111273	0.015627	0.00177899	0	0	0.00346586	0.00302255	-0.00545228	0	0	0.012801	0.000271667	0	0.021131	0	0	0.00578815	-0.00145928	0	0	-0.00493558	0
TE15_OESOPHAGUS	0.0166945	0	0	-0.00974168	0	0	0	-0.0253056	0.0053881	0	0.000854269	0	0	-0.0262984	0	0.00170783	0.00116697	0.0143911	0.103836	-0.00152042	0.0684004	0	0	0.00181381	0	-0.00382276	-0.0187365	0	0.000137807	0	0	0	-0.00798297	0	-0.00271099	0	0	0.0229795	0	-0.0402097	-0.0779894	0	0.000876226	-0.000886078	0	0	0.00424441	0	-0.00307296
WM88_SKIN	-0.0102379	0	0	0	0	-0.00557163	-0.000136395	0	0.00026398	0	0	0	0	0.0462235	0	0.0073644	-1.45645e-05	-0.0188661	-0.0370805	0	-0.0203946	0	0.00093471	0.00361167	0	0.0164826	-0.00214516	-0.00267984	-0.0162725	0.0056018	-0.000144272	-0.00136891	-0.00726114	0	0.00110389	-7.69065e-05	0	-0.0617741	-0.00434088	0.00310908	-0.0155346	-0.00364697	0	0	0.0164651	-0.00061418	-0.000908479	0.00405867	0
WM983B_SKIN	0	0	0	-0.00659096	-0.0060946	0	0	0.00643872	-0.00156046	-5.19283e-08	-0.000882693	0	0	0.0166023	0	0	0	-0.0156788	-0.0552395	-0.000167461	-0.0270405	-0.00156712	0	-0.00532455	0	0.0207709	-0.0144611	0	-0.00878346	0	0	0	0	0	0	0	7.3463e-07	-0.023231	0	0.0112733	-0.0183848	-0.000135086	-0.00109175	-2.69494e-06	0.00073095	0	0	0	-0.00199954
YD15_SALIVARY_GLAND	0.0135031	-0.00186458	0.00160033	-0.00423279	0.000893097	0	0.00191282	0.00591227	0	0	-0.00247638	0	-0.00127722	-0.00966765	0	0.000867365	0.00323312	0.0234393	0.0896561	0.00564441	0.0592506	0	0	0.00186503	0	-0.0119829	-0.0242014	0	0	0.00769006	0	-0.00143004	-0.00297774	2.65983e-06	0	0	0	0.0126329	0	-0.0369572	-0.0290552	0.00513646	0.00137205	0.0035409	-0.00136385	0	0.00285528	0	0
BCP1_HAEMATOPOIETIC_AND_LYMPHOID_TISSUE	-0.0200604	0	-0.00123548	0	0	0	-0.00560688	0.0167113	0	0	0	0	0	-0.0245341	0	0	-0.00416703	-0.016904	-0.0361437	0	-0.00108707	0	1.83352e-05	0	0	-0.0104078	-0.0198649	0	0	0	-0.000975853	0.00232509	0.00064763	5.48376e-05	0	0	1.80218e-05	0.00818981	-0.00127125	0	-0.051261	-0.00159337	1.8205e-05	0	0.00165304	0	0	0	-0.00218846
BDCM_HAEMATOPOIETIC_AND_LYMPHOID_TISSUE	-0.0174724	0	-0.00126501	0	-0.00767927	-0.000145289	0	0.016741	0.000919458	0	0	-4.32546e-05	-0.00439573	-0.0102316	0	-0.000203799	7.44076e-05	-0.0174964	-0.0316847	-4.12557e-05	-0.000649481	0	-0.00104911	0	0	0	-0.0200956	0	0.0014924	0	0.00167995	-0.00261564	-0.00567336	0	0	0	0	-0.0189954	0	0	0.00174011	0	0	-0.00207069	-0.00249286	0	0	0	0
BL70_HAEMATOPOIETIC_AND_LYMPHOID_TISSUE	-0.0216101	0	0.00118395	0	0	-0.00123413	0	0.0117655	0	-0.000934756	0	0	0	-0.0272186	-0.00160561	0	-0.000387774	-0.0204101	-0.0346718	0	-0.000628304	-0.00276993	0	0	0	0.00768786	-0.0186393	0	0	0	0	-0.000941141	0	0	0	-0.00114094	0	0.0125461	0	0	0.0192293	0	0.00467217	0	-0.00624642	0.00101855	0.000211629	0	-0.000306372
CA46_HAEMATOPOIETIC_AND_LYMPHOID_TISSUE	-0.0214274	-0.00377022	0	-7.47617e-05	-0.00223218	0	0.00160913	0.00950586	0	-0.00337985	0	0	-0.00181311	-0.0163472	-3.05265e-05	0.00563526	0	-0.010153	-0.0433315	0.00219313	0	0.000859186	-0.00339786	0.00199443	8.37421e-05	0.00745682	-0.0125226	0	0.000874666	0	0	-0.00314398	0.0131324	0	-0.000162441	0	0	-0.0113889	0	0	0.0262268	0	0	0	0	-0.00210498	0	0	-0.000143233
CADOES1_BONE	0.007237	-0.000230235	0	0	-0.00377533	0.000184335	0	0.0165302	0.000327064	0	0	0.000267358	0	-0.0257347	0.00144702	0	0	-0.017206	-0.0130779	-0.000440745	0	0	0	0	-0.00016054	0.00713269	-0.00139362	0	0.00158123	1.36929e-05	0.00112269	0.00186986	0.00131926	0	1.83299e-05	0.00198405	0	-0.0131782	-0.000172603	-0.00209532	0.00946814	-0.000152156	0	0	0.00503268	-1.2082e-06	0	0	0
CMLT1_HAEMATOPOIETIC_AND_LYMPHOID_TISSUE	-0.0238025	0	0	0	0	-0.000395961	0	0.0121917	0	-1.19879e-06	-0.00066245	0	1.63433e-07	-0.0259089	0	0	0	-0.021297	-0.0390415	0.00121985	0	-0.00233563	0.00104804	-0.000756721	0.000264377	0.0206526	-0.0166786	0	-0.00180825	-0.00207132	-1.53996e-07	0	0.0102745	0	0	0.000433313	-0.000295394	0.00607659	0	0	0.0573031	0	0	0	-0.00667871	0	0.00244157	-0.00265416	0.000955548
COLO800_SKIN	0	2.63901e-05	0	0	-0.000446105	0	-0.00175546	0.0167488	0	0	-0.00173426	-0.00578318	-0.00316806	0.0312876	-0.000139068	0	-0.00347881	-0.0216554	-0.0243127	0	0	0	0	-0.00343434	-0.00155079	0.0255541	0.0445004	0	0	-3.28141e-06	-1.74238e-06	0	0	0	0	0	3.09927e-06	-0.00358857	0.00148108	-0.000737885	-0.010291	0	0	-0.000898072	0.0150489	-0.00155979	-0.000258282	2.57399e-05	0
DBTRG05MG_CENTRAL_NERVOUS_SYSTEM	0.00111156	0	0	-0.00832277	0.000147779	0.00258202	-1.76124e-05	0	0	0	-0.000530861	0	0	0.0589085	-0.00334696	0	-0.00102939	-0.0210545	-0.00612241	0	0	0.0105516	0	0	0.00145395	0.021092	-0.0206461	-0.000967321	0	0	6.83605e-05	-0.00583667	-0.00324551	4.00565e-05	0	0	-0.00189633	0	0	0	0.00168237	0.000860559	0	0	0	0.00221614	0	0	0.00197177
DB_HAEMATOPOIETIC_AND_LYMPHOID_TISSUE	-0.0221413	0	0.00352624	8.35351e-05	0	0	0	0.00381457	0	0	0	-0.000465736	0.00348307	-0.0336587	0	-0.00227497	0	-0.00912868	-0.0418848	0	-0.00343283	0	-0.00236586	-9.12967e-05	-0.00162569	0.02379	-0.0239541	0	0	-0.00219608	0	0	0.00912771	0	-0.00172361	0	0	0.0154669	0.00343191	0	0.0363333	-0.00265578	0	0	-0.00723468	0	0.00157026	0	-0.00404215
ECC10_STOMACH	0	0.00275917	0	0	0	0	-0.00100059	0.00872783	0	-0.00097673	0	0	0.00158632	-0.0212255	0	-0.00297544	0.0011095	-0.0269109	-0.023793	-0.000634398	-0.00285414	0	0	0	0	0	0.0561765	0	0	-0.00470965	0	0	0.00403967	0.00200981	0	-0.00154544	0	-0.015673	0.00234226	0	0.0590506	-0.00569808	5.18467e-05	-0.00546983	0.0129522	0.0021582	0.000371142	0	0
EM2_HAEMATOPOIETIC_AND_LYMPHOID_TISSUE	-0.0229505	0	4.37162e-06	0.00881831	0	0	0	0.00444129	0	0	-0.000798648	0	-0.0045791	-0.0209422	0	0	0	-0.0258897	-0.0223967	0	-0.0064925	-0.00435049	-0.0063	0	0	-0.00953212	-0.0154907	0	0	-0.0017783	0	0	0	0.00402296	0.00142683	0	0	-0.0032355	-0.00446304	0	0	0	0	0	-0.00264478	-0.000398854	0.000142257	0	-0.00321983
HCC1171_LUNG	0.0113533	0	0	0	0	0.00174395	0	0.00895615	0	0	0.00207315	5.8451e-07	0.00015676	0.0305984	0	0.000377597	0	0.0353621	0.0554525	0	0.00742779	0	0	0	0	-0.00225216	-0.0104116	-0.000127762	0.00287494	3.50519e-05	0	0.00265899	0	0	0.00236464	0	0	0.00581341	0	0	0.0317285	0.00112704	-0.000285539	0	-0.00291603	0	0	0.000562083	0
HCC1500_BREAST	0.00932047	0	-0.00157267	0.000550591	0	0	-0.000781631	0	0	0.00237717	0	0.00038736	0	-0.025461	0.00107655	0	0	0.0360231	0.0186739	0	-0.000326465	0.000118676	0	0	-0.000550731	-0.0160771	-0.0173144	0	0	-0.000101871	-2.85957e-06	0.000641117	0.00423508	-0.000887383	0	0.00130442	0	-0.0173981	0	0	0.0190679	0	0	0	0	-0.00021236	-0.00464497	0	0
HCC56_LARGE_INTESTINE	0.0106336	0	0	0.0049306	0	0	0.001501	-0.176023	0	0	0	-0.000203211	0.000780789	-0.0193941	0.000397061	0	0	0.0283437	0.00772466	0	0	0.00164445	-1.53254e-07	0	-0.00207515	-0.0263995	-0.0212988	-0.00361256	0	-0.00190987	0.002776	-0.00526809	0.00467288	0	0	0.00154681	0	0.021804	0.00200519	0	0.00174276	0	0	0	0	-0.000686482	1.52321e-06	0	0
HCC95_LUNG	0.00287798	0	0	0	0.00304501	0	-0.00151875	0.0208102	0	0.00318416	0.00528046	0	0	-0.00264525	0	0	0	0.0150675	0.0316794	-0.00180659	0.00326168	0	0	0	0	-0.00500017	-0.0196171	0.000845647	0	0	-0.00311775	0.00299761	0	-0.000464026	0	0.00278128	0	0.000626454	0	0	-0.0161543	0	-0.00379967	0	-0.00517881	-2.0844e-05	-0.0129914	0	0
HOP92_LUNG	0.00703147	0.0036574	-0.00162027	0	-0.00112956	-0.00236437	0	0.0145772	0	0.00195242	0	0.000666279	0	0.0587127	-0.00122283	-7.45058e-08	-0.00236219	-0.0221666	0.0099662	-0.000865878	-0.00218371	-0.00125395	0	0	-0.0043974	-0.0230939	-0.0107977	0.00567639	0	0	0.000217752	0	-0.00218576	0	0	0.00486695	-0.000512785	0.00829558	-0.00177067	-0.00150711	-0.0107742	0	0.00563072	0	0	0.000593603	0.000646917	0.000404361	0.00171813
KE97_HAEMATOPOIETIC_AND_LYMPHOID_TISSUE	-0.00608496	0	3.75392e-05	0	0.0014258	0	0	0.0151714	0.00324893	0	0	0	0.0010699	-0.0184739	0	0	0	-0.0186238	-0.0423482	-0.00263226	-0.00267279	-2.82067e-05	-0.000584192	0	0	0.00422186	-0.017861	0	0	-0.000347402	-0.00157287	0	0	-0.00461782	0.0011071	0	0	-0.00903896	-0.00469422	0.000661375	-0.0112908	0	0	-0.00176995	-0.00827291	0.00422111	0	-0.00387996	0
KPNYN_AUTONOMIC_GANGLIA	0.00379027	0	0	0.00155428	0	-0.0052231	0	0.0162333	0	0	0	0	-0.000580045	0.0654875	-0.000200205	0	-6.72591e-05	-0.0221407	-0.00497932	0.00108971	-0.00335776	0	0	0.00150446	-0.0013536	0.00790504	0.241409	-0.00133774	0.00457286	0	0	0	0.0125452	0	0	-0.000983656	0.00168288	0.00128325	0.00133263	-0.000580091	0.00917878	0	0	0	0.00914521	0	0.00334318	-0.000172431	0
KYSE270_OESOPHAGUS	0.0088106	-2.56484e-05	0	0	-0.00537797	-0.00163768	0	0.00941664	0	-0.00337883	0	0	0	-0.0143079	-4.30343e-05	0	0	0.0169443	0.0451824	0	0.00321713	0	0	-0.00305689	-0.00553663	0.0110049	-0.0164364	0	0	-0.00101168	0	0.00391763	-0.00123014	0.00034365	0	0	0.0019117	0	0	0	-0.0330206	0.00170815	0	0	0	-2.04891e-08	-0.00377803	-0.000297076	0
KYSE510_OESOPHAGUS	0.0132053	0	-0.00446784	0	0	0	-2.90535e-06	0.00531863	0	0	5.9662e-06	0	0	-0.0275759	0	0	-0.000319869	0.0199646	0.0304557	0	0.00238088	0	0	0	-0.00245834	-0.00078102	-0.0216063	0	0	0	0	0.00062771	0	0.00191582	0	0.00173958	0	0	0	0.000151735	-0.0466983	0	0	0	0	0	0	0	0
LCLC103H_LUNG	0.00381391	0.000196756	0	0	0	0	0.000335184	0.0088286	0	0.00122521	0	0	0	-0.0270776	0	-0.00201612	0.000716968	-0.0220482	0.0279259	-0.00474164	0.00140738	0	0.00132145	-0.000937907	0	-0.0279832	-0.0166107	0	-0.00134422	0.000978741	0	-0.00231314	-0.00472097	0	-0.00158874	0	-3.81434e-06	-0.000981484	-0.000870376	0	0.0019785	-2.4877e-05	0.0039307	0.00129954	0.00565834	0	0.000994745	-0.00104334	-0.00445694
MDAMB231_BREAST	0.00244808	-0.00585646	0.00118675	-0.00158983	0.000350582	-0.00161178	0.00122191	0.0157561	0	0	0	0	0	-0.0206	0	-0.000797891	0	-0.0206398	0.0203214	0	-7.41047e-05	0	0	-6.51842e-05	0	0.00419352	-0.0179117	0.000201992	0.000585325	0	0.00508533	0	-0.00119872	0	0.00196922	-0.00333037	0	0.00804577	0	-0.00292616	-0.00331829	0	0	0	-0.00441652	-0.00550244	0	-0.000666859	0
MELJUSO_SKIN	0	-0.0110616	0	2.27013e-06	0	0	0.00228541	0.0103367	0	0	0	0	0.00221386	-0.0251835	0	0.00164108	0	-0.0167974	-0.0259447	-0.00563967	-0.00311155	0	-0.000589279	0	0	0.0101457	-0.0173737	-0.00237125	-0.00152235	0	-0.00121586	-0.000323784	-0.00155693	0.000661283	0	-0.00217532	-0.00201093	-0.000753902	-5.11073e-06	-0.000300438	-0.0181438	0	0.00084136	0.000625845	0.00518127	0.00214047	0	0	0
NCIH1373_LUNG	0.00320709	0.000692937	-1.17925e-06	0.000271539	0	1.66208e-05	0	0.0160761	0.00239761	0	0	0	-0.00198333	0.0500952	0	0	-1.03055e-06	0.009232	0.0726562	0	0.0055877	0	0.000970387	0	-0.000165684	0	-0.00911758	0.00105113	0.000581563	0	0	0	-0.00715369	0.000601077	0.000529096	0	0.00177567	0.01124	1.11161e-07	-0.00095768	-0.0178909	0.000335766	0.000302866	0	-0.00220833	0	0	0	0
NCIH1693_LUNG	0.00667482	0.00119528	0	0	-0.000986351	4.93306e-06	-0.000922319	0.0155994	0	0	0	-0.00374779	-0.00195463	-0.0279094	0.0015675	0	0	0.0109959	0.00541805	-5.47709e-06	0.00335722	-0.0015668	0	0	0	-0.0149105	-0.0145382	0	0	0	0	0	-0.0106375	0.00336339	-0.000258613	0	0	0.0101246	0	-1.02836e-05	-0.0466342	0	0	0	-0.00500355	0.000887538	-0.00208013	-5.88217e-05	0.00459271
NCIH1755_LUNG	0	0.00160455	-0.00441823	0.000730316	0	0	0	0.0162686	0.00518985	1.18317e-06	0	0	0.00247434	0.0360399	0	0.00243992	8.168e-05	-0.00895041	0.0516331	0	-0.00432707	0	0.00220112	0.00171856	0	0	-0.00518269	-0.00593372	0	0	0	-1.20929e-05	-0.00504887	0	-8.07418e-06	0	0	0.00100435	-0.00791604	-7.18667e-05	0	4.23638e-06	0	0.000247699	-0.00205027	0	-0.00351238	0	0.00119547
NCIH1869_LUNG	0.0219542	0	0	1.02261e-05	0	3.32495e-05	0	0.0148019	0	0	0	0	0	0.00776267	0.0019804	0	0	0.0265609	0.0163097	0	0	0	0.00451737	0	0	0	-0.011396	0	0	0.00834643	0	0	-0.0143151	0.00150788	0.00529532	0	0	0.014418	0	0	-0.0102734	0	0.000461076	0	0.0152896	0.00027633	0.00102649	0.000924962	0
NCIH1975_LUNG	0.00928186	-0.00150831	-0.000667958	0	0	0	0.00106882	0.0140944	-0.00191864	0.00153459	-0.000203659	-0.000400316	0	0.0777707	0	-0.00350778	0	0	0.0365452	-0.000508147	0.00157938	0.000389018	0.00507372	0	0.00422324	-0.00404952	-0.0147424	0	0	-0.000231931	0	0.000277095	0	0	0	0	0	0.0172018	0	0	-0.0212328	3.34313e-05	0.000341473	0	0.00184003	0.0011936	0	0	0
NCIH211_LUNG	0.0119823	0	0.00256909	-0.00639587	0	-0.00794645	-0.000644164	0.0139721	-0.000675624	0	0.00103104	0	0.00281082	-0.0226352	0	0.00531917	-0.00211909	-0.0161681	-0.0230973	0	0.0019123	-0.000508654	0	-0.000905419	-0.00140472	0.00396674	-0.016656	0	0	0	0	0	0	0	0	0	0	0.00953446	0	0.00103446	0.0078465	0	-0.00203065	-0.00313289	-0.00237719	-0.00297005	0.00210206	0.00238001	-0.00103378
NCIH2170_LUNG	0.0145038	-0.00186804	0	-0.00141663	0	0	0	-0.0556371	0.000465578	-0.00302102	0.00118676	0	0	-0.0202068	0	0.00111818	0	0.0214573	0.0246661	0	0	0.00113299	0.00308816	0.00228255	0.000575855	-0.0195489	-0.0249327	0	0	0	0	0.00412861	0.00127478	0.00486646	0	0	0	0.000443739	0	0	0	0.000214879	0	0	-0.0106249	0	0	0	0
NCIH660_PROSTATE	0	9.20693e-05	2.82211e-05	0	1.05453e-06	0	0	0.00326231	0	0.00327741	0	0.00264471	0	0.015327	0.00220402	-0.000226792	8.40722e-07	0	0.0289968	0	0	0	0	0	0	0.0271981	0.0176933	-0.00184143	0	-0.00491072	-1.01561e-06	0	0.0020483	0	0	0	0	-0.0118104	-2.32046e-07	0.0036648	0.005833	0	0.00412334	-1.03868e-07	0.00164564	0	0.00148103	0	0
NUGC2_STOMACH	0.00459129	-0.000991816	0.000871091	0	0.00192245	0	0	0.0233034	-4.50866e-07	0	0	-0.00186052	0	0.0378929	0.000261905	0.00354842	-0.000546618	0.0255847	0.0688226	0.000324202	0	-0.00616063	0.000842966	0.000270183	0	-0.0140685	-0.0154313	-0.000726477	0	0	-0.000325535	0	0	0	-0.00252161	0	0	-0.000108257	0	0.00408163	-0.00996525	0.000285725	0.000754955	0.000169246	-0.00304885	0	0	0	0
OC314_OVARY	0.0108072	0	0	0	0	0	0	0.0135532	0.00104878	0	0	0.000663062	-0.00363535	0.0676319	0	0	-0.00218214	-0.0155063	-0.00766687	0	-0.000801867	0	0	0	0.0021707	-0.0111988	-0.00881069	0.00107296	0.000172657	0	-0.00225533	0	0	0	0	0.0016712	0	-0.00580715	0	0	-0.00268886	0.000473594	0	0	-0.0076551	0	0	0.000506189	0
OCILY3_HAEMATOPOIETIC_AND_LYMPHOID_TISSUE	-0.0250267	0	0	0	0	0	-0.000131456	-0.000636049	0	0	0.00290784	0	0	-0.0261314	-0.000210613	0	-0.00196452	-0.0166389	-0.0448216	0.00591789	-0.00365599	-0.0013507	0	0	0	-0.0190686	-0.0197255	0.00321816	4.80404e-05	-0.00046734	0.00141742	0.000705973	0.0016999	0	0	0	0	-0.0136127	0.00287819	0	0.0147611	0	0	0	-0.00780892	0	0	0	0
OPM2_HAEMATOPOIETIC_AND_LYMPHOID_TISSUE	-0.0244835	-0.0021812	0	0	-0.006593	-0.00104408	0	0.0115774	0.000847681	-0.00127671	0	0	-0.0011786	-0.0188424	-0.00122087	0	0.0027815	-0.0235271	-0.0397075	7.2596e-06	0.00020194	0	0	0	0	0	0.00368637	0	0	0	0.000297372	-0.00531156	0	0	0	-0.00145945	1.74313e-05	0	0.000114637	0	-0.0447681	0	0.00256745	0	1.18853e-05	-0.00230334	0	0	0
P3HR1_HAEMATOPOIETIC_AND_LYMPHOID_TISSUE	-0.0179936	-0.00302777	0	0	0	0	0.000994835	0.0157507	0	0	0	-0.00175603	0	-0.0262763	0	0.0016713	0	-0.0258588	-0.0349446	0	-0.000755054	-0.00573248	0	0	0	0.00756219	-0.0220093	0	-0.0035271	-0.00395956	-0.00047168	0.00157145	0.00861071	0	0	0	0	-0.00176857	0	0.000574463	0.0305452	-0.00121032	0	0	-0.00774193	0	-0.00286235	0.00168619	0
PANC0403_PANCREAS	0.0121162	0	0	0.00321865	-0.000594854	0	0	0.0103133	0.00150343	0	0	0	-0.00372347	-0.022839	0	0	0	0.0390932	0.0592727	0	0.000975651	0	-0.000828708	0	0	0	-0.0136664	0	0	0	0	0.00547769	-0.00396037	0	0.0045382	0	0	0.00787827	0	0.00105694	-0.0097039	-0.00209369	-0.00182689	0.00294727	0.0047029	0	0	0	0
SF295_CENTRAL_NERVOUS_SYSTEM	0	0	0	0	0.00064798	0	0	0	0	1.0097e-05	0	0	0.00669252	0.0641679	0	0	0.000893287	-0.0212215	0.00109693	0	-0.00149075	0	0	0.00289221	-0.000730459	-0.0055062	0.0141944	0	-0.00224153	0	0	0	-0.00154585	0	0	-0.00103276	0	0.0131402	0	-0.000445588	-0.00938324	-0.000680687	0	-0.000398029	-0.00804528	0	0	-0.00127928	2.55005e-05
SHP77_LUNG	0	-0.000441353	-0.00638656	-0.00057637	0	0	0.00095657	0.0236037	0	0	0	0	-0.000399076	0.00418016	-0.000830633	-1.08735e-06	0	-0.0116867	-0.00868682	0	-0.00413268	0	0	0	1.30636e-05	0.0290479	-4.20789e-06	0	0	0.00377666	1.29464e-06	0	0.00194911	0	0	-0.000213202	-0.00163491	-0.00231136	0	0	0.000917286	0	-0.00278956	0	0.00329519	0	0	0	0
SIMA_AUTONOMIC_GANGLIA	0.00360628	0	0.0040064	0	-0.0019664	-0.00314512	0	0.0153225	0	-0.000645988	0	0	-0.005773	-0.023509	0	0	-0.000217413	-0.0149065	-0.0247164	0.000643717	-3.15489e-05	0.00280878	0	0	0.0024403	0.0213356	0.203102	0	-0.00574611	-0.000125727	9.70857e-05	0	0	0	0.00101775	-4.5573e-05	0.000855663	0.00576802	0	0	0.0124368	-0.000338017	0.00016996	6.48767e-05	0.0041329	0	-0.000825555	3.23111e-05	0
SNU1196_BILIARY_TRACT	0.0101806	0.00446592	0	0.00208541	0	1.28282e-05	-0.00145347	0.0148163	0	0	0	0	0	-0.0203539	0	0	0	0.0232996	0.0298606	-1.07296e-06	0.00134407	0.00155297	0	0.00433866	0.00284255	0.0108591	-0.0154859	0.00186012	0	0	0.00131215	0	0	-0.00411414	0	0	-0.00161575	0.00546684	0	0.000222638	-0.000883724	0.00134098	-0.00103363	0	0.00718365	0	0.00314484	0	0
SNU16_STOMACH	0.0110081	0	0	0	0	0.0020384	0	-0.171767	0	0.00198523	0	0.00291447	0	-0.0252215	0.00156649	0.00199713	-0.00230894	0.0315661	0	2.78968e-07	-4.53164e-05	0	0	0	3.59698e-07	0	-0.00760436	0.000574774	0	0	1.03661e-07	-0.00556526	0.000595457	0	0	0	0	0.0194836	0	0	-0.0891505	0.0035387	9.86051e-05	0	-0.000848922	0	0	0.00276331	0.00141172
SNU216_STOMACH	0.00947734	-0.000833719	0	0	0	0	0.000188762	0.0146567	0.000956566	0.00212678	0	0	0.00104833	-0.0157404	0	-0.000179504	0.00278159	0.0419337	0.00709357	0	0.00344198	0.00239955	0	-0.00108004	0.00030413	-0.0203447	-0.00601561	0	0	0	0	0	-0.00364208	0	0.000336768	0.0026662	0	0.0154258	0	0	-0.0115748	0	0	-0.00379691	-0.00399984	-0.000816642	0	0.00208217	0.00222588
SNU46_UPPER_AERODIGESTIVE_TRACT	0.00449082	0	-0.00283279	-0.0033081	0.000151754	0	0	0.0136715	0	0	-5.57898e-07	0	1.0645e-05	0.0286336	0	-0.00102801	0	-0.0200577	0.0136777	0	-0.000345689	0	0.000108415	0.00301439	6.60313e-07	0	0.00941176	-0.00186545	0.000561217	0	0.00101303	0	-0.00312908	0	9.6558e-06	0	-0.000919844	-0.00409552	-0.00232599	0	-0.0443423	0.00239191	0.000760985	-0.000858494	0	-0.000967911	-0.000265234	0	-0.000293982
SNU489_CENTRAL_NERVOUS_SYSTEM	0.00478607	-7.9675e-05	0.00428482	1.85113e-06	0	0.00549436	0	0.0167429	0	-0.000813958	0	-0.000529892	0	0.0829323	0	9.70985e-06	0	-0.0154841	-0.0236053	0	-0.00567236	2.892e-05	0	0	-0.00264355	0.00183602	-0.0114148	0.000393274	0	0.00158514	0	0	0.00166062	0	0	0	0	0.00674573	0	0	0.00209223	-0.000426528	-4.36518e-06	0	-0.00397141	0	-0.000215928	0	-0.000647068
SNU626_CENTRAL_NERVOUS_SYSTEM	0.0116896	-0.00283904	0	0	0	0	0.000794361	0.0124202	0	0	0	0	0	0.0409697	0	0	0.00142835	-0.00703971	-0.0239682	-0.000565152	0	0.00349101	0	0	0	-0.00170439	-0.00831193	0	0	0.00219379	0	0	0.00172344	0.000559566	0.00183316	0	0.000170892	0.00349764	0	-0.00293491	-0.00911172	0	0	0	0.00969207	-4.48798e-06	-0.000676137	0	3.6071e-06
SNU840_OVARY	0.0172659	-0.00133408	0	0	-3.5403e-06	-0.00173155	0	0.0128928	0	0	0	-1.5107e-05	0	0.00381231	0.00400825	0	0	0.022768	0.0764459	0.000867229	0.00647994	0.00243217	0	0	0.000971561	-0.0114934	-0.0158388	0.000800188	0	0	-0.00459279	0.00196139	0.000305533	0	-0.000382009	0.00125162	0	0	0	0	0.0190591	0.00409541	-0.000269184	0.00147337	-0.00532985	0	0	0	0.000693606
SNU899_UPPER_AERODIGESTIVE_TRACT	0.0135291	0.00244579	-0.00207158	0.00728689	0	0	0	-0.0436545	0.000913218	0	0	0	0	0	-0.0047986	0	-0.000160382	0.0375897	0.0427984	-0.00239579	0	0	0	0.000135433	-0.00174468	-0.0116185	-0.00894231	0.00484767	0	0.00157971	0	0	-0.00241776	0	0	0	0	-0.00255031	-0.00290546	-0.00239382	-0.083663	0.00308533	0	0	-0.00786199	0	0	0	0.0126122
SNU8_OVARY	0.0131136	0	0	0	0	-2.50461e-05	0.00130891	0.0156069	0.0013802	0	0	0.000990738	0	0.0514265	0.00418362	0	0.000388341	0.0229257	0.0697517	0	0.005798	0	0	0.00259507	0	0	-0.0165289	-0.000544918	0	0	0	0	-0.0043226	0	0.00111019	-0.000541732	0	0.0169109	0.000461809	-0.00131609	0.01944	0.00196335	0	0	0.0014926	0	0.00205534	-0.000561658	-0.00161618
TE1_OESOPHAGUS	0.00664071	-0.00443615	0	0	0.00434574	0	-0.00319152	0.0146307	0	-0.00886141	0	0	0	-0.0204001	-0.00467826	0	0	0.0167733	0.0453507	0	0	0	0	0.0102185	0	-0.0244026	-0.0139148	0	0.00290483	0	0.000431123	0	0	0	-0.00238255	0	0	-0.0124538	0	0.00706456	-0.0205617	0	0.00527229	0	0	0	0	0.000423743	0
TOLEDO_HAEMATOPOIETIC_AND_LYMPHOID_TISSUE	-0.021038	0	0	0	0	0	0.000675067	0.0143297	0	0	0	0.0131207	-0.000671413	-0.016106	0	0	0	-0.0171115	-0.0253753	0	-0.00124087	0	-0.000295698	0.000177524	0	-0.0216248	-0.0240881	0.00474025	0	0	0	0	0	0	0.000533232	0	0.00215592	-0.0176536	0	0	0	-0.00377974	0	0	-0.0111164	0	0.00496243	-0.00935405	0
UO31_KIDNEY	0.00764152	0.000274269	0.00394603	-0.00228846	0	0	0	0.0055202	0.00058405	-0.00533033	0	0	-0.00146538	0.0688211	0	-0.00162782	-6.47528e-08	-0.0156817	0.0198064	0	0.00174156	0.000243658	-0.000470553	0	0	-0.0246813	-0.0196633	0	0.000409202	0	0	-0.00104255	-0.00234824	0.000140103	-0.00179372	-0.00166114	0	0	0.00206821	0	-0.00549159	0	0	-2.2242e-06	0.00672947	0	-0.00145681	-2.38899e-06	0
697_HAEMATOPOIETIC_AND_LYMPHOID_TISSUE	-0.0702549	0	0	-0.00513458	-0.000716815	0	0.000699847	0.0176177	-0.00269051	0	0.00302179	-3.33088e-05	0	-0.0309348	-0.00332264	0	0	-0.00302854	-0.0147228	0	-0.0150519	0.0057839	0	0	0	0.0145392	-0.0149433	0	0	0.00197901	0	0	-0.0345912	0	0	0	0	-0.0288072	-0.00595187	0.0102053	0.0396032	0	0	0	0.0489209	0	-0.000177873	-0.0028989	-0.00012062
786O_KIDNEY	-0.00026309	0	0	-0.00374696	-0.00241633	0	0.00216274	0.0156898	-0.00153063	0	0	0	0	0.0810496	0	0	0	0.000283598	0.0105717	0	0.0144492	0	-0.00257266	0	0	-0.015748	-0.0242493	0	0	0	0.00302492	0	-0.037936	0	0	0.00026063	-0.00215848	-0.0171668	0	0.00537057	0.00355665	0	-0.00198623	-0.00416148	0.00812031	-0.00417953	0.00139374	0	0
A2780_OVARY	0.0523849	0	0	0.00806933	0	-0.00041185	-0.000584222	0.00439561	-0.00153014	0	0	0	0	0.0319924	0	0	-0.00275929	0	-0.0149457	0	-0.00886491	0	0	0	0	-0.0236441	-0.0200797	0	0	-2.05436e-05	0.000261908	0.00203545	-0.038257	-0.0035361	0.00939533	-0.00354497	0	-0.00236702	0.00184832	0	0.0021367	-0.000436141	0	0	0	0.00587843	-0.000756778	0	-0.0049586
BCPAP_THYROID	0.0247405	0	0	0.000451003	0	0	0.00191313	0.00819998	0	0.00191176	-0.000374266	0.00239863	0	0.0445006	0.00247252	2.79963e-06	0	0.00444803	0	0	0.00761087	0.00341826	0	0	0	0	-0.0222927	-0.00190517	0	0	0.000518766	0	-0.0241355	0	0	0	0	0.00382115	0	0	0.0466783	0.00291935	0.000958594	0.00212342	0.00559346	0.0025721	0	-2.98752e-06	0.000606848
BXPC3_PANCREAS	0.0495944	-0.000753444	0	-0.0185676	0	0	0	0	0	0	0	0.00680141	-0.00518314	-0.0140905	0.00250155	-0.00789336	0	0	0.0196774	0	0.0343524	0	0	1.02915e-05	-0.00358094	0	-0.0186396	0	0	0	-0.00413986	0.00812106	-0.0172803	0	0.00465395	0	0	0.0233046	-0.00345607	-0.0275388	-0.0206684	0.00956279	0	-0.000929162	-0.0023672	0.0123653	0.00450619	-0.00137103	0.00384673
CAL78_BONE	0.0241052	0	-0.00316976	0	0	0.00297169	0	0.00826232	0	-0.000640027	0	0	0	0.0771211	-0.00923457	-0.0029727	-0.00505031	0	0	-1.25227e-05	-0.00837971	0	0	0	0.000500136	0.00706749	-0.0268399	0	0	0.00454255	0.00161534	0.00172176	0.00681802	0.007417	0	0	-0.000172264	0	-7.54499e-05	0.010386	-0.00416815	-0.0206889	0	0	-0.00367751	0	-0.00114499	4.02677e-05	-0.00102056
CHP126_AUTONOMIC_GANGLIA	0.0130655	0	-4.83495e-05	0.0357649	0.000962106	-0.00605874	0	0	-0.00856484	0	0.00164894	0.00087911	0	0.0469954	0	-0.00329487	0	0	-0.015218	0	0	-0.00340684	0	0	0.000807589	0.0213435	0.40241	0.0187858	0.000497312	0.00530937	0	0.00304197	0	0	0	0	3.69126e-05	0.0224764	0	0.00157698	0	0.00801175	0	0.00207758	0.0125116	-0.000115311	0	0.000904355	0.00654939
COLO680N_OESOPHAGUS	0.0492918	0.00134861	0	0.0447086	0	0.00863511	0	0.0191428	0	-0.0056687	4.93772e-06	0.00526205	0.00526843	-0.0322354	0	0	-0.00116927	0	0.00536153	0	0.02904	0.0127458	0	0.00196009	0	-0.0021496	0.230566	-0.000972793	2.72194e-05	-0.00523121	-0.00112009	0	-0.00257705	-6.67744e-06	0	0	-0.00292599	-0.0169759	0	-0.0237126	0.0276198	0.0274675	0.0170765	0	-0.00507998	0.000856001	0	0	0
CORL23_LUNG	0.043841	0	-0.00396314	0.00503107	0	0	0	0.0106901	0.00470052	0	0.00696744	0	0.000353687	-0.00401689	0.0151412	-0.00105145	0	0	0.0108496	0	0.0297546	0.00271316	0.000379545	0	0.000412743	0.00825502	-0.0231236	0.00541843	0	-0.00178437	0	0	-0.0377643	0	0	0	0	0	-0.00230187	0	-0.0221364	0.0302795	-0.00430615	-0.00112458	0.0221827	-0.000970634	-0.0106705	0	-0.00100646
DMS79_LUNG	0.0304559	0	0	0.0193844	1.36065e-05	0	-0.000786765	0.0142352	0	0	0.00113538	0	0	-0.0256107	0.00176753	0	0	-0.000697692	0	-0.000592076	-0.000527171	-0.00333874	2.76304e-05	0	0	0.00383306	0	0	-0.00385769	0	0	0	0.0398963	0	-6.96137e-05	0	3.11993e-08	-0.0254006	0	0.00220819	0.0105801	-0.0392784	-0.0109204	0.00202871	0.0078006	0	0	0.00834249	0
ECC12_STOMACH	0.0023617	0	0.00254619	0	0.00151262	0	0	0.0043165	-0.0112904	0	0	0	0	-0.00633697	0	0	0	0	0	-0.00292479	-0.0151049	0	0	-0.00725871	-0.000131403	-0.0129316	0.341363	0	0	-0.00439569	0	0	0.0389887	0	0	0.000499412	0	-0.0117765	0	0.00490604	-0.00898165	-0.0199568	0	-0.00327793	0.0475625	0	0.00195336	-0.00218277	0
HCC33_LUNG	0.0390512	0	0	0.0144638	0.00244734	0	0	0.0215449	-0.00806488	0.00252045	0	0	0.00567302	-0.0257487	-0.000401619	0.00174936	0	-3.05432e-06	0	0	-0.00581639	-0.00954983	-7.57738e-06	0	0	0.00714651	-0.0227404	0	0	0	0	0.00182643	0.0688301	0	-0.00333956	0	0	-0.0059579	-2.95571e-06	0.0106076	-0.0168182	-0.0345663	-0.00209041	0	0.0342773	-0.00152244	0	0	0
HCC38_BREAST	0.0169834	0	0	0.0107833	0	0	-0.000351614	0.0138071	0.0153133	-0.00615911	-0.00271076	0	0	0.0306401	0	0	0	0	0.00891431	0	0.00535402	0.00228559	0	0.00939986	0.00474211	0.00878554	-0.00131541	0	0.0134904	2.4782e-05	8.39996e-08	0.000544169	0.000943086	0.00385874	0.00461831	-0.00395522	0	0.0185247	0	0	0.00238026	0	-0.00327071	4.24949e-07	0	0	0	0	0.00064102
HCC70_BREAST	0.0399637	-0.0039308	0	0	-0.0041962	0	0	0.0161887	0.00287883	0	0.00551809	0	0.00687999	-0.023783	0	0	0	-0.000863202	0.0200717	-0.000497405	0.0211163	0.00107221	0.00399467	0	-0.00609866	0.0166165	-0.0294861	0	3.87631e-05	-0.00161479	-0.00114087	0	0.0160461	0	0	0	0	0.0362765	0	0.00292368	0.00770866	0	0.000176556	0.00107765	0.00216028	2.38419e-07	0	-0.00118841	0
HCC827_LUNG	0.0518784	0	0	-0.00807289	0	0	-0.00353958	0.0137947	0.00732235	-0.000231101	0	0	-0.00222899	0.0562317	-0.000133799	0	-0.000464976	0.000670198	0.017179	0	0.0229669	-0.00253949	0.00345838	0	0	-0.0201989	-0.0288905	0	0	0	0.000948051	0	-0.00453551	0	0.0056154	0	0	0.0330231	0.000780647	0.00469254	-0.0117805	0.0165893	0.00500439	0	-0.00170353	0	0	0	-0.00227651
HCT15_LARGE_INTESTINE	0.0193417	0	0.000841381	0	0	0	0	0.0161908	0.00524932	0	0	0.00366074	0	-0.0325956	0	0	0.00322859	-0.00893999	0	-0.0109822	-0.00431801	0	-0.00299349	0	0	-0.0121022	-0.0182019	0.00500174	-0.00359554	0	0.00506493	0	0	-3.42254e-06	0	0.000579023	-0.00226117	-0.0198818	0	0	-0.089616	-0.00686318	-0.00673208	-0.00113441	0	0.00386225	0	0	0
JVM3_HAEMATOPOIETIC_AND_LYMPHOID_TISSUE	-0.0672763	0	0	-0.00963422	0	0	0	0.0143674	-0.00752141	-0.00332008	0	-0.00235148	0	-0.0156652	0	0.000168156	0	0	0	0	-0.0159475	-0.00288594	-0.00354114	-0.00235541	0	-0.0177266	-0.028728	0	0.00203324	-0.000344489	5.51066e-05	0	0.0175746	0	0.00390735	-0.00161229	0	-0.0191989	2.67392e-05	0	0.0078585	-0.00354601	0	-0.0100207	-0.00374055	0	-0.00267967	0	0
KALS1_CENTRAL_NERVOUS_SYSTEM	0.0248216	0	0	-0.0109069	0	-0.00365901	0	0.0142215	0.00803382	0	0	-0.000461021	0	0.0820339	-0.000698157	0	0.00127605	-0.00924472	0	-0.000466308	0	-0.00862516	0.00324454	0.000386247	0	0.000726318	0.0115957	0	0	0	-3.04381e-06	0	0.0210218	0.00147217	0	-0.00431468	0	0.000199386	-0.00453008	0.00460658	0.0330735	-0.0011045	-0.00608019	0	0	0	0.00489605	-0.00264573	0
KIJK_HAEMATOPOIETIC_AND_LYMPHOID_TISSUE	-0.0768032	0	0	0	0	-0.00369723	0	0.00288921	-0.00622447	0	0	0	-0.00111133	0.0809566	-0.00881554	-0.00721055	-0.00139791	0.00660326	-0.0171796	0.00192445	-0.0145649	-0.0144241	0	0.00141748	0.00222715	0.00877098	-0.0177631	0	0	0	0	0.00129828	-0.0259878	1.49012e-07	1.49012e-07	0	0	-0.000446048	-0.0029952	0.00945457	0.0381434	-0.00176735	-3.26195e-05	0.0125856	-0.00058222	0.0039817	-0.0012423	-0.000774079	0.00254449
KOPN8_HAEMATOPOIETIC_AND_LYMPHOID_TISSUE	-0.0673644	-0.00102738	0	-0.0109694	0	-0.00317525	0	0.00573609	-0.0053481	0	0.0111496	0	0.000599341	-0.0260033	0	0	0	0	-0.0139272	0	-0.00327664	-0.0112482	-0.0112584	0	-0.00527358	0	-0.029942	0	0	0.000124803	0	0	-0.0348022	0	0	0	0	0.00381295	0	0.00519405	0.0341503	0.00029492	0.00236137	0	-0.0129719	-0.00184867	0	0	-0.00592811
KU812_HAEMATOPOIETIC_AND_LYMPHOID_TISSUE	-0.0652347	0	0	0.104539	0.00297611	0	0.00119228	0.0256757	-0.00643227	0	-0.000901947	0	0	-0.0248322	0.0152521	0.00737744	0.000804079	0.00710228	0	-0.00335502	-0.0166632	-0.00219392	0	0	0.000982598	0.00912251	0.219107	0	0	0	-0.00402982	0.000519104	0.0176434	0.00572469	0	-2.16437e-05	0	0	0	0	0.0264919	-0.00138874	0	0	0.01289	0	4.86501e-05	0	0
KYSE410_OESOPHAGUS	0.0249033	0	0	-0.0111235	2.59186e-06	-0.00273501	0	0	0.0141354	-0.000653839	0	0	-0.000131851	-0.0312971	-0.00206002	0	0	0	0.015879	0	0.0154305	0.0135692	0	0	0	-0.00683727	-0.0250234	0	-0.0018292	-0.00284479	0.00305962	0	0.0422163	0	0	-0.00225664	0	-0.000237061	0	-0.0156009	0.003369	0.0118453	0	-0.00480837	-0.00690092	0	0	0	0
L1236_HAEMATOPOIETIC_AND_LYMPHOID_TISSUE	-0.0645434	0	0	0.0164034	0	0	0	0.0151569	0	0	0	0	0	-0.0296538	0	0.00331508	0	0	-0.0126758	-0.00129197	-0.011079	-0.00720038	0	-0.00043993	-0.00318744	0.00341758	0.0246556	-0.0018399	-0.0039492	0	0	0	2.56746e-05	-0.00436545	0	0.00304795	0	-0.0365927	0.000853862	0.00505374	-0.0083925	-0.0128673	-0.00539624	0	0.0204927	0.00054142	0	0	0
MDAMB361_BREAST	-0.0181373	0.00017174	0	0	6.20559e-05	0.00566158	-0.00260548	-0.187028	0.00391149	0	0.000177953	0.000951322	-0.000567243	-0.00979132	0.0110271	0	0	0	0.000954032	0.00561419	0	-0.00543202	0	0.000630468	-0.00680726	0.00493155	0.0731249	0	0.00171396	0	0	0	0.0204375	0	-0.00150098	0	0	0.00599906	0	-0.0240577	-0.0199047	-0.00594599	-0.0030452	2.19099e-05	0	0	0	0	0
MOLP8_HAEMATOPOIETIC_AND_LYMPHOID_TISSUE	-0.0624693	-0.0105479	-0.000178086	-0.0140943	-0.000665886	0	-0.00224552	-0.00406126	-0.0114038	-0.000261994	0.00399244	0	0	-0.038259	-0.0030942	0	0	0	-0.00772275	-0.00232966	-0.0072289	-0.00851174	0	0.00381223	0	0.00628842	-0.0312814	-0.00150951	0.00296807	0	-0.0028267	0	-0.019066	0	0.00343179	-0.0031579	0.00171391	-0.0493151	-0.00352742	0.0123312	-0.00548594	-0.00115817	0	0	-0.0110258	0	-2.66838e-05	0	0
NCIH1703_LUNG	0	-0.00243141	-3.24367e-06	-0.0081002	0	0	0	0.0173335	-0.00559159	-0.00214578	0	0	-0.010737	-0.0238987	-0.00335714	0	0	0	-0.00555648	-0.00420624	-0.0158113	-0.00676957	0.000611386	0	0	-0.0218164	-0.0186258	-4.25185e-05	-0.00461263	0.000284463	-0.00416311	0	-0.023295	0	0	-0.0083402	0	-0.00236811	0	0	0.00130696	-0.00443424	-0.00845487	-0.00118383	-0.00317407	0	0.00810242	0	0
NCIH1838_LUNG	0.0215191	0.00296342	0	0.00388226	0	-0.00766821	-0.00100677	0.0174742	0.00999339	0.00554367	-1.45603e-05	-0.00379731	0.000709298	0.0515741	0	0	0	0	0.0105898	-0.00485165	0.0355682	0	0	0	0.00298028	-0.0154684	-0.0192464	0	-0.000913795	0	0	0	-0.011044	0	0	0	-0.000488508	0.028096	0	0	0	0	0.0060794	0	-0.0038581	0	0	0.0010949	0
NCIH1930_LUNG	0.0569986	-0.01033	0	0.0156264	0	0	0	0.0161888	0	0.000474668	0	0	0	0.00364176	0	0	-0.00343074	0	0.00487758	0	-0.00840324	-0.0173199	0	-0.00517411	0	0.0184268	-0.00986974	0	-0.0050355	-0.00297446	0	0.00229211	0.029755	0	0	0.00741386	0.0012742	-0.0851908	0	0.00984896	0.0254871	-0.035637	-0.00414952	0	0	-0.00148734	-0.00754344	0	0.00113495
NCIH322_LUNG	0.0324374	0	0	-0.00441257	0	-0.00781449	0	0.0150448	0.00894018	0	0.00384751	0	0	-0.024174	-0.00154889	-0.00425426	0	0	0.0226324	0	0.0321175	0.00314479	-0.00174372	0	0	0.0052016	-0.0246505	0	0	0	0	0	-0.0221391	-0.00125527	0	0	-0.00155406	-0.00320367	-0.000980848	-0.0343924	-0.0771972	0.00732306	-0.00268363	-0.00418435	-0.00719461	-0.000151661	0	0	0
NCIH441_LUNG	0.0520204	-0.00191641	0.000807302	0	0	0	0	-0.0257897	0.0245152	-0.00105777	-0.00134475	0.000976273	-0.00764593	-0.0188018	-0.000230422	0	-0.00041756	-0.00157562	0	0	0.0321971	0	-0.00244436	0	-0.000381336	0.0033851	-0.0144084	0	0.00380641	0.00133142	0	0	0	-0.000668284	0.0021465	0	0	0.00935104	0.00977447	0	0.00690237	0	0	0	0.00763045	0	0	0	0
NCIH647_LUNG	0.0143962	0	0	-0.00966234	-0.00705557	0	0.00146051	0.0116678	0.00793006	0	-0.0025674	0	0.000725741	0.0522374	0	0.000410051	-0.00292092	1.59259e-05	0.0171973	0.00205735	0.0248782	0.0019315	0.000897663	0.00532791	-0.00104547	0	-0.0301241	0	0	0	0	0	0.000162446	0	-0.000750448	0	0	0	-0.00112724	0	0.0297878	0	0	0	-0.00272445	0	0	-0.000690112	0
NCIH889_LUNG	-0.0127888	0	0	-0.00513335	2.00225e-05	0.0149638	5.01414e-06	0.00206276	0	0	0	0	0	0	-0.000122106	0	0	0	0	1.40734e-05	-0.0141566	0	0	0	0	0.0102818	-0.0287577	0	0	0	0	0.00153579	0.0367864	0	0	-0.00890526	-1.12861e-05	-0.0844435	0	0	0.027822	-0.0556081	-0.0185012	0.00749678	0.0213587	0	0	0	0
P12ICHIKAWA_HAEMATOPOIETIC_AND_LYMPHOID_TISSUE	-0.074676	0	-0.00732565	-0.00795396	0	0.000514986	0	0.00527362	-0.00495981	0.000217416	-0.00856886	0	0	-0.00666096	0.00713457	-8.02262e-05	-0.000401412	-0.0151919	0	0	-0.0247096	0	0.000127019	-0.0010589	-0.00629209	0	0.000994636	0	-0.000196212	0.00637318	-0.00693617	-0.0126558	0.022707	0	0	0	0.00506376	0	-0.00531657	0.00662591	0.0414572	-0.0250206	-0.00280053	-0.0121932	-0.0167133	0	0	0	0
PK45H_PANCREAS	0	0	0	-0.00811402	0	0.00371824	0	0.00272114	0.0162534	0.00928377	0.00468534	-0.00464305	2.07919e-05	0.100607	0.00802849	0	0	0.000993477	0.000873944	0.00177826	-0.00272396	0	-0.0043274	1.72673e-05	0	0	-0.0209823	0.00218807	0	0	0	0.00189881	-0.0255092	0.00633402	0	0.00152911	0	0.021812	0	0	-0.0177862	0.0172325	0.00592547	0	0	0.00305033	-0.000533473	0.00135446	0
PK59_PANCREAS	0.0368666	0	-0.00324016	-0.00125103	0	0.00547235	0	0.0128023	0.0104078	0	0	0	0	-0.0247676	0.00773356	0	0	0	0.0320039	0	0.0138161	0.00425168	0	0	0	0	0.0122262	0.000835664	0	0	-0.00428212	0	-0.00538071	0	-0.000145194	0.000950408	0	0.0217612	-0.00130778	-0.00667861	-0.0110423	0.00391227	-0.000756429	-0.00592323	0.0124748	0	0.000278024	-0.0018468	-0.000112772
RDES_BONE	0.0358553	0	0	0.025371	0	0	-3.18719e-06	0.0124556	-0.00603598	-0.00840917	0	0	-7.25256e-05	-0.0228296	0.0136605	0	0	0	0	0	-0.0193993	0	0	-0.000911709	0	0.000727874	0.0118344	0	0	-0.00597217	0.00693344	0	0.0318142	-0.000780344	0	0	0	0.00321238	0.00203562	0	0	-0.0144517	-0.000473854	0	-0.00907857	0	0	-0.00210079	0
RERFGC1B_STOMACH	0.0419014	0	0	0.0154217	0	0	0.000208933	-0.0710852	0.00183581	0.00506601	-0.00326988	0	0	0.0678952	-0.00228168	0	0	0.000722197	-0.00122589	0	0.00363319	0.00842494	-0.000632595	0	0	-0.0226604	-0.0179049	-0.00170355	0	-0.00496497	0	0.00572246	0.051384	0	-0.000559281	-6.77895e-05	0	0	0	-0.0358385	0	0.00934001	0.014671	0.0115504	0.00412782	0	0	0.000194496	0
RI1_HAEMATOPOIETIC_AND_LYMPHOID_TISSUE	-0.0689963	-0.00393485	0.00960318	-0.00264023	0	0	0	0.016039	-0.011331	0	-0.00280457	0	-0.00509645	-0.0242233	-0.002932	0	0.000263401	0	0.000640059	0	-0.0156511	-0.00815821	-0.00253833	0	0	0	-0.019571	0	0	0	0	0.00660048	0.000305976	0	0	0	0	0	0	0	0.0623993	-0.0477029	-0.0206808	0	-0.0182655	-2.95072e-05	0.00403742	0	0
RL_HAEMATOPOIETIC_AND_LYMPHOID_TISSUE	-0.0709072	0.00550237	0	-0.0086479	0	0	0.00278221	0.00897349	0	0	0	-0.000602567	0	-0.0266942	-0.00281894	0	-0.00373217	0	-0.011151	0	-0.022218	0	0	0.00248751	0.00351145	0	-0.0313703	0.00276169	0	0.000330009	0	0	0.00888422	0	0	0.00324018	0	0	0.00617049	-0.0023608	0.00626441	-0.01046	0	0	-0.000202209	0	0	0.00287946	-0.00110459
SNU1076_UPPER_AERODIGESTIVE_TRACT	0.0340413	0	0.000509776	-0.0103844	0	0	-0.0159422	0	0	0.00304096	0.0029225	0	0.00157061	-0.0282544	0	0.00258526	0	0	0.0159453	0	0.0184837	0	0	0	3.83564e-05	-0.00814992	-0.020365	0.00620413	0.0159801	-1.03055e-05	-0.00698896	0.0107325	-0.00639912	-0.00744237	0	0	0	0.00256787	0	-0.0329075	-0.0199895	0.00925969	0	0.00619271	-0.0156214	0	0.00194125	-0.00144576	0
SNU1077_ENDOMETRIUM	0.0365425	-0.00298206	0	0.00562414	0	-0.0027673	0	0.0130938	-0.00170438	0	0	0	0.00368939	0.030337	-0.00209068	0	0	-0.00524623	0.0107533	0	0.0161508	0.0191464	0.00425922	0	0	0	-0.0240498	0	0	-0.00630752	0.00117308	0	0	0	0	0	0	0.0158185	0	-0.00628666	0.027498	0.0309339	0.0124366	0	-0.00709475	0	0	0.000905041	0.00271983
SNU201_CENTRAL_NERVOUS_SYSTEM	0.0192245	0.00335821	0.000820591	-0.000770444	0	-0.00922901	0	0.0206452	-0.00349435	-0.00163752	-9.60208e-08	1.64838e-07	0	0.066477	0	-0.00404637	5.27181e-07	0	-0.00148674	-0.00104137	-0.0147932	0	0	3.6464e-06	0	0	0.00560354	0	0.00418896	-0.000190618	0	0	0.00447798	0.00197684	0.000821735	0	-1.22724e-07	-0.00846664	0	0.0188979	0.0152475	-0.0125217	0	0	0.0123912	0.0041144	0	-0.00585084	-0.00839671
SNU410_PANCREAS	0.00530719	0	-0.00508019	-0.00161893	0	-1.94036e-06	0	0.0132771	0.00979832	0	0	0.00745702	0	-0.00111762	0.00244637	0.000385127	0	0	-0.00208561	0.00287224	0	0.00940809	0	0	0	0	0	0	0.0060824	0	0	0.000769474	-0.0409145	0	0	-7.45744e-05	-0.00496377	-0.00370872	0	0.00600312	0.0222508	0.0214762	0.00652706	0.00258034	-0.0106212	0	0	-0.000101218	0
SNU475_LIVER	0.0241079	0.00239612	0	-0.00538539	0	0	0	0.018489	-0.000285473	0	0	0.00593629	0	0.0330479	0	0	0.000256916	0.000638475	0.000426831	0	-0.00314114	-0.00229937	0	0.00633254	0	0.00263924	0.00472225	-0.00544671	0	0	0	0	-0.00750909	0	-0.000710613	0	-0.000539889	-0.00760509	0	0.00484126	0.0156619	0.00398677	0	-0.000117463	-0.00752729	0	0.00143864	0	-0.000877465
SNU685_ENDOMETRIUM	0.0263178	0.00241803	0.00138508	-0.0134612	0	0	0.00171281	0.0173849	-0.00354768	0	-0.0015781	0	0	0.0643342	0	0	0	0	-0.00748379	0	-0.00321459	0.0138837	0	3.34651e-07	-0.00182547	0.00540099	0	0	0	0	0	0	-0.0106921	0	-0.00119732	-0.00483977	0	0	0	0.00810863	0.00406749	0.0316011	0.0106292	-0.00849329	-0.00881234	-0.00173102	0	-0.00209568	1.62284e-06
SNUC4_LARGE_INTESTINE	0.0444519	0	0	0.00781561	-0.0033599	0	-0.0026677	-0.148335	0.00709874	0	0	0	0	-0.0197092	0	0	-0.00393477	0	0	-5.903e-06	0.0046251	0	-4.19291e-06	0	0	0	-0.0248373	0	0	-0.00109081	0	0	0.00659105	-0.0018664	0	0.00388455	0	0.0189588	-6.00058e-06	0	-0.00200051	0	-0.0103294	0	0.0179418	0	0	-0.00320302	0.00112007
SUDHL4_HAEMATOPOIETIC_AND_LYMPHOID_TISSUE	-0.070658	0.000934501	0	-0.00365426	0	0	0	0.00931062	-0.000957936	0.000503723	-0.000667651	5.03209e-05	0	-0.0195555	0	-0.0010812	-0.00745692	-0.000137755	-0.0194271	0.00131631	-0.0166354	0.00479541	7.38808e-05	0	-0.00373738	0.00350448	-0.00932747	-0.00437226	0	-7.13189e-05	0.0122826	0.00141494	0.0163922	-0.00768677	0	0	0	0.0134549	-0.00375465	0	0.0160936	-0.00325607	-0.00330589	0	-0.0103374	3.47311e-05	0.00123254	-0.000605126	-0.00093076
SW1990_PANCREAS	0	0.000988715	0	-0.0125815	0	-0.00211112	-0.0017139	0.0162038	0.00829206	0	-0.000820928	0	0	0.0055601	0	0	-0.0024017	0.00257427	0.0023906	-0.000713514	0.00509559	0.0138368	0	0	0.00694026	0.0141902	-0.0274661	0	0.00810758	0	-0.00291479	0.000588299	-0.0334919	-4.06341e-07	0	-0.00169732	0	0.0151753	0	0.00713525	-0.0253783	0.0329019	0.00798624	-0.00577129	-0.00926983	0	0	0	0
TCCPAN2_PANCREAS	-0.00137527	0.00417547	4.11789e-08	-0.01162	-0.00833573	0.00101171	0	0.0160623	0	1.15422e-06	0.00197654	-0.00117344	0	0.0166447	-0.00040822	0	0	0	0.000981155	0.00977104	0.00868303	0.0183437	-0.00221683	0	0.00152314	0.00630897	-0.00265303	-0.0038644	0.00410199	0.00805777	0.00232443	-0.00377565	-0.0303886	0	0.0119913	0.00173928	0	0.0101881	0	0.00758344	0	0.0281238	0.0118712	0.003354	-0.00548534	-0.00403634	0	0	0
THP1_HAEMATOPOIETIC_AND_LYMPHOID_TISSUE	-0.0449256	-0.000220888	0	0	0	-0.010693	-4.8774e-05	0.00444818	-0.0104786	0	-4.31548e-06	0	0	0.0281305	-0.0042896	0	-0.00268412	-4.73094e-05	0.00103357	-0.000405486	-0.0181169	-0.00641555	0	0.00243497	0	-0.000892556	-0.0173372	0	-0.00442685	0	0	0.000510582	0.023858	0	0.00131511	-0.00264491	0	-0.023827	-0.00210278	0.0085193	-0.0128803	0.0071631	-0.00846196	1.08418e-05	-0.0127058	0	1.96698e-05	0	0
YAPC_PANCREAS	0.0472351	0	0.00040579	-0.00623137	0	0	0	0.0110075	0.00536311	-0.000168698	0	0	0	-0.0107165	0	0.000131553	0	0	0.0198799	0.00303112	0.0175252	0	-0.000280152	0	0.000987596	0.00656442	-0.0234985	0.00206738	0.00273488	0	0	0	0.0120868	0	0	0	0	0	0	-9.48506e-06	-0.00659977	0.0168775	0.0114728	0	0.0254189	0	0.000739752	0	0
8305C_THYROID	0	0	0	-0.0215697	0.00166877	0	-0.00161386	0.0174448	0	-0.000424607	0	0.00171283	0	0.074732	0.0167242	0	0.00719804	-0.0380961	0.00802292	0.00332956	0.0544992	0.00216397	0	0	0.00608776	0.0235832	-0.0131226	-0.00234136	0	0	0.00751209	0	0	0.00340757	0	0	0	-0.00352917	0	0	0.0131063	0	-0.010948	0	0.00780141	0	0	0	0
COLO679_SKIN	0.00532933	0	-0.00438583	-0.00520573	0	0.00233179	0	0.0159989	0	0	-0.000482433	0	0	0.0119743	-0.00383771	0	0.00444361	-0.0387659	-0.0511653	0	-0.0264547	-0.000382649	0.000235373	0	-0.00592763	0.0343862	0.00830231	1.55277e-05	0	0	-0.00355527	-0.00286351	0	-0.00962621	0	0	0	-0.0217534	0	0	0.00797764	0	0	0	0	0	0	0	0
DKMG_CENTRAL_NERVOUS_SYSTEM	0.0132295	0.000938918	0	-0.0083528	0.011226	0	-0.00226098	0.010903	0.00992373	-0.000474296	0	7.71203e-09	0	0.133458	-0.00243092	0	0.00515196	-0.0282913	-0.0431862	0.00372385	-0.00903217	0	0	0	0.0128357	0.0415405	-0.00965233	0	-0.00579777	0	0	0	0.0037107	0	-0.0002029	0	0	0.0010796	0	0	0	0.00101322	-0.0194957	0	0.00361234	-0.00638745	0	-0.00299911	0
EKVX_LUNG	0	0	-0.000123212	0.0095227	0.00338331	-0.00479838	0	0.01445	0	0	0	0	0	0.0493992	-0.0015045	0.000445324	0	-0.0155956	-0.00504245	-0.000540224	0.0298644	0	-0.000993994	0	0.00460208	-0.0034541	-0.0111961	0	0	0	-0.00431137	0.00641858	-0.00564991	-0.00279111	0	-0.00937791	0	0.00167032	0	0	0.0497451	0	0	0	0	0	0.0047599	0	-0.00338196
GDM1_HAEMATOPOIETIC_AND_LYMPHOID_TISSUE	-0.00206413	0	-0.0174973	0.109027	-0.00363849	0	0	0.0101138	0	0	-0.00760336	0	0	-0.0362603	0	-0.00706415	-0.00504481	-0.0258418	-0.0535113	0	-0.0217595	0	0	0	-0.00198674	-0.0336693	-0.00704659	0	0	0	0	0	0	0.0022358	7.50224e-06	0	-0.00504253	0	-0.00120175	0.00201148	0.0254822	0	0.0105794	0	0.00297361	0	0	0	-0.00361482
GSU_STOMACH	0.00131684	0	0	-0.00670387	0	0.00310751	0.00279763	-0.0625797	1.08056e-05	-2.7977e-05	0	0.00564106	0.00520877	-0.0317331	0	0	-0.00130301	0.034996	0	-0.00871692	0.0147601	0	0	0.000385222	0.00747813	-0.0266969	-0.0116501	-0.00271022	-0.0145598	0.00810768	0	0.0187801	-0.00216701	-0.00241898	0.00535516	0	0	0	0	0	-0.0110118	-0.0043864	0	0.00109197	-0.00548996	0	0.00915892	0	0.0134035
HCC1359_LUNG	0.00469423	0	0	0.0101346	0.00581325	0	0	0.00805504	0	0	-0.00724101	0	-0.00308161	0	-0.00230314	0	0.0121485	-0.0224324	-0.0381715	-0.0054479	-0.00496814	0	0.0111886	0	0.00991399	0	0	0	0	0	0	-0.00140233	0	0.00107015	0	2.84022e-05	0	-0.00746142	-0.00192134	-3.25227e-05	-0.00359269	0.00909303	0.0267388	-0.000272348	-0.00758787	0.000741403	0	-0.00499801	-0.00171725
HCC1428_BREAST	0	0	0	0	0.00143788	-0.000434616	-0.000993152	0.00331348	0	-0.00228598	6.53309e-05	0	0	-0.0389292	0.00250286	0	0	0.0529248	0.0186405	0	-0.0151064	0	-5.15055e-05	0	0.0147819	-0.0287266	0	6.73069e-07	-0.000300637	0.00882624	-0.00211203	0	-0.000927984	0	-0.014978	-0.00107536	0	0.00211895	0	0	0	0.00343125	0.00972883	0	-0.00352922	-0.0100506	0	0	0
HCC202_BREAST	0.000586414	0	0	0	0.00859616	0	0.00439118	0.00418069	0	5.85024e-06	0	0.00533458	-5.32527e-05	-0.0288135	0.0247204	0	0.00529401	0.0978013	-0.0413961	0	0.00238978	0.00375491	0	0.00231248	0.00309368	-0.0184662	-0.0111956	2.03035e-05	0	0	-0.000287139	-0.00358042	-0.00486344	-0.00179882	0.000231289	-0.0134041	0.00426133	0	0	-0.00236084	0.000221914	0	0.0065819	0	-0.00377881	0	0	0	0
HCC366_LUNG	0.00582695	0	0.00176423	0	0.0068808	0	0.00224673	0.00268851	0	0.000180706	0	0	0	0.0645534	0.0014975	0	0.00716254	-0.0279293	0.0354527	0	0.0542307	-0.000726851	0	0	0.00975696	-0.00605671	-0.0128957	-0.00557505	0.00172051	0.00214178	0	0	-0.000964855	0	0	0	-0.000268367	0	0.00118531	0.000897865	0.0160373	-0.00189685	-0.00895634	0	0	-0.000156683	-9.93793e-05	0	0
HCC4006_LUNG	0.00392563	0.00330875	0.00196717	0	0.0152515	0	0	0	0.000886449	0	0	-0.000242552	0.00590813	0.0594355	-0.00244998	0	0.00930566	0.072208	0.0238873	-0.000139523	0.0368911	0	0	7.08716e-05	0.0062605	0	-0.00294493	0.00525958	0	0.00459034	1.447e-05	0	0.00885415	-0.00025135	-0.00040176	0	0	0	0.00215467	-0.0036313	0.0277157	-0.00223204	0.00247264	0	4.26567e-05	-0.00219853	-0.00067613	-4.66386e-05	0
HDLM2_HAEMATOPOIETIC_AND_LYMPHOID_TISSUE	-0.00869705	-0.00409628	-0.00153798	-0.00597126	-0.00529022	-0.00137083	0	0.0106573	0	0	-0.00270434	0	0	-0.0302919	0	0	-0.0139316	-0.0343337	-0.0611861	0	-0.0256818	0.00032387	0.000665658	0	-0.00410985	0	-0.0139192	0.000518692	-3.37252e-05	0	0	0	0	0	-4.0082e-05	-0.00226726	0	0	0.000750735	0	0.0421375	-0.00116409	-0.00613873	0	0	-0.00598285	0	0	0
JURLMK1_HAEMATOPOIETIC_AND_LYMPHOID_TISSUE	0	0.000537521	0	0.152963	0	0.0120512	0	0.0129436	0	0	0	-0.00326762	0	-0.0265099	0.0245773	0	0	-0.0216344	-0.000358773	0	-0.0268909	0.00161449	0.00304939	0	0	0.0283442	0.267589	0	0	-2.73611e-05	0	0.00499589	-0.00864489	0	0	0	0	0	0	0	0.0228062	0	0.0173861	0.00638587	-0.000527899	0	-0.000427546	0	0
KARPAS299_HAEMATOPOIETIC_AND_LYMPHOID_TISSUE	0	0	0	0.00763746	0	0	0	0.018322	0	-0.00649334	-0.00483285	0	0	-0.0347474	-0.000791946	0.00770359	-0.00305414	-0.0378515	-0.03342	0	-0.00184025	0	0	0	-0.00919571	-0.0198531	-0.0110078	-0.000214661	0	0	0	-0.000931938	-0.0117524	0	-2.98023e-08	0	-0.00789983	-0.0114709	0	0	0.0227945	-0.0183186	0	0	-0.0161223	0	-0.00876484	0	0
KASUMI6_HAEMATOPOIETIC_AND_LYMPHOID_TISSUE	-0.0117472	0	-0.0044294	0.0633948	0	0	0	0	0.0077657	0.00233464	0	-0.00235109	0	-0.0299968	0.00123829	-0.00410652	-0.000112732	-0.0313453	-0.0410661	0	-0.0356724	0	0	0	-0.00459922	-0.0181946	-0.00923395	0.00451998	0	0	0	-0.00119957	0	0	0.0232557	0.00212291	0.00797693	0	0	-0.00297255	0.010324	-0.00330276	0.00854201	0	0	0	0	0	0.00228069
KE37_HAEMATOPOIETIC_AND_LYMPHOID_TISSUE	-0.00237066	0	0	0.00492789	-0.0129372	0	0.00383658	0.0181333	0	0.0111971	-0.010055	-0.0070884	-0.00162094	-0.0331983	0	0	-0.0163859	-0.0396221	-0.0444669	0	-0.024671	0	0.00393633	-0.000265703	0	0.0130122	-0.00418854	-0.00391286	9.54262e-05	0.000266038	0	-0.00170021	0.0162625	0	0	0	0	-0.00452529	0	0	0.0303952	0	0	0	-0.00677632	-0.000535664	0	-0.00136376	0
KMH2_HAEMATOPOIETIC_AND_LYMPHOID_TISSUE	-0.0138413	0	-6.59121e-05	-0.0211451	-0.00329768	0.0048973	-0.00626312	0	0.000570533	0	0	0	0	-0.0337374	0.00690908	0	-0.0129482	-0.0260153	-0.0167699	0	-0.017836	0	-0.00632455	-0.0100616	-0.00252745	0.00105131	-0.00246827	0	0	0.00251728	0	-0.00827798	0	0.00103085	-0.00652451	0	0	0	-0.00160271	0	0	-0.018038	0.0186876	-0.00143063	0	0	-0.00347816	0	0
KMS21BM_HAEMATOPOIETIC_AND_LYMPHOID_TISSUE	-0.00760224	0.00174341	0.00257008	0	0	0.0017937	0	0.0212616	0	0	0	0	-0.00212495	-0.0195191	0.000315499	0	-0.0224382	-0.0262503	-0.0695342	0	-0.0326279	-0.00684632	0	0.00117658	0	-0.0239368	-0.0178286	0	0	-0.000932381	-0.00129498	0.00369906	-0.00731643	0	1.37413e-05	0	0	0	0	-2.39441e-06	-0.0194497	0	-0.0314341	0	0	0	0	-0.000901682	0.00461609
KMS27_HAEMATOPOIETIC_AND_LYMPHOID_TISSUE	-0.0120853	0	0	-0.013151	-0.0129008	0	0	0.00689865	0	0	0	0	0	-0.0289268	-0.0015481	0	-0.00938494	-0.0110195	-0.0508995	-0.00217465	-0.0307826	-2.4474e-05	0	0	-0.0101394	-0.00920212	-0.00716882	-0.00488055	0.00481085	0	0	0	-0.0101992	0.000149551	0	0.000475351	0.00034615	-0.0159601	0.00141038	0	-0.0657607	0.00505588	0.000375562	0.00600876	-0.0066731	0	0	0	0
LCLC97TM1_LUNG	0.00798475	0	0.00112662	-0.016882	0	0	0	0.0172169	0	0	0.00515078	0.00183749	-0.000688087	-0.0265147	-0.00290073	0	0.00584015	0.0457912	0.0397693	0.00926212	0.0542245	0	-0.000120429	-0.00270986	0	0	-0.010224	0	0	0	0.00501416	0	0	0	0.00659222	-0.00560764	0.00199069	0.00266109	0	0	0	0	0	0.0035017	-0.00285707	0	-0.00446535	0	-0.00225527
LNCAPCLONEFGC_PROSTATE	0	0	0	0	-0.00614207	0	7.80566e-07	-0.100718	1.206e-07	-7.3335e-07	0	0	0	-0.00922792	2.80769e-05	0.00146153	0.0031701	0.0627429	0.0473546	-6.58983e-07	-0.0189584	0	-0.000372008	-0.00303171	-0.00142855	-0.0350287	-0.00371153	4.38821e-07	0.000109954	0	0	-0.00367647	0	-0.00180922	-0.00124152	0	0	-0.0113795	0	0	0.0245921	-0.00551195	0	0	0.00170914	0.0143141	-5.19933e-07	0	0
LOXIMVI_SKIN	0.0105246	-1.64019e-05	0.00449016	-0.0146857	0.00379748	0	0	0.00410349	0.00472889	-0.00313228	0	0	0	0.0618065	-0.00297883	0	0.00549941	-0.0351487	-0.0329351	-0.0124913	-0.0277098	0	0	0.00273899	0.0146027	-0.00790192	-0.0144891	0	1.71562e-05	0	0.000620423	0	0.0142887	0.0026445	0	0	0	0	-0.00176934	0	0.01953	0	0.0131142	0	-0.00236557	0	0	0	0
MKN7_STOMACH	0.00644362	-0.00045587	0	-0.00279785	0.00589763	0	-0.00820568	0.0173162	0.000396543	0	0	0	0	-0.0156383	-0.00320891	0	0.00163659	0.0528335	0.134603	0	0.0676953	0	-0.00998333	-0.00181918	0	-0.0255707	-0.01014	0	-0.00500572	0	-0.000286971	0	-0.014784	0	0.00341395	-0.00246781	0.00152325	0	0	-0.00122716	-0.0402645	0.000597396	-0.00727173	0	-0.00576076	0	0	0	0
MM1S_HAEMATOPOIETIC_AND_LYMPHOID_TISSUE	-0.00972959	0	0	-0.00856336	-0.00834989	-0.000376021	0	0.0192652	-0.00335644	0	0	-0.00491707	0	-0.0292703	-0.000376485	-2.85056e-05	-0.0160778	-0.041724	-0.0596102	0	-0.0241827	-0.00394167	-0.00689131	0	-0.00086535	0	0	0	0.00406418	0	0	-0.00353428	0.00335688	0	0	0	-2.13565e-05	0.00852725	0	0	-0.0443667	0.000995846	-0.015517	0	0	0	0	0	-5.14521e-05
NAMALWA_HAEMATOPOIETIC_AND_LYMPHOID_TISSUE	-0.0143738	0.00178527	-0.0016972	-0.00646047	-0.00352743	0	0	0.00736495	0	0	0	0	0	-0.0221148	-0.00439571	0	-0.00667714	-0.0179127	-0.0411495	0	-0.018903	0	0	2.22409e-05	0	5.63253e-05	-0.0189778	0	0	0	-0.00933196	0	0	0.00127113	-6.10327e-05	0	2.10599e-05	0	0.00164002	0	0.0366314	-0.00179157	0	-0.00213039	-0.00497397	0	0	0	0
NCIH1048_LUNG	0.0124842	-0.00223598	0.000416263	0.00505127	-0.00194967	0	0.0030591	0.0150895	-0.003075	0	0	-5.90135e-06	0	0.0441976	0	-1.85824e-06	0	0.0252012	0.0163283	0	-0.0191152	0.00150561	0	0.00919079	0	0	-0.0180694	0.000705663	0	0	-5.14892e-05	-0.00732105	0.0148527	0	0.0128635	-3.00757e-05	0	-0.00205486	0	-0.00018862	0.0209291	0.00343566	-0.00993198	0	0.007931	-0.00034688	0	0	0
NCIH1563_LUNG	0.00808996	0.00236994	0	-0.00921159	-0.00864828	0.00294253	0	0.0104015	0	-0.00283321	0	0	0.00328252	-0.0196341	0	0	0	-0.0319821	-0.00699391	0.000585186	-0.0206479	0.0104579	0	0	0	0	0	0.00359509	0	0	0	0	0	0	0.000401997	-0.00357007	0	-0.00696551	-0.00201054	0	0.0151381	0	-0.0017096	0	-0.00158946	0	0	0.00265419	0
NCIH1568_LUNG	0.00536189	-6.06384e-05	0	0.0024964	0.000783838	0	0	0	0	0.000546191	0.0104335	0.00678739	0	-0.033971	0	0	0.00533961	0.0793884	0.0157213	0.000649145	0.0181525	-0.00428648	0	0	0.0138015	-0.0256273	0.00483287	0	0	0	0.00392283	0	0.00141299	0	0.00495969	0	0	0.0103067	0	-0.00397875	-0.00140751	0.000798898	0.0206111	7.45067e-09	0.00203388	0	-0.00132227	0	7.45073e-09
NCIH2052_PLEURA	0	-0.00347921	0	0	0	0	0	0.0165575	-0.00307957	0	0.00354235	0	0	-0.0190953	-0.000114102	0	0.00443644	-0.0237863	0.0283387	-0.00244983	0.0227269	2.10691e-07	0	0	0.00393711	-0.00242103	0	0	3.20676e-08	0	0	0	0.000765176	0.00274163	-0.00611792	0	0	0	0	-1.73748e-08	0	0	-0.0102208	-0.000616838	0.00288252	0.00129597	0	0	-1.61452e-07
NCIH2291_LUNG	0.00520046	0	0	-0.000769009	0.00666494	0	0	0.0139528	0	0.0039063	0	0	0	-0.0258579	0	0	0.00279136	0.0588854	0.0440245	0	0.0484994	0	0	0	0	0	0	-0.00618612	0	0	0.00568727	-0.00174116	0.000635679	-0.00783594	0	0	0.0029501	0	0	0	0	-0.00253294	0.0290886	0.00431513	0	0	0	0.00163158	-8.46003e-05
NCIH727_LUNG	0.000914447	0	0	-0.0103193	0.00304567	6.41972e-08	0.00172874	-0.220159	0.00517713	-0.00324265	-0.000137132	-0.00141665	2.0092e-06	0.076061	0.0191104	0	0.011362	0.031629	0.0668935	0	0.0365801	0	0.00125127	-0.00359469	-0.00397714	0	-0.0103198	0	0.00279334	0.00414081	-0.00671328	0.0108802	0.00243202	0	0	0.00321664	0	-0.00364746	0	0	-0.021621	0	-0.0145531	0.00316227	0.00956525	0	-0.000104908	0	0.000105123
OE19_OESOPHAGUS	0	0	0	-0.009507	0.00532452	0	0	-0.243156	0	0	0.00255359	-0.00623543	0.00720134	-0.0305748	0	0	0.00729134	0.0448025	0.0463238	0	0.0276713	-0.00243144	0	0	0	-0.00811702	-0.00684451	0	0	0	0	0.0141144	0	0.000959596	0	0	0	0.0206926	0.000397356	2.49238e-07	0.00514133	0	0.0265868	0.00129381	0.0246507	0	0.0103356	-4.92907e-07	-0.00155415
OVMANA_OVARY	0	0	0	-0.0159407	0.00804681	0	0	0.0042951	0	-0.00503891	-0.0035209	0	0	0.0924881	0.00531667	0	-0.01401	0.032148	0.0444152	-0.000453689	0.0181003	0	0	0	-0.00521943	0	-0.0196674	0	0	0.00142654	0	0.00643946	-0.00816705	0	0	0	0	0.0177341	0	0	0	0.00178165	0.0431468	0	0	0.00414487	0	0	0.00841585
PANC0213_PANCREAS	0.00400049	0	-0.00121547	0	0.00430544	0	0.00252301	-0.00719696	0	0	0	0	0	0.00389207	0	0.000126053	0.0126304	0.0654458	0.123683	0.00131996	0.0594649	0	0.00525401	0	0	0.00150945	0	0	0	0	0	0	-0.00250439	0	0.00818809	0	0	0	0	0	-0.00451605	0	0.0425101	0.00421513	0.00285067	0	0	0	6.96023e-05
PFEIFFER_HAEMATOPOIETIC_AND_LYMPHOID_TISSUE	-0.0114458	0	0	0.0147349	-0.0124634	-0.00505966	0	0.00657986	0	0	0	-0.00140978	0	-0.0295641	0.001814	-0.00217024	0.00486541	-0.0335797	-0.0496472	0	-0.0114916	0	0	-0.00327689	-0.0102039	0.0133805	-0.0175366	-0.00296857	0.00427835	-0.00150697	0.00241729	0	0.00883039	-0.000116146	0.000704833	0	0	-0.00987573	0	0	0.00786042	0.00421935	0	1.38882e-05	-0.00424694	0	0	0	0
RAJI_HAEMATOPOIETIC_AND_LYMPHOID_TISSUE	-0.0180483	0	0	-0.0237511	-0.0010507	0	-0.00246398	0.00931496	0	0	0	0	-0.00204071	-0.0482653	-0.00435047	0	-0.0188802	-0.0361725	-0.0468384	0	-0.025428	-1.36241e-05	-0.00473587	0	-0.0109057	0	0	0	0	0.000315312	0	-0.00176177	0.0104806	0.000648391	-0.0054627	-0.00965884	0	-0.0158761	0	0	0.0241912	-0.00331079	-0.00336743	0	-0.0150165	0	0	-0.00749539	0
RCHACV_HAEMATOPOIETIC_AND_LYMPHOID_TISSUE	-0.0084335	0	-0.00295184	-0.00139548	-0.0117823	-0.00039796	0	0.00548814	-0.00925528	0	2.35219e-05	0	0.00035422	-0.0274913	-0.00733073	-0.00249316	-0.0149929	-0.0386893	-0.0273725	0	-0.0321578	-0.00656272	-0.00175227	6.66635e-05	-0.0099312	0.0300084	-0.00482402	-0.000855627	0	0	-0.00203757	-0.00176908	-0.0153162	0	0	0	0	-0.0122796	-0.00101109	-0.00781197	0.0373483	0	-0.00784503	0	0.0244544	0.0046223	-0.00223261	0	0.00520564
REH_HAEMATOPOIETIC_AND_LYMPHOID_TISSUE	-0.0127062	0	0	-0.00356204	-0.00316041	0	-0.00128198	0.0184122	0.000695254	0	0	0	0	-0.0347561	0.000270276	-0.0073975	-0.01323	-0.0261869	-0.0214698	0.00129016	-0.011168	-0.000276521	0.00181518	-0.00162114	-0.00442511	-0.0395152	-0.0173405	0	0	0	0	0	0.0112084	0	0	0.00218454	-0.00642831	-0.0172171	-0.00100896	-0.00725078	0.0207203	-0.00820727	-0.00334735	-0.00431935	0	0	0.00315357	0	-0.00488369
RPMI8226_HAEMATOPOIETIC_AND_LYMPHOID_TISSUE	-0.0140241	0.00205465	0	-0.00482064	-0.00296992	-0.00128297	-0.000893149	0.015663	0	0	0	0	0.00593383	-0.0387587	0	0	-0.00746739	-0.0394823	-0.0227833	0.0186906	-0.0198149	-0.00489973	0	-0.000606466	-0.00724578	-0.0114657	-0.00337734	0	0.00259472	0	-0.0024786	0.00432215	-0.0206783	-0.00157102	0	0	-0.0022669	0.00384465	0	0	-0.0627704	-0.00851831	-0.00266145	0	-0.00634356	-0.000648433	0	0	0
SF268_CENTRAL_NERVOUS_SYSTEM	0	0	0.00113465	-0.00202327	0.00436068	0	0	0.0161519	-0.00314595	0	0	0	0	0.0435572	0	-1.19209e-07	0.000910125	-0.0304372	-0.027173	-0.00269013	-0.0270569	0.00242814	0	0	0	-0.0114587	-0.0124144	0	0	-0.00635198	0	0	-0.00302076	0.00269001	0	-0.00120939	5.77214e-05	0.000922425	0.000973193	0	0.00113952	0.000218249	-0.00304288	0	-0.00451186	0	0	0	-0.000921113
SF539_CENTRAL_NERVOUS_SYSTEM	0	0.000170945	0	-0.0219547	0.0097268	4.47181e-05	0	0.0148935	0	-0.00383792	0	0	-0.000817025	0.0760286	-0.00492607	0	0.0101329	-0.0236715	-0.0102259	-9.42399e-06	0.00353828	0	0.00315127	0	0	0.006965	-0.00542467	0	-0.000107026	0	0	0	0	4.29992e-05	0.000237868	0	-0.00365693	0.00365893	0	0	0.022582	0	0.00412175	-0.00292848	-0.00998261	0.00609588	0	-0.00430316	0.000846341
SNU1105_CENTRAL_NERVOUS_SYSTEM	0.00332395	0.000606935	0.00298349	-0.00519416	0.0085922	0.00990087	0	0.0206205	0.00169004	-0.00138752	-1.3283e-06	-0.0012423	-0.00454477	0.102076	0	0	0.0116789	-0.0473582	-0.0163899	0	-0.0129929	0	0	0	0.00657857	0.0025796	0	0	0	-0.000140277	-0.00643244	0	0	0	0	0	2.07162e-07	0.01143	0	-0.00565893	0.0212808	-0.0015703	-0.0073705	0	-0.00166888	-0.00217753	-0.00493704	0.00237039	0
SNU175_LARGE_INTESTINE	0	0	0	-0.00662331	-0.00117411	0	0.0081546	-0.120168	0.00779565	-0.000365558	0	0	0	-0.0206215	0.00319976	-0.000251435	0	-0.0272335	-0.0225249	0	0	0	0	0	0.00688096	0	-0.0214884	0	0	0	0	0.0156096	-0.00210753	-0.000500558	0.000941006	0	0	0	0.00490247	0	0.00214068	-0.00201542	-0.00580551	0.00217566	0	0	0	0	0
SNU182_LIVER	0.023296	0	0	-0.0133616	0	0	0	0.0104318	0	0	0	0	0	0.0916682	-0.000564702	0	0.00538386	0.0652682	-0.0389351	0	0.0293086	0	0	0	0.00493271	0.00450084	0.00336455	0.00650523	0	0	0	0	0	0	0	0.00415696	0	-0.0105093	0.00140695	0	0.03431	0	0	3.97774e-05	-0.00363891	0.00163317	0	9.93017e-05	0
SNU349_KIDNEY	0.00239229	0	0.00288999	0	0	0	-0.000835783	0.00503781	0.00412517	0	2.89296e-05	0	0	0.137944	0	0	0	-0.00313886	0.0254157	0	0.00249522	0.000563724	0.00344897	0	0	0	-0.0175132	0.000185916	0	0	0	-0.00199946	0	0	0	0	5.93035e-06	-0.00369179	0	0.000329507	0.0182851	0.00627395	0.00110572	-0.00442812	0	-0.002302	-0.000177853	-0.00503003	0
SNU387_LIVER	0.00596374	0.00399725	0	-0.012718	0	0	-0.00160739	0.0231028	5.28558e-06	0.00293912	-0.00451511	0	0	0.108727	0	0.010293	0.00778825	-0.0291377	0.0169973	-0.000348837	0.0316389	-0.000730238	-0.00319769	-0.00382479	0	0.00156168	-0.0111841	0.00287821	0.000230927	0	0	0	0	0	0	0	0.0121963	0	0	0	-0.00784427	0	0	0.00648036	0	0	0	0	0
SU8686_PANCREAS	0.000667677	0	0	0	0	0	0.00179996	-0.0119949	0.000403652	0	-0.00279854	0	0	-0.0150635	0.0174345	0.00035643	0	0.0936028	0.064956	0.00433073	0.0519006	0	-0.00180716	0	0	0.0150589	0.0718647	-0.00442267	0	0	0	-0.00346187	0.00540241	0.00307713	0	-0.0021587	0	-0.014691	0	-3.00336e-05	0.0496205	0.00496169	0.0377239	0	0	0	0	0.000280313	0
T47D_BREAST	0.00225335	-6.18021e-05	-0.000385499	0.0396731	0.00583392	0	0	-0.0240669	0	0	-0.00115336	0	0	-0.0216501	0	0	-0.0035997	0.0532554	0	0	-0.0127304	0	0	0	0.0044403	-0.0375222	-0.0188762	0.0042923	0	0	0	-0.00389969	0	0	-0.00245509	0	0	-0.000777607	0.00280033	0	-0.0213185	-0.00570068	0.00621399	-0.000584352	-0.0040762	-0.00142855	0	0	-0.000643944
TALL1_HAEMATOPOIETIC_AND_LYMPHOID_TISSUE	-0.0100877	-0.00432283	0	-0.00674644	-0.0162935	0.0012933	0	-0.00199295	0	0.00132274	0	0.0104636	0	-0.0167072	-0.00859676	0.00798513	-0.023582	-0.026966	-0.0314461	-0.00539483	-0.0151185	0	0	0.00780861	0	0.0059347	-0.0104973	0	0.00148787	-0.00297676	0	0.010726	0.00805507	-0.000626736	0	0	-0.00842997	-0.0169745	0.00190182	0	0.0295575	0.000902499	-8.88061e-05	0	-0.00295468	0	0	0	0
TE14_OESOPHAGUS	0.0109597	0	0	0.0153424	0	-0.000588037	0	0.0189908	0	0.00183527	0.00986723	0	0	-0.023525	-0.000822801	0	0.00893668	0.0296281	0.0300575	-0.00297308	0.0134169	-0.00553536	0	0	0.00579105	-0.00307817	-0.0289715	-0.00214608	0	0	0.00174908	-0.000101684	0	0	-1.18086e-05	0	0	-0.0124007	0.000643693	0	-0.0557956	0	0	0	-0.00585578	0	-0.000911661	0	0.000282731
TF1_HAEMATOPOIETIC_AND_LYMPHOID_TISSUE	-0.0095592	0	0	0.129536	0	0	0	0	0.00226443	0	0	-0.0040886	0.000377333	-0.0390165	0.0288433	0	0	-0.02016	-0.0323714	0	-0.0296291	-0.00717824	0	0	0	0.0257067	0.169073	0	0.000743093	-0.00143083	0	0	-0.00342115	0.000302128	0	0	0	-0.00298826	0	0	0.070001	0.00310326	-0.0227268	0.000774348	0.00728551	0.00229529	-0.00145394	0	-0.000573803
COLO684_ENDOMETRIUM	-0.00373697	0.00967616	-0.00770129	0	0	0.00717908	-0.00392245	0	0.00311232	0.00146224	0	0	0	0.0526746	0	0	-0.00743315	-0.00470861	0.0052386	-0.00909398	0	0.00168283	0.00518505	-0.00549517	0	-0.0126993	0.0916175	0	0.00323956	0	0.000467051	0	0.0124243	0	0	0	0.0017072	-3.2504e-05	0	-0.00136948	0.0241057	0.00565486	-0.00111081	0	0	0	0	-0.00381107	0
HCC1588_LUNG	0	0	0.00319068	-0.0134432	0	0	0	-0.15122	0.000537551	0.00197335	0	0	0	-0.0409838	0	0.00315976	-0.00253975	0.00918461	0.0284077	0	0.00480997	0	0	0	-0.00208007	-0.0137588	-0.0202173	-0.00615524	0.00344584	0	0	0.0251199	0	-0.000595765	0.00116445	0.00233894	0	0.0113474	-0.00218281	0.00667074	-0.076999	0	-4.67458e-05	0	0	0	-0.006507	0	0
HCC1599_BREAST	0.0177689	0	-0.00225151	-0.00321489	0.00302558	0	0.00187677	0.0163117	0	0	8.20676e-06	0	0	-0.0177017	0	0	0	0.0024091	-0.0158433	-4.93295e-06	0	0.000698395	-0.000621321	0	0	-0.00684215	-0.0118306	0	-0.00247774	0.00150969	0	0.000564515	-0.00457175	-0.00351945	0.000449335	-0.000540719	0	0.0012097	-0.0011565	0	0.0609242	0	0	0.00292763	-0.00290449	0	0	0.000131475	0
HCC44_LUNG	0.00897781	0	0	-0.00676777	0	0	0	0.0171556	-0.000320137	0	-1.56152e-08	0	0	-0.0258655	0	0	-0.00252636	-0.00833866	0.0217314	-6.59129e-07	0.0123373	0.00257418	0	0	0.00419144	-0.014345	-0.0156961	0	-0.00229116	0	0	-0.00420365	-0.0155434	0	0	0	0.00355107	0.0167605	-0.00020022	0.0083962	-0.0121293	-0.000805318	0	0	-0.000144228	0	0.00597053	0	0.00240796
HEL_HAEMATOPOIETIC_AND_LYMPHOID_TISSUE	0	0.00154902	-0.0121003	0.136044	0	0	0.0042591	0.0160308	-0.00146536	0	0	0.00416376	0	-0.0346587	0	0	0.00145954	-0.00627081	-0.0315115	-1.91628e-05	-0.00797143	0	0	0	-0.000812314	0.0401728	0.329145	0	-0.000248695	0	0.00315824	0	-0.00156626	0	0	0.00062999	0	-0.00189646	0.00107353	-0.00185739	0.0366405	0	-0.00254809	0.00360261	0	0	-0.000831723	0.00223119	0.000674102
HH_HAEMATOPOIETIC_AND_LYMPHOID_TISSUE	-0.0323111	0	-0.0054412	-0.00857679	-0.00176655	0	0	0.0046824	-0.000911591	-0.00266386	-0.00826438	0	0	-0.0372735	0	0.000812769	-0.0021353	-0.01927	0.0129287	0	-0.00862414	0	-0.000108351	0	-0.00527691	-0.0242374	-0.0121413	0	-0.000882063	0	0	0	-0.0214672	-0.00223125	0	-0.000879261	-0.00128408	0	0	0	0	0	0	0.00381094	0.00290604	-0.0014732	0	0.000461482	0
HOP62_LUNG	0.0215906	2.97714e-05	0	-0.000388123	3.33853e-05	3.51072e-07	0.000733602	0.0148399	0	0.00198045	0	0	-0.00231091	0.0385029	-1.50373e-05	0.00127148	0	0	0.00482385	0.000770333	-0.00303075	0	0	0	0.0052436	0.0037896	-0.00314544	0	0.000973367	0	0	0	-0.00974553	0	-1.83645e-06	-0.00158843	0	0	0	0.00159953	0.0183458	0	0.00547177	0	0	0	0.00113076	0.00241661	0
HUCCT1_BILIARY_TRACT	0.0168141	-0.000465669	5.81215e-05	-0.0177543	0	0	0.00317761	0.0208419	0	0.0077463	0.00415757	0	0.00437133	-0.00280131	0	-0.00369966	0	0.00215557	0.0584397	0	0.00764938	0.00190978	-0.000318456	-0.00763544	0	-0.00784909	-0.00354768	0	0.00462855	-0.00192556	0	0	-0.0400878	0.000105389	-0.000723139	0	0.00768703	0.0184994	0	0	-0.0613942	-0.00374779	0	0	0	0.00466263	-0.00179659	0	0
K562_HAEMATOPOIETIC_AND_LYMPHOID_TISSUE	-0.0339582	0	0	0.0340695	0	0.0029007	0	0.00988283	0	-0.00463101	-0.00536109	0	0	-0.0488317	0	0	0	0	-0.0227262	0	-0.00975712	0	-0.00200527	0	0	0.011446	0.175903	0.0016898	0.00292667	-0.00304903	2.29865e-05	-0.000559737	-0.00910354	0	0	0.00416317	-0.000979962	-0.0106136	-0.00261407	0	0	0	0	0.000819806	0	0.00209841	0	0	0
KARPAS422_HAEMATOPOIETIC_AND_LYMPHOID_TISSUE	-0.0360629	0.000673876	0.00320998	-0.00847251	0	0	-0.00568509	0.0108917	0	0	0	0	0	-0.033205	-0.00812448	-0.00157455	0	0	-0.0332682	0	-0.00826021	0.0083161	0	0.00345339	-0.00725251	0.050849	-0.00664291	0.00475919	-0.00846428	0	0	0	0.00608971	0.00152821	0	0.00970659	-0.00884013	0.0136018	0	-0.00694675	0.0195154	-0.000303496	0	-0.00507443	0	0	-0.00313756	0	0
KARPAS620_HAEMATOPOIETIC_AND_LYMPHOID_TISSUE	-0.0326488	-0.00291246	0	-0.0147457	0	0	0	0.0186178	-0.00275167	0	-0.000210351	0	-3.81498e-05	-0.0503977	0.00350891	0	-0.00171405	-0.00970971	-0.0249897	0	-0.00753056	0.00472677	0.00532076	-0.00201845	-0.00331436	0.0114249	-0.0175881	-0.000632168	-0.00444502	0	0.00386378	0	0.00771525	0	0.000141166	-0.000548749	-0.00215399	-0.00978117	-0.00212591	0	0	0.000155785	0	0	-0.00078954	0	0.00214054	0	0
KYSE180_OESOPHAGUS	0.0196332	-0.0040628	0	-0.00378215	0	-6.3256e-06	0	0.00926089	0	0	-0.00823308	0	0	-0.0389978	0	0.00262036	0.00102194	0.0034147	0.0299347	0	0	0.00168251	-0.00438125	0	0	0.0118349	-0.0237172	0	0	-0.000504256	-0.00281465	0	-0.0174548	0	0	-0.00676358	0	0	0.00568298	0	-0.00592654	0.00591939	0	0	0.0091678	0	-0.00357674	0.000923067	0
KYSE520_OESOPHAGUS	0.0115541	0	0	0.010336	-0.0117883	0.00309604	0	0.00877649	0.00272818	0	0	0	0	-0.0065056	0	-0.00340256	0	0.00580708	0.0176395	0.00353943	0.0135087	0	0.00432102	-0.000779017	0.00315493	-0.0430869	0.00304014	0	-0.00338995	0	0.00738369	-0.00181353	-0.00821887	0	0.00804141	0.00100978	0	0	-0.00604279	-0.0098018	-0.0135205	0	0	-0.00174562	-9.63791e-05	0.00284996	0.00533109	0	-0.0014829
LOUNH91_LUNG	-0.0173231	0.000818245	0	0.00360578	-0.0022626	0	0.00256361	0.0194845	0.00349886	-0.000578432	0	0	2.15921e-05	-0.047868	0.000563803	0	0	-0.00237752	0.0163859	0	0	0.0029105	0	0.00244359	0.00237193	-0.0412125	-0.00444462	0	0	0	0	0	-0.00666904	0	0	0	-0.000113515	0.00504741	0	0	0.0032902	0.00806528	0	-0.000910825	-0.00390884	0.00311741	0	0	0
LS513_LARGE_INTESTINE	0.013542	0	-5.7239e-05	-0.0173322	0	0	0.00180395	-0.0786685	0	0	0	0	-0.00459602	-0.0451366	0	0.00106244	0	0	0.00541871	0.00327298	0	0.0031773	0.000866164	0	0.00502808	-0.0166558	-0.0240222	0.00397115	0	0	0.00393609	0	0	0	0	0	0	0.0143093	0.00312145	0.0029846	-0.0791497	0	0	0	0.000130996	0	0.00334569	0.00179406	0.000361022
MHHCALL2_HAEMATOPOIETIC_AND_LYMPHOID_TISSUE	-0.0359205	-0.00407749	-0.00469013	-0.00624732	-0.00136167	0	0	0.0155202	-0.000512412	0.0016886	0.000463081	0	0	-0.0350351	0.0103615	0	0	-0.00859112	-0.00946864	0.00254874	-0.0056797	0	0	0	0	0.0366706	-0.0186404	0	0	-0.00020708	0.000487846	-0.00225599	0.0117113	0.00481668	0	0	0	-0.00687769	0.0031773	-0.00348794	0.0347289	0	0	-0.00523403	0.00390234	0	0	0	0.000849661
MHHNB11_AUTONOMIC_GANGLIA	-0.00426999	-0.00734617	-0.00293569	0.0170697	-0.00229117	0	-0.000573421	0.00936337	0	0.00227477	-1.37946e-05	-0.00601965	0	0.0492455	0.000322411	0	-2.67756e-05	0	-0.024861	0	0	0.00136806	0	0	-5.08971e-05	0.00650968	0.132782	0	0.00335772	0	0	-0.000773201	0.0102471	0	0	0	0.00404643	0.00488405	0	0.00397237	0.018534	0	0	0	0.000427236	0.000391959	0	0	0
MOLP2_HAEMATOPOIETIC_AND_LYMPHOID_TISSUE	-0.0346335	0	0	-0.0108496	0	-0.00675567	0	0.00355422	0	0.00766915	0	-0.00372125	0	-0.0496757	0	0.000162226	-0.00152963	0	-0.0346869	0	-0.0124784	0	0	0	-0.0117904	-0.0111844	-0.00951845	0	0.00152711	0	0	-0.000966884	-0.00571661	-0.0012224	0.0082979	0	0	-0.00231645	-0.0032728	0.00255848	0.0165041	0	0.00386992	0	0	-0.00667176	0	-0.00305125	0
MONOMAC6_HAEMATOPOIETIC_AND_LYMPHOID_TISSUE	-0.0377586	-0.00200709	-0.00397438	0.00145778	0	0	0	0.0157509	-0.00440676	0.00134591	0	0	0	0.0341249	-0.00423048	0	0.00800535	-0.00355808	-0.0358462	0	0	0	0.0034283	0	0	-0.0288844	-0.0121422	0	-0.00425271	-0.00515684	0	-0.00102702	0.0140254	-0.00188307	0	-0.00147087	0	0	0	0.00756915	-0.000430159	0	-0.00298413	0	0	0	-1.24379e-05	-0.000590388	0.00461243
NB1_AUTONOMIC_GANGLIA	0.0140539	0	-0.00355914	-0.000927485	0	0	0	0.021783	0	0.00322195	2.74104e-05	-1.71345e-06	0	0.0914918	0.00555623	0	0	-0.00594368	-0.0354577	0.00503271	-0.00690749	-0.000269541	0	5.33759e-05	0	0.0427992	0.128149	0	0	0	0	-0.00174179	-0.0093933	-0.00530552	0	0.000336355	-0.000345377	0.00748841	0	0	0.0114853	0	0	6.8233e-06	0.00343336	0	0	0	8.11075e-06
NCIH2286_LUNG	0	0	-0.00339003	-0.000303172	0	-0.000120226	0	0.0156556	0	0.000922525	0	0.000319346	0	0.0945185	0	0	0	-0.00390118	-0.0191839	0.00259792	0	-0.000981697	0	-7.94646e-05	0.00271518	-0.0473836	-0.0183448	0	-0.00365631	0	0	-0.00378541	-0.026391	-0.00623863	0	0	-0.000619245	0	0	0.00716027	0.0296666	0	0	0.000202355	-0.000441522	0	0	-3.95714e-05	-0.00236251
NCIH2405_LUNG	0.00849362	0	0.00661881	0.0044098	-0.00386531	0	0	0	0	0	1.89869e-06	0.00608238	-1.15042e-06	0.0787328	0	4.66468e-06	0	-0.0028865	0.0202442	0	0	0.00726895	0	0	0.00114665	0.0174809	0	0	0	0	0	0.0090672	0	0.000135724	0.00332055	0.00126704	0	0	0	0	0	0	-0.00341783	0	-0.00144039	1.76293e-05	0.000182169	0	0
NCIH28_PLEURA	0	0	0	-0.0120369	0	0.000427454	0	0.0191865	0	0.00712283	0	0.0198368	0	0.161821	0	0	0.00487343	-0.00254707	0	0	0	-0.00622945	0.00388712	-0.00414396	-0.00493755	-0.0372648	-0.0142538	0	0	0.00773467	0	-0.00157667	-0.018888	0	0	0	-0.000858251	0.0030686	0	0.00726436	0	0	-0.000745825	0	-0.000126195	0.00151444	0	0	-0.000681769
NCIH358_LUNG	0.0169071	0	0	0	0	0	0	0.00964643	0	-0.00309574	0.00613517	-0.000484529	0	0.0509237	0.00281799	0	0.00239447	0.00591052	0.0420183	0	0.0125079	0	-0.00197461	-0.0105161	-0.000609378	0.0237643	-0.0200598	0	0	0	-0.00290341	0	0	-0.00049446	0	0	0.00104869	0.0243957	0.00224224	0.0024936	0	-7.17967e-05	-0.00127527	-0.000188902	0	-0.000198428	0	0	0
NCIH508_LARGE_INTESTINE	0.0168672	0.00384808	0	0	0	2.37285e-07	0.00684288	-0.101217	0.0037961	0	0	-0.00583238	0.00275301	-0.0462807	-0.0048568	-2.97689e-09	0	0.00876553	0.0336441	0	0	0	0.00151327	0	0	-0.0404974	-5.81292e-05	0	0	0.000417435	-0.00548456	0.0191327	0.0136936	0	0	0	0	0.00948091	0	0.005992	0.00446828	-0.00477974	-0.00422289	0	0	0	0	-3.39801e-07	0
NCIH522_LUNG	0.0288357	0.00271922	0	0.0233695	0	0	0	0.0188673	0	-0.000413479	0	0	0	-0.01534	-1.49012e-08	0	0	0	-0.0310985	0.00312114	-0.0034942	-0.00172927	0	0	0	-0.0217587	0.0367138	0	-0.000265423	0	0.00089659	-0.0014573	0	0.000890691	0	-0.00120057	0	0	0	0.00605623	0.00505617	0	0	0	0	-0.00107325	0	-0.00301786	0
NCIH596_LUNG	0.00998539	-3.39432e-05	0.00278994	0	0	0.00230532	0	0.0192464	0	0	-0.00149996	0	0	-0.0453221	0	0	0	0.00733549	0.0411567	0	0.00975687	0	0.000211254	0	0.00341872	0.00464005	-0.0124324	-0.00118786	0	0	0	0.00492816	0	0	0.00349428	0.00593035	-0.000621336	0	0	-0.0181406	0.0155722	0	0.00218967	0	0.000340829	-0.00169705	0	0	0
NCIH69_LUNG	0.0226501	0	0	0.00264657	0	0	0	0.014302	0	0	0.00443291	0.00317453	0.00187204	0	0	0	-0.00167933	-0.00313385	0.0396762	0	0	0.00160875	0	0	-0.00688721	-0.0375904	-0.0178264	0	0	-0.00133516	-0.00193399	0.00984248	0.0341555	0.000589754	0	0.00187388	0	-0.0206818	0	0	0	0	-0.003064	-4.47034e-08	0	0	0	-0.00875268	0.00650534
NCIH929_HAEMATOPOIETIC_AND_LYMPHOID_TISSUE	-0.0313412	0.00247596	0	-0.0154421	0	0	0	0.0129695	-0.000358006	0	0	-2.03621e-05	0	-0.0452489	-0.00519664	-0.0015397	0	-0.0013614	-0.0349801	0	0	0	0	0.00391606	0.000942171	0.0169384	-0.0232779	0	0.000285943	0.000446577	0	0	-0.00324252	0.00250378	0	0.000563827	0	0	0.000295765	0	-0.00548591	0	0	0	0.00156122	-0.000931032	0.00128177	0	0
OE21_OESOPHAGUS	-0.00392894	-0.00107068	0.00210099	-0.0182835	0.0013336	0	-0.00588717	0.0165977	0	0.000603931	-0.00191293	0	0	-0.0437809	0	0	0	-0.00197816	0.0336305	0.000831123	0.0113031	0	0	0.00292937	0	-0.0247794	-0.0108534	0	0	0	-5.05385e-06	0	-0.0269997	0	-0.00115857	-0.00177264	0.001517	0.016779	0	-0.00896583	-0.110255	0	0.00494513	0	0	0	0.000147268	0	0
ONCODG1_OVARY	0.0318276	0	0	0.00626489	0	0	-8.9997e-05	0.00576617	0	0.00559976	0	0	0	-0.0170136	0	0.00285175	0	0.0102001	0.0308658	0	0.00415595	0	0	4.17907e-06	-0.00708413	0.0165222	-0.00267161	0	0.00332225	0.00670152	0	0.00229457	-0.00637699	0.000278368	0	4.93807e-05	0	0.0049244	0	0.00456567	0.0237102	0	0.000963239	0	0	0	-0.00261451	1.83919e-06	0.00182912
OVSAHO_OVARY	0.0168756	0	0.00413178	-0.00313568	0.0042992	0	0	0.0180977	0.00187071	0	0	0	-0.00245789	-0.0271492	0.000803195	0	-0.00491543	0	0.0432411	0	0	0	0	0	-0.00129738	-0.0130483	0	0	0	0	0	0.00424154	0	-0.00448521	0	0	0.00220925	0.00173618	0	0.00575867	0.0179652	0.000125124	0.00946407	0	-0.00246913	0	0.00688372	0.00161812	0
PANC1005_PANCREAS	0	-0.000395487	2.21845e-05	-0.00173224	0	0	0.000988002	0.0210935	0	0	0	0	0	-0.0348291	0.000629379	-0.00415466	-7.99978e-06	0.00561121	0.012207	0	0	0	-0.00359113	0	0	-0.00928348	-0.0120115	7.46487e-06	0.0049608	0.000628145	0	-0.0016475	-0.00337221	0	0	0	0	0.0161435	0	-0.00859578	-0.00945463	0	-0.00196269	0	-9.44868e-05	0	0.00287362	0	0
PSN1_PANCREAS	0.00500049	0.00320922	0	-0.00192486	0.00363797	-0.00445194	0.00272118	0.0185063	0.00179693	0	-0.000587591	0	0	0.0092542	0.00251625	-9.30578e-05	-0.00322312	-0.00607001	-0.0319898	7.62039e-05	0	0	0.00430876	0	-0.00363182	0.0353583	-0.0168429	-0.00417883	0	0	0	0	-0.00772567	-0.000134626	0	0	0	0	0	0.00707851	-0.00120594	0	0	0.000118312	0	0	0	0	0.00126001
QGP1_PANCREAS	0	0.00116733	-0.00106318	-0.00478521	-0.00194857	0	0	0.0152909	0	0.00140432	1.49012e-08	0	0	-0.0481305	0	0	-0.00370483	0.00142733	-0.0233139	0	0	1.49012e-08	0	0	-0.00690955	0.0131155	-0.0219141	0	0.00444111	-0.00224457	-0.00316815	0	0	-0.00170239	0	-0.00254157	0	-0.0132312	0.00387248	0	-0.0176077	0	0	0	0	1.49012e-08	-0.00116489	0	0.0040696
RERFLCAD1_LUNG	0.0271656	0	0	-0.0018883	-0.000555455	0	0.00100778	0.0196107	0.00510498	0	0	-8.09502e-05	0.000493948	0.0655683	-0.00334555	0	-0.00570179	0.0112987	0.0470855	0	0.00702894	0	0.000294473	0	0.000987209	0.00697893	-0.0115783	0	0.00242565	0.00175529	0	0	0	0	0	0	0	-0.00102959	0.00106127	0	0	0.00254622	0.00459664	0	0	0	0	0	-0.000622329
RERFLCKJ_LUNG	0.0183994	0	0	0.00160278	0	-0.0104931	-0.00082405	-0.0872611	-0.00640381	0	0	0.000642049	0	-0.0215022	0.000277806	-0.00719509	0	0.0134911	0.0172995	-0.000746293	0	0.00618594	0	0	0.00318876	-0.028138	-0.0171155	0	-0.00109222	0.00041918	0	0	0.0135502	0	0	0	0	-0.0115393	0	-0.0176253	0.0149665	0	0.00647016	0	0	0	0	0	0.00311371
RS411_HAEMATOPOIETIC_AND_LYMPHOID_TISSUE	-0.0418357	-0.00434458	0	0.0277951	0	0	0	0.0247909	0	0	0	1.57073e-06	0	-0.0473489	5.30289e-09	-0.00513086	-0.00113376	0	-0.00924851	0	-0.00611633	0	0	0	-0.0062534	-0.0499095	-0.0289854	0	0	4.8871e-07	-0.00305617	-0.000328491	-0.0293798	0	0	0	-0.00473109	0.0030733	0	0.00398238	-0.00441302	0	-0.000568408	0.00168122	0.00524613	0	0.00390564	-0.0105856	0
SNU1033_LARGE_INTESTINE	0.0203384	0	0.000659608	-0.0217794	0.0027878	0	0	-0.0160533	0	0	0.00246211	2.54821e-05	0	-0.0464359	0	-0.000288986	0	0	0.0265468	0	0.0163914	0.000239146	0	0	-0.00168122	0	0	0.000224025	0.0251497	0	0.00479708	0.00927111	-0.00122598	4.36612e-05	0	0	0	0.0119458	0	0.00435762	0	0	0.0105541	0	0.000368346	0.00137405	0	0	0
SNU1041_UPPER_AERODIGESTIVE_TRACT	0.0116848	0.00191244	0.000350651	0	0	0	0	0	0	-8.20165e-05	0	-0.00333344	0.00729425	-0.00152527	-0.00349217	0	0	0.0050518	0.0185384	-0.0030285	0	0	0	0	0.000596476	-0.0129934	-0.0178309	-0.000256455	0	-0.00174608	-0.00178129	0	0	0	0	2.24164e-05	0	0.002222	0	-0.0385757	-0.000781068	0	0	0	-0.000134418	-5.68357e-05	0	0	0
SNU1066_UPPER_AERODIGESTIVE_TRACT	0.0279368	0	0	-0.00280793	-0.000300189	0	-0.00305346	0.00413661	0	-8.88586e-05	3.80094e-05	0.00101002	0	-0.0411566	0	0	0	0.00576838	0.0502475	0	0.0151185	0.00227147	0	0.000123788	0.00187646	0.0195154	0.0575695	0	0.0101084	0	0	-0.00166927	0.00108894	6.70809e-05	-0.000981108	0.00423396	0	-0.00420092	0	-0.0280178	-0.00806938	0	0	0	0	0	-0.00329483	0	0
SNU119_OVARY	0.0157473	0.00782081	0.0052233	0.000852926	0	0	0	0.0172088	0	0	0	0	0.0036477	-0.0378031	0	0	-0.00307565	0.0100798	0.0881411	0.000593874	0.00397826	0	0	0	0.00559512	0.0259458	-0.00582272	0	0	-0.00190974	-0.000131724	-0.00121394	-0.00437786	0	0.0079123	0	0	-0.00059478	0	0.00836063	0	0	0	0.000295771	0	0.00181233	0	-0.00156666	-0.00019638
SNU407_LARGE_INTESTINE	0.0187655	0	-0.000343344	-0.00164977	0.00515459	0	-0.000361036	-0.0649286	0	0	0	0	0	-0.0411259	0	0	0	-0.00694787	0	0	0.0125195	0.00284304	-0.00127561	0.00301369	0	0	0	0.000839788	0	0	0	0.00665978	0	-0.00273296	0	0	0	-0.00210062	-0.00365373	0	-0.0450318	0	0	-0.0022168	0.00179462	-9.60522e-05	0.00857911	-0.000146816	0.010452
SNU520_STOMACH	0	0	0	-0.00481842	0	0	0	-0.327518	0	0	-0.00572065	-0.0033083	0	-0.025976	0	-0.00546182	0	0.00395911	0.0147688	-1.94373e-05	0	-0.00466246	0	0	-0.000237678	-0.0469239	-0.020184	0	0	4.97413e-06	0.00656943	0.00433332	0.0112738	0	0	0	0	0.0214886	0	0.000527041	-0.0805865	0	0	0	0	0	0.00336769	0	-0.00211204
SNU761_LIVER	0.0186158	0	0.00025872	0.00514919	0	4.66716e-05	0.00260391	-0.0205956	0	0	0.00584262	0.00383546	0.00052343	-0.0352201	0	0	0	-0.00325553	0.00656739	0	0	-6.70321e-06	-0.000476758	0	-0.00368731	-0.0241658	-0.0147442	2.65449e-05	0.00258537	0	-0.00349686	0	-0.00898607	9.85113e-05	0.00515863	0	0	-0.00977525	0	0.00428614	0.0561861	0.00655642	0	0	0.00197699	-0.000128546	0	-6.83743e-05	0
SNU869_BILIARY_TRACT	0.0150176	0	0.000531289	-0.0159904	0	0	0	0	0.016427	0	0.0063064	0	0	-0.0536732	-0.0027352	-0.00135096	0	0.0151651	0.0271131	0	0.0114339	0	0	0	0	0.00852463	0.0114665	0	0.00311292	-0.000439543	-0.00210512	0	0.0140513	0	0	0	-0.000146311	0.00601482	0	-0.0189255	-0.0241003	0	0.00480564	0	0	0	0	0	0
SUPT1_HAEMATOPOIETIC_AND_LYMPHOID_TISSUE	-0.0318605	0.000328324	-0.00303405	-0.00823772	0	-0.00272007	0	0.0104981	0	0	0	0.00504296	0	-0.00935044	0	-0.000811235	0	0	-0.0326111	-0.00273471	-0.00385712	-0.000273103	0	0	-0.00628312	0	-0.0191392	0	-0.00437673	0.00289242	0	0	0.0196625	0	0	-0.00289595	0	0	-0.00855222	0	0.0129886	0.000274447	-0.00267137	-0.00744402	-0.00151014	-4.54742e-06	0.00440692	0	0.000756025
TE10_OESOPHAGUS	0.00889827	-0.000606555	0	0.00933304	0	-0.000943477	0	0.0155372	0.00309309	0	0	0	0.00211363	-0.04171	0.00425462	0	0.000341232	0	0.0528109	0.0013355	0.011031	0	0	0	0	0	-0.0210869	0	-0.00317398	0	-0.00190599	-0.00139869	0	0	0	-0.00189982	0	0.0169926	0.00149599	-0.0176004	-0.0135628	0	0.000860427	0	0	-0.00320712	0	0	0
TE6_OESOPHAGUS	0.0138252	0	0	0.0200183	0	0	0	0.0171136	0	0	0	-0.00177625	0.00134874	-0.00116241	0	-0.00174556	-0.00115454	0.00805619	0.0121028	0	0.00474032	0.000646472	0	0	0.000439086	0.0317897	-0.0219886	0.00432608	-0.00131447	-0.00292907	0	0	0	0	0	0	0.00199109	-0.00819544	-1.34414e-05	-0.0054215	0.0284239	-0.00320634	0.000732382	0	0	0	0	-3.56959e-06	0.00213823
TUHR10TKB_KIDNEY	-0.00094573	0	0.00378718	-0.00908317	0	0	0	0.0257585	0.00170089	8.94071e-08	0	0.00345393	0	0.111865	0	8.9407e-08	0	-0.00280341	0.0320633	0	0.014804	0	-0.000514701	0	0.00608294	-0.0372837	-0.0205518	0.00137662	0	0.0020441	0	0.00535459	-0.00449353	0	0.000132071	0	-0.00834944	0	0	9.66271e-05	0.0415551	-0.000497761	-0.00651705	0	0.00168716	-7.12671e-05	0	0	0
YD8_UPPER_AERODIGESTIVE_TRACT	0.0187813	0	0	-0.000911775	-0.00266344	0	0	0.00938609	0	0.000278249	0	0.00294839	0.00273154	0.0143873	0.000365179	-0.00128628	0.000156756	0	0.00838029	-0.000117688	0.00863522	0	0.00779872	0	-4.23417e-05	0.0126871	0	0	0	0	0	0	0.011126	0	0.000295926	0	0	0.00128462	0	-0.0119686	0.00275272	0	0	0	0.000503154	0	-0.000506265	-0.000272644	-0.00050662
AMO1_HAEMATOPOIETIC_AND_LYMPHOID_TISSUE	-0.00806672	0	0	0	0	-0.00108886	0	0.0180643	0	0	0.00418447	0	0	-0.0282121	0	0	0	-0.0218028	-0.0300318	-0.00329943	-0.00550709	-0.0328826	0	0	-0.000666678	0.00275003	-0.0161944	0	-0.00188853	-0.00415138	0	-0.000864885	-0.000168361	-0.00160003	0	0	0.00199835	0	0	0.00107533	-0.000696317	7.77996e-06	0	0	0	2.6633e-05	0.00108292	0	0
CHAGOK1_LUNG	0	-0.00519469	0	0	0	0.000216706	0.00678978	0.0106316	0	0.000332709	-0.000671629	0	-0.0013937	-0.0328407	0.00241496	0	0	0.0238517	0	-0.00258893	0	0.0076301	0	0	0	-0.00638275	-0.00182613	0	0.0046911	0	0	0	0	0	0.00538994	0	0.00475678	0	-0.00247278	-0.0147228	-0.00635057	0	0	0	0	0.00317444	0	0	-0.000369668
COLO678_LARGE_INTESTINE	0.0027845	0	0	0.000550429	0	0	0	0.00872492	0	0	0.00324189	0	0	-0.0352491	0	0.00364012	0.00216555	0.0201317	0	0	0.00515457	-0.00823766	0	-0.00185953	0	-0.00141181	-0.000321049	0	0.00430444	0.0017151	0	0.000191105	-0.000749498	-2.12073e-05	0.00222801	0	0	0	-0.000723566	-0.016424	0.0153142	-0.00269194	0.000889737	0	0	-0.000341484	0	0	0.000881556
COLO792_SKIN	0.00320105	0	-0.00152462	0	0	-0.00182716	0.00246888	0.0140523	0	0	0	-0.00180354	0.00179889	-0.0230454	1.60578e-06	0	5.39524e-07	-0.0200959	-0.0050133	0	0	-0.032409	0	0.00408363	0	0.0278075	-0.0112005	0	0	-0.00612849	2.49594e-05	-0.00611052	0	-0.00386492	0	0	0.00343601	-0.00362654	0	0.00321964	-0.0154237	0	0	0	0.00532567	0.00247745	0	0	-0.00185112
CORL105_LUNG	0	0	-0.000533177	-3.8702e-06	0	0	0.00160216	0.015265	0.000471857	0	0.00283645	0.000305193	-0.00171608	-0.0341201	0	0	0	-0.0144273	0.0155892	0	0.00443689	-0.0226598	0	0	0	0.00618889	-0.0123771	-1.09451e-05	2.30585e-05	0	0.000647281	0.00204143	0	-0.00282009	0	0.000628302	-4.42697e-06	0	-0.00121989	0.00507002	-0.0128181	0	0	0	0.000282303	0	0	0	0
CORL95_LUNG	-0.000641478	0.00361038	0.00327782	-0.00428309	0	0	0	0.0164361	0	0	0	-1.16392e-05	-0.000235423	-0.00444392	0	0	0	0	-0.00336241	0	-0.00136362	-0.0786992	0	-0.00021379	0	0.00923468	-0.0247504	0	-0.008844	-8.94631e-05	0	0	-0.000761254	0	0	0	0	-0.0159832	0	0.000436559	0	0.00237507	0.00630284	0	0	-0.00125286	0	0.0034082	0
EB1_HAEMATOPOIETIC_AND_LYMPHOID_TISSUE	-0.0190167	0	0.000262209	-0.00128765	-0.000286595	0	0	0.00824143	0	0	-7.59417e-05	0.00101943	0	-0.030739	0	-0.00173294	0	-0.0190125	-0.0303343	0	-0.00220448	-0.00504869	-0.000156698	0	0	0.00649502	-0.0112952	0	0	1.85049e-05	0	0.00251905	0	0	-0.00293	6.9197e-05	-0.00217741	-0.0170037	0	-0.000949808	0.0182794	0	0	-0.00208044	0	0.00503283	0	0.000715199	0
HCC1143_BREAST	0.0125287	0	0	0	0.00601536	-0.00130054	0	0.00556867	0	0.00639606	0.00106698	-0.00386944	0	0.0213599	0	0	0	0.0221399	0.0746653	0	0.00824283	-0.0350715	0.00176154	0	0	0.00860715	-0.0222769	0	-0.00670826	0.00303022	-0.00258556	0	0	0	-0.0008539	5.36499e-06	0	0.0119568	0.00133462	-0.0011483	0.00943848	3.5232e-05	0	0	-0.00691821	0	-0.00134338	0	-1.54621e-05
HCC1569_BREAST	0.00654841	-0.00105387	0	0	0	0	0.00833989	0.0087995	0	0	0	0.0035091	0	-0.0297484	0	0	0	0.0208922	-0.0246739	-1.99468e-06	-0.00473967	-0.000707046	0	0	0	0.0128502	-0.0042609	0.00280782	-0.00970317	0	0.000225233	0	0	0.000236519	0.00385183	-0.00225283	0	-0.00573471	0	0	-0.0112734	0	0	0	1.60358e-06	0	0	0	0.00200831
HCC2935_LUNG	0.00704707	0	-0.000851597	-0.00793304	-0.0035476	0	0	0.00521822	0	0	0.00375631	0	0.00326407	0.0546835	0	0	0	0.0520772	0.0284636	0	0.00537913	-0.00205513	0.000964349	0.00321756	0	0.0107106	-0.0159303	0	0	-0.000528533	0	0	-0.00516	0.0040406	0	0	0	0.00279679	0.00278291	-0.0139392	0.0199477	0.00261961	0.00487057	0.00276709	0	0.00123167	0	0	0
HCC78_LUNG	0.00427786	0.000270929	0	0	-0.000253239	-0.00286267	0.000411107	0.0140978	0	0	0.0029081	0	0.00118403	-0.00799255	0	0	0.0010584	0.026255	0.0472253	0	0	-0.00669793	0	0	0	0	-0.017548	0	-0.000557321	0	0	0	0.000704265	0.00322779	0	0	0	0	0	-6.49302e-05	0.00936837	0	-0.000711932	-0.000326178	0	0	0	0	0.00311382
HDMYZ_HAEMATOPOIETIC_AND_LYMPHOID_TISSUE	0.00314799	-1.42307e-05	0	0.000855613	0	0	0	0.00659414	0	-0.00384599	0	0.00215048	0	0.0269943	0.00190947	0	0	-0.020891	-0.0218795	-0.000832426	-0.00845709	0.0604679	0	0	0	0.00386713	-0.0102685	-1.30689e-05	0.00594685	0	0	0	0	3.97389e-05	-0.00337186	0.00522071	0	0.0138745	0	0.00610535	0.0138718	-0.00294353	0	-6.01339e-06	0	0.00646479	0	0	0
HPBALL_HAEMATOPOIETIC_AND_LYMPHOID_TISSUE	-0.0111331	-0.000387885	-0.00365156	0.000166488	0	0	0	0.0113147	0	0	-0.00125415	0	0.00295827	-0.00501194	0	0	-0.000248157	-0.0199452	-0.0328002	-0.000200026	-0.00271465	-0.0657429	-0.00136911	0	0	0	-0.00947394	0	0	0	-0.000136618	0	0	0.00215667	0	-0.00145702	0	0.00333212	0	0	0.0241986	0	0	0	0	0	0	0.000398231	0.00122097
IGROV1_OVARY	0.00550999	0.000212572	-0.000182037	0	0.00115331	0.000319995	0	0.0141356	0.00144173	-0.00438797	0	0	0.00253321	0.0643674	0	-0.00134541	0	-0.00303968	0.0370251	0	0	0.00442555	0	0	0	0	-0.0119103	0	-4.4305e-07	0.00197475	0	0	-0.00086691	0	0.00213341	0	0	0	0	0.00645351	0	0	0	0	0	0	0	0	0
JK1_HAEMATOPOIETIC_AND_LYMPHOID_TISSUE	-0.0107798	0	0	0	1.63308e-05	0	0.00437163	0.0122621	0	0.00381114	0.00468365	0.00216932	0.00488376	-0.0239459	0	0	0	-0.0117483	-0.0370196	0	-0.00188604	0	0	2.44817e-06	0	0.00869619	0	-1.23031e-05	0	0	0.00103035	0	0	0.0015562	0	-0.00246476	-0.00399211	0.00838248	-0.0028525	0.000723893	0.00213915	0	0	0	0	-0.00244659	0	0	0
K029AX_SKIN	0.00245986	2.09116e-05	0	-0.00172751	0	0	-4.74039e-05	0.0149647	0	0	0	0	-0.00249167	-0.018578	-0.00680829	-0.00298614	0	-0.0168011	-0.0340759	0	-0.00541754	-0.00265152	0	0	0	0.0118485	-0.0161676	0	-0.00428099	0	0	0	-0.000156056	0	0	0	0	-0.00624731	0.00671104	0	0	0.00166869	0	0	0.000149813	0	0	0.00017049	7.87526e-05
KMM1_HAEMATOPOIETIC_AND_LYMPHOID_TISSUE	-0.00626005	0	0	0	-0.0119907	0.00083997	0	0.0162121	0	0	0	0	0.00361506	-0.0262632	-0.0030625	0	0	-0.0140146	-0.0419563	0	0	-0.0752599	0	0	0	0	-0.0166933	0	-0.0142819	-0.00326218	-0.00814217	0.000183522	0	0.000569788	0	0	0	0.0133147	0	0	0.00929001	0	0	0	0	3.17154e-06	-0.00101211	-0.000455919	0
KMS26_HAEMATOPOIETIC_AND_LYMPHOID_TISSUE	-0.0138897	0	-0.00471153	0	0.000723532	0	-9.12991e-06	0.00174389	8.15799e-06	0	0	0	0.000961398	-0.0297499	-0.00170551	0	0	0	-0.0318323	0	-0.00778068	-0.0129446	-0.00169817	0.000635652	0.00245628	0	-0.0198106	-0.0012674	-0.0168561	0	0	0	0	0	0	0	0	-0.0040122	0	0.00709889	-0.0189925	-0.00033464	0	0.00101917	-0.00101753	0	0.00237081	-1.1805e-06	0
KP3_PANCREAS	0.00473365	3.62219e-06	0	0	0.000140288	-0.000210033	0	0.0140566	0	0	0	0	0	-0.0269282	0	-0.00150649	0	-0.00899324	0.00126932	0	0.00103875	0.0387614	0	0	0	0.00370401	0.0180737	0	3.23872e-05	0	0.00380429	-0.000687142	0	0.000487225	0	0	-0.00226186	-0.0129077	0	0	-0.0562774	0	0.00412925	-0.000653875	0.00286946	-0.00140955	0	0	0
KYSE140_OESOPHAGUS	0.0119461	-0.000234411	-0.004219	0	0	0	0	0.0102725	0	0.000992523	0.00403227	0	0	-0.0156755	-5.74199e-05	0	0	0.0120257	0.0343236	0.000724364	0	0.0259383	-0.000179489	0.00239931	0.000923569	0.00617843	-0.00983534	0.00318894	-0.00537109	0.00339107	0	0	0	-0.00184236	0	0	0	0.00314638	0	-0.00491195	-0.0128671	0	-0.00206384	0	0	0.00462008	-0.0044094	0	0
L33_PANCREAS	0.00594362	-0.00109465	0	0.00155441	0	0	-0.00254612	0.0182212	0	-0.00662786	-3.15109e-06	0	0	-0.0177902	0	0	-0.000290267	0.0172747	0.0396666	-0.00314458	0	0.0494103	0	-0.00356199	0	0.00873101	-0.00586737	6.23686e-05	0	-0.00226859	-0.000960145	0	0	0	-0.000469557	-0.000706369	0.00245225	-0.014636	0	-0.00381944	-0.0220564	0	0	-0.00217795	0	-0.00137378	0	0	-0.0020067
LOUCY_HAEMATOPOIETIC_AND_LYMPHOID_TISSUE	-0.0195852	0	0	0	0.00758477	3.11154e-05	0	0.0201654	0	0.00115053	0	0	0.00249589	-0.0249039	0	0.000796048	0	-0.0171871	-0.03678	-5.33932e-05	-0.00637337	-0.048952	0.00762431	0	-0.00134736	0.00389816	-0.0163674	0	-0.00326479	-0.00431272	0	0	0	0	0	-0.0054938	0	-0.0028102	0	0	0.0196445	0	0.00235145	-2.38535e-05	0	0	0	-0.00519533	0
M07E_HAEMATOPOIETIC_AND_LYMPHOID_TISSUE	-0.00679	0	0	0	0.00101736	-0.00507533	-0.00122565	0.0130614	0	0	-3.06965e-06	0	0.00308221	-0.0131603	0.000661079	0.0014037	0.00687618	-0.0127882	-0.0411001	0	-0.00522282	-0.0147716	0	0	-0.000138529	0.0106759	0.215363	0.00133231	-0.00207802	0	0	0.00286976	0	0	-0.00201596	0.00338021	0.0120335	0.00313696	0	0.00487552	0.00333864	0	0	0	0	-0.000734664	2.11094e-05	0.00056846	0
MHHCALL4_HAEMATOPOIETIC_AND_LYMPHOID_TISSUE	-0.00726195	0	0.00129713	0	0	-0.00326529	0	0.012356	-0.00553574	0.000897701	0.00342322	0	9.0867e-05	-0.0185191	0	0	0	-0.00922289	-0.0262407	-0.000785156	0	-0.0905401	0.00329938	0	0	-0.00199864	-0.0214874	-0.00138078	-0.00146036	-0.00524542	0.000106022	0.000193759	0	0	-0.00010464	0	-0.000649064	-0.0209127	0.00603619	0	0.0206712	0	0.00371762	0	0.00315333	0	0	0.00684208	-0.00302923
MINO_HAEMATOPOIETIC_AND_LYMPHOID_TISSUE	-0.0155389	0	-0.00313243	0	0	0	0	0.0137287	0	0	3.42367e-05	0	0.00317117	-0.0221331	0	0.00109381	0	-0.0187427	-0.0365629	0	-0.00484043	-0.0428577	0	0	0	-0.00474849	-0.0112425	-0.00190436	-0.00666243	0	-0.00097266	-0.00186053	0.0011761	1.12383e-05	0	0	0	0.0142256	0	0.0028093	0.00739071	-0.00722843	0	0	0	0	0	0	0
MOLM6_HAEMATOPOIETIC_AND_LYMPHOID_TISSUE	-0.00353875	0	-1.19839e-05	0	0	0	0.00380136	0.0173516	0	-0.00148624	0.00234625	0	0.000476733	-0.0289175	0	0	0	-0.0152634	-0.0112348	-0.00235558	-0.0116525	-0.00626411	0	0	0.000530662	-0.00407428	-0.0201185	-0.0050583	0.00169855	0	0	0	0	-0.00145678	0	0	0	0	0	0.00551308	0.00665411	0	-0.00257928	0	0	0	-0.00187399	0	0
MORCPR_LUNG	0.00159446	-7.59487e-05	0	0	0	0	0.000303165	0.0131936	-0.0013599	0	0	0	0	-0.0222519	0	-0.00652153	0	0.0314805	-0.0019271	-0.00436875	0.000455082	0.0341265	-0.00525408	0	0	0.00702112	0	0.00152854	0.00395536	0	0	0	-0.00751286	-0.00599253	-0.00083846	0	0.00304846	0.00670111	0	0	-0.0244305	0	0.00314777	0	0	0	0	0	0
MUTZ5_HAEMATOPOIETIC_AND_LYMPHOID_TISSUE	-0.00834428	0	0	0	0.000250271	0	0.00109676	0.00570954	0.00397723	0	0	0	0	0.0364708	0	0	-0.00716715	-0.0191829	-0.0226065	0.00170854	0	-0.0583948	0	-0.00463049	0	0.0072963	-0.0235568	-0.000263116	0	0	0	0	0.00710391	0	0.00211778	0	0.00475028	-0.0149628	0	0	0.0303752	-0.00415923	-0.00411326	0.00209713	0	0	0	0	0
NCIH1341_LUNG	-0.00906858	-0.000260537	0	0	0	0	-0.000191999	0.00800928	-2.52944e-05	0.00347058	-0.00108889	-0.0021662	0	0.0104542	0	0	0	0.00449819	0	0	0	0	0	0	-1.21406e-05	0.0110166	0.0113696	0	-0.00757393	0	0.00219698	0.00156402	0	-0.00232884	0	0	-0.00497309	0.0100212	0	-0.011429	0.00297431	0	0	0	-0.00630614	0.00645906	0	-1.39972e-05	0
NCIH1435_LUNG	0.00127779	-0.00357736	-0.00715641	0	0	0.012196	-0.00208537	-0.156602	0	-0.00314985	0	0	0	0	0.00295933	0.00712076	-0.00218178	0.0297922	0.0299567	0	0.0034695	0.0212199	0	0.000693956	0	-0.0043543	-0.0117259	0	0	0	0	0	0	0	0	0	0.000784971	0.01841	0	0	-0.00284352	0	0	-0.00376903	0.0058156	-0.00134237	0	0	0
NCIH209_LUNG	0.00491523	-0.000329173	-0.00240062	-0.00480202	0	0	-0.00353591	0.0121866	0	0	0.00282843	0.000900476	0.0028231	-0.0310161	-0.00174474	0	0	0.00841603	-0.0160508	0	-0.000712172	-0.0431072	0.00383377	0	0	0.00934518	-0.0220299	0	-0.00433242	-0.00129102	0	0.000186659	0.00479112	0	0	0	0	-0.0336837	0	0	-0.00302373	0	0	0	0	0	0	0	0
NCIH2110_LUNG	0.000413021	0.00293456	0	0	0	0	0	0.0123423	0.000798562	0.00456556	0	0	0	0.0015859	0	-0.0015759	0.00279637	0.0317829	0.0399466	0	0	0.0475332	0.00390427	0.00413226	-0.00590931	-0.0067367	-0.014559	-0.00107692	0.0149035	0	0	-0.00124261	0	0	0	0.000698707	0	0.0196096	-0.000303614	-0.00617137	0	0	0.00238121	0.0019977	0	0	0	0.00338009	-0.012649
NCIH2122_LUNG	0.00145133	0	0	0	0	0	-0.000944909	-0.0338873	0	0	-0.00219052	0	0	-0.0149921	0.000128026	0	0	0.0227275	0.0238896	0	0	0.0653979	-9.5089e-05	0	0	0	-0.0128861	0	0.00169848	0	0	0	-0.000812271	-0.000134923	0.000951743	0	0	0.000771763	0	-0.00369838	-0.0532433	-0.00136148	0	0	0	0	-0.00108482	0	0
OCIAML2_HAEMATOPOIETIC_AND_LYMPHOID_TISSUE	-0.0147617	0	-0.000723808	0	0	0	-0.00151879	0.0100153	0	-0.00323017	0	0	0	-0.0168772	0	0	0	-0.0192959	-0.0344457	0	-0.00344625	-0.0442869	0.00163751	1.64997e-05	0	-0.00495998	-0.0227957	0	0	0	0	5.67032e-05	0	-0.000512763	0	0	0	-0.00824587	0.000420272	0.00566673	0.0122271	0.000927453	-0.00177474	0	-0.000689669	0	0	0.00202242	0
PANC0327_PANCREAS	0.00905561	0	0	0.00104588	0	0	0.000527814	0.0143519	8.922e-05	0	0	0.000222378	-1.38021e-05	0.00220384	0	0.00289334	0.00120258	0.0206325	0.069324	0	0.00301262	0.0398438	0	0	0	0.00317087	-0.0225518	-0.00245987	0	0	1.94216e-05	0	0	0	0	0	0	0.00842279	0.00273707	0	-0.0302488	0	0.00423674	0	0	0	0	-0.000459982	0
PANC0813_PANCREAS	0.000997867	0	0	0	-0.00145628	0	0	-0.000303737	0	0	0	0	-0.00211731	-0.00371036	0	0	0	0.0230516	0.0357112	0.00026514	0.0115427	0.0210338	0	-0.0117748	0	0.00371279	-0.0221538	-3.68868e-05	0.00498299	0.00433494	0.00101737	0	0.00178048	-0.00011708	0	0	0	0.0143662	0	0.0075453	-0.0745919	0.00326686	0	0	0	0	0	0	0
RH41_SOFT_TISSUE	0	0	0.00175697	0.00160845	0	0	0	0.0129632	0	-0.00184571	0	0	0.00233433	0.0398305	0	0.00168291	0	-0.0186748	-0.0353599	-0.000656247	-0.00742013	0.00481983	0	0	0.00122649	0	0.0617807	0	-0.00159606	0	0	0	-0.00059358	0	-0.00148616	0.00300324	0	0.00329398	0	0.00314572	-0.00298055	0	0	0.00283965	0	0	-0.000145009	0	0
RVH421_SKIN	0.00219661	0.00947036	0	3.50154e-07	0.00241549	0	0.000486721	0.0102401	-1.41192e-05	-0.00183641	0	0	0	0.0138096	0	0	-0.00290479	-0.0158677	-0.00622989	0	-0.00521604	0	0	0.00233188	-6.90444e-07	0.0246299	-0.0100654	0	-0.000349736	0	0	0.000194838	0	0.00369716	0	0	0	0	0	0.00564546	0	-0.005617	0	0	0	-0.00472406	-0.00432974	0	0.00592412
SH10TC_STOMACH	0	2.17255e-06	0	0	0	0	0	0.0117418	0.00417459	0	0.00318553	0.00100736	0	-0.0292687	0	-0.00879156	0	-0.0175678	0.00351017	0.00560873	8.81696e-05	0.0408769	-0.00010544	0	0	0	-0.0191516	0	0.00487037	0.00190706	-0.00517564	0	-0.0023266	0	0	3.16458e-06	-0.00286465	-0.0164857	0	-0.00296801	-0.00406068	0	0.00298732	0	0	-0.00234405	0	-3.8514e-07	-0.000715673
SKM1_HAEMATOPOIETIC_AND_LYMPHOID_TISSUE	0	0	-0.00571675	0	0	-0.00221338	-0.00153993	0.0155861	-1.53597e-05	0	-0.00478271	0.000773556	0.00308837	-0.025455	-0.00124883	0.000255538	0	-0.0132348	-0.0228049	0	-0.00563216	-0.0601771	0	0.00158673	0	-0.00218033	-0.0209605	-0.00094442	0	6.30162e-05	0.000631718	0	-0.00170486	0.000399691	0	0	0	-0.015162	-0.00146079	0.00694986	0.00279902	0	0	0	0	0	0.00210994	0.000927348	-0.00222194
SKMM2_HAEMATOPOIETIC_AND_LYMPHOID_TISSUE	-0.0146639	-0.00335678	0	-0.0031593	0	0	0	0.0169377	0	0.000680499	0	0.000327559	0.00250608	-0.0311016	0	-0.0018364	0	-0.0167323	-0.039253	0	-0.000224821	0.0373841	0	0	0	-0.0197184	0	-0.0019929	0.00281794	0	-0.0011094	0	0.000785912	0.00405615	0	-0.00268483	-0.00254683	-0.00452768	0.00249073	0.00415626	0	0	-0.00441806	0	0	0.00580352	-0.00120043	0.00314343	-5.9718e-05
SNU1079_BILIARY_TRACT	0.00958188	0	-0.0012398	0.0004086	0	0	0	0.0113073	0	0	0	0	0.00412148	0.00439709	0	0	0	0.00382173	0.030265	0.00088773	0.00298611	0.0339284	0	0	0	-0.00768754	0.0113562	0	0.0128871	-5.46895e-05	0	0	0.000505673	0.000150964	0.00113551	0	0	-0.0101975	-0.000809537	0	0.0049586	0.000910015	0.00227949	0.000641043	0	0	-3.48834e-05	0	0
SNU1214_UPPER_AERODIGESTIVE_TRACT	-0.00138799	0	0.0029815	0	-7.55043e-06	0	0.00218654	0.0160876	0	0	-0.00264732	0	0	-0.02666	-0.00315138	0	0	0.00892497	0.0350598	0	0	0.003374	0	0.00382506	0	-0.00336742	-0.019887	1.60413e-05	0	-0.00272736	-0.000906929	-0.00226459	0	0.00102289	0	-0.0051361	0	0.0142832	0	-0.0151124	-0.0411013	0	0	0	0	0	0	0	0
SNU1_STOMACH	0	6.58299e-08	-0.00170158	0	0.000911366	0.000874256	-0.00477358	0.00402421	0	-0.00385936	0	0	-0.0028135	-0.0301434	0	-0.000648665	0	-0.0163673	-0.0211849	0	0.00200113	0.00459629	0	0	0.00167429	-0.00985463	0.0351122	0.00272779	-0.00573112	0	-0.00671535	0	-0.00240732	0	-0.00394047	-0.000710384	0.00198401	-0.0101487	0	0.000325343	0	6.1526e-07	-0.0027064	0.000937835	1.37176e-06	0	0	-0.00380917	-3.55232e-06
SNU245_BILIARY_TRACT	-0.00201927	0.000515159	0	0	2.09667e-05	0	0	-0.116074	0	0.0142011	-0.005753	0.00219957	0	-0.0311097	-0.00119837	0	0	0.038211	-0.000495857	0	-0.00970901	0	0	-0.00351004	0.00565323	-0.00965416	-0.0231952	-5.25445e-05	0.0024101	-6.13169e-05	0	0	0	0	0	0	0.00109244	0.00953637	0	0	-0.00927373	0	0	0.0109041	8.69946e-05	0	0	0	0
SNU283_LARGE_INTESTINE	0.00592318	0	0	0	0.0128933	0	5.96047e-08	-0.0290618	-0.00157518	0	0.00317117	-0.000683991	0.00295732	-0.0266502	0	-0.0025729	0	0.0412153	-0.0222119	0.00444157	0	0.00751201	0	-0.000995859	0	-0.00980675	-0.0172944	-0.000245094	0	0.0074684	0	0	0.000585171	0.00413552	0	5.96046e-08	0	0.0138021	0.00144389	0.00259262	-0.0938993	0.0012435	0.000572024	0.0019506	0	0	-0.00694576	-0.000400548	0.0100711
SNU738_CENTRAL_NERVOUS_SYSTEM	0.00324538	0	0	0	0	0	0	0.0166632	0	0.00402582	0	0	0	-0.0281134	-4.53254e-05	0	6.77424e-06	-0.010568	-0.0107802	-0.00017449	0.000712897	-0.00242036	0	0	0	-0.00225367	-0.00881425	0	0	0	0.000657587	0	0	-0.00086434	0	0	0.000561911	-0.00421383	-6.50024e-05	-0.00468652	0	0	0	-2.4362e-06	0	0	-0.00126509	0	0
ST486_HAEMATOPOIETIC_AND_LYMPHOID_TISSUE	-0.0172404	-0.00210071	0	0	0	0	0	0.00390197	0	0	0	0	0	-0.00706549	0	0	0.00219219	-0.0109179	-0.029727	0	-0.00563282	0	0	0	-0.00292685	-0.000271756	-0.0213913	0	-0.00677877	0	0	0	-0.000658523	0	0	0	0.00118209	0	0.00138302	0	0.0128978	0	0	0.00124583	0	0.000292123	-5.82007e-05	0.000461332	0
SW1353_BONE	0.000880853	0	0.00694769	0.00168056	-0.00317457	-0.000157031	1.77331e-05	0.00592971	-0.00158984	0	1.1182e-05	0	-0.00509827	0.0123299	0	0	0.000411734	-0.00894466	0	-0.00128636	0	-0.0192525	0	-0.00905599	0	0	-0.0209225	0	0	-0.00245871	0	-0.00067317	-7.27458e-05	0	0.00209576	0	0	-0.00620816	0	0.00194777	-0.00559154	9.91532e-06	-0.00518847	0	0	0.00127882	0	0	0.00183462
UACC257_SKIN	0.00573449	-0.000203225	0	-0.000237995	0	0	-0.000355658	0.00859086	0	-0.00217539	-0.000588571	0	-0.00899771	-0.0271475	-0.00158043	0.00183004	0	-0.00612422	-0.0290986	0	0	0	0	-0.00606488	-0.00422835	0.0221924	0	0.00430326	-0.00416977	0	0	0	0	0	-0.00238366	0	0.00164644	-0.000485945	0	0.00775993	0.00730652	0	0.00289384	0	0	0	0.00151759	0	0
UACC812_BREAST	0	0	0	0	0	0	0	-0.115849	-0.000642118	0	0	0	-0.00308408	-0.0184575	-0.000749795	0	0.00203847	0.0299235	0.0164628	-0.00288636	-0.00918641	0.000129165	0	0	0	0	-0.0145251	0.000860354	-0.00171805	0	-0.002677	0.0001483	0	0	0	0	-0.00392196	-0.012721	-0.00302806	-0.011616	-0.00721936	0	-0.000113262	3.03394e-07	0	0	0.00416062	0	0
769P_KIDNEY	0	0.00105192	0	-0.00721388	0	2.8225e-05	0	0.012399	-0.000206632	0	0	0	-0.00184072	0.0796328	-0.000462873	0	0	-0.00319397	0.0162002	0.000455809	0.0249604	0	-6.96781e-05	0	-0.00158519	-0.050076	-0.0280914	8.83951e-05	-0.00445506	0	0	0	-0.00853991	-0.00320621	0.000424639	0	0	0.00553828	0.00102788	0	0.0154016	0	-0.00986535	0	-0.00896812	0	-0.00176937	0	0
A3KAW_HAEMATOPOIETIC_AND_LYMPHOID_TISSUE	-0.0124757	0	0	-0.00290061	0	0	0.00147434	0.0129973	0	0	0	0.00255884	0	-0.0267983	0	0	0	0	-0.0426383	0.00240549	-0.00591151	0	-0.00674664	-0.00189628	-0.00358697	-0.0443987	0.0431034	0	0.00209598	0.000546314	0	1.40824e-05	0	-0.000612055	0.00406441	0.000127299	0	0.0262481	0	0	-0.00774686	0	0.00618555	0	-0.00677745	0	0	0	0
AU565_BREAST	0	0	1.86263e-09	0	0	0.00498053	0	-0.129037	-0.00253317	0	-0.000660001	-0.000578912	0	-0.0097094	-0.00668995	0	0	0.0194621	0.00328351	0	-0.0107562	-2.82031e-05	0	-0.00076869	0	0	-0.0242733	-0.00304229	-0.00517941	0	0.00352661	0	-0.00349279	0	0.000688211	0.00288534	0	0.00202543	0.004698	0	-0.0184912	0	0.00103534	0.00241916	0	-0.000443437	-0.00360715	0	0.000348041
CCFSTTG1_CENTRAL_NERVOUS_SYSTEM	0	0.00208351	0	-0.00247732	0	0	0.000638185	0.00845382	0.00161163	0	0	-0.0104249	0	0.0866528	0.00436154	-2.89828e-06	-0.00467592	-0.00635885	0.0397056	0	-0.00674258	0	0	0.00293572	-5.31856e-06	0.0483635	-0.0137237	-0.0106313	-0.00139569	-0.000691491	0	0.00189171	0.00016482	0	0	0	0	0.0137676	-0.00953266	0	0.00439055	-0.0111227	-0.0150115	-9.42952e-07	-0.00631583	0	0.00169571	0.000133605	0
COLO201_LARGE_INTESTINE	0.00750344	-0.0062134	0	-0.00736219	0	0	0.0114801	-0.0225304	0	-7.06493e-05	0	0	2.03539e-05	-0.01361	0	-1.89087e-06	-0.00236883	0	0.053823	0	0.00610437	-0.000151271	0	0	0	0.0258862	-0.0144962	0	-0.000652111	-4.163e-05	0	0.00419263	0	0	-0.008965	0	0.00361286	0.00790425	0.00575461	0.00265566	0.0160014	0.00956092	0.0064753	0	0.0790026	0.00352564	0.000686144	0.000513661	0
COLO783_SKIN	0.00586196	0	-0.00481961	-0.00527428	0	-0.00539342	-0.000708507	0	-0.00574971	0	-0.00396298	0	0	0.0451862	0	0.00233096	0.00235743	-0.000220979	-0.0190195	0	-0.00354249	-0.00706417	0	-9.46626e-07	0	0.0390222	-0.0149767	0	-0.00658508	0.00168919	0	0	-0.0013661	0	0	0	0	-0.0170423	-0.0134583	0.00383331	0.00597437	-0.00198183	0	0.000777533	0.0225797	0	0	0.00250217	0
CORL279_LUNG	0.00259246	0	0	0.0109856	0	0	0	0.00636622	0.007647	0	0	-0.00104939	-0.0023087	0.0522285	0.00214302	0.0151297	0	0.0108758	-0.0401796	0	0.00153248	0.000468808	0	-0.000818396	0	0.0256445	0.0368102	0	-0.00191267	0	-0.0113569	0	0.00282952	-0.000894052	0.000538412	0	-0.0191422	-0.0381517	-0.00466484	0	0.0404006	-0.00666196	-0.00618347	-0.00234676	0.00286009	0.00319187	0	0	0.0126037
DND41_HAEMATOPOIETIC_AND_LYMPHOID_TISSUE	-0.00150053	0	-0.00478079	0.0019303	-0.000427599	0.00369625	0	0.0118358	-0.0010624	0	1.0832e-05	0.00718457	0	-0.0145712	0	0	-0.000350552	-0.0108127	-0.0363505	0.000475664	-0.0163578	0	-0.00482532	0	0	0.0389847	-0.0166457	0	0	0	-0.00715936	0.00273037	-0.0012035	0	0	0	0	0.0034086	0	0	0.00984549	-0.00389349	-0.0117595	0	-0.0140984	0	0	0	0
DOHH2_HAEMATOPOIETIC_AND_LYMPHOID_TISSUE	-0.00530926	0	0	-0.00550769	0	-0.00177776	-1.34228e-05	0.0162757	-0.0107825	0	0	0.00139481	0	-0.0231258	-0.00360426	0	0.00183269	0	-0.0409628	-3.0337e-05	-0.013309	0	0	0.00281333	0	0.024756	-0.0159947	0.00390648	0	0	0	-0.00122185	0	-3.30393e-05	0.00267663	0	0	-0.0101704	0	0	0.0140717	0	0.00984847	0	-0.0141553	0	0	0	0
DV90_LUNG	0.00406309	0	0.00179074	0	0	0	0	-0.0539607	0	0	0	2.98024e-08	0	-0.0117951	0.00235307	0	-0.000679077	0.0147416	0.0239984	2.98023e-08	0	0.000739354	0.000106144	0	1.77874e-05	0.037042	-0.023332	0	-0.00710888	0	0.0022401	0	-0.000631454	0	-0.00504633	0	0	0.0214099	-0.00191894	0	0.0100088	-0.00319438	0.00183573	0	0.0114392	0.00329224	0.0011235	-0.00155222	0
HCC15_LUNG	0.00233933	0	1.3178e-05	0	0	-0.00335915	0	0.0132228	0	0	0	-0.00378392	0	0.0477246	0	0.000484413	0	-0.000829007	0.0171896	0	0.00576974	0	0	0	0	-0.0243863	-0.015689	0	0	0.00147665	0.000628056	-0.000161558	0.00392482	0	0	0	0	-0.00285918	-0.000311789	-0.000381654	0.0247556	0.000220107	0	-8.51413e-06	0.0173141	0	0.0011694	-0.00303514	0
HCC1833_LUNG	-0.0112914	0	-0.00153278	-0.00758101	0	0	0	0.00626797	0	0	0	2.61661e-07	0.00150317	0.0239001	0.00863233	4.65012e-06	0	-0.00624747	-0.0377435	0	0	-0.00240893	-0.00162031	0.00518382	0.00362889	0	-0.0110723	-0.000540482	0	0.000170204	0	0.000950509	0	0.00321472	0	0	0	-0.0111415	0	1.01264e-06	-0.0258551	-0.0138652	-0.0092355	0	0.0177256	0	-3.12461e-06	-0.00167087	0
HT_HAEMATOPOIETIC_AND_LYMPHOID_TISSUE	-0.00172839	0.00172828	0	-0.00299484	0	-0.00146605	0	0.00630724	0	-0.00583442	0	0	0	-0.0232513	-0.00653749	0	-0.0077015	-0.0184266	-0.050535	0	-0.0193873	-8.17197e-06	0	0	0	0.00371358	-0.0160961	0	-0.00194745	0	-0.00314792	-0.00179809	0	0	-0.00700855	0.00621688	0	0.00232965	0	0.00139389	0.006304	-0.00827767	-0.00184626	0	-0.00993998	0	0	-0.00250147	0
JEKO1_HAEMATOPOIETIC_AND_LYMPHOID_TISSUE	-0.00144444	-0.00684354	0	-0.000443927	0	-0.00305282	-0.00112874	0.00257769	-0.000436598	0	0	0	0	-0.0221062	0	0	0	-0.00572934	-0.0482496	0	-0.0155483	-0.00264346	0	0	0	0.0129168	-0.0209748	-0.00180287	0	0.00159617	0	-0.00537213	-0.00412829	0	0	0	0	0.014355	-0.00191388	0	0	0	0.00576127	0	-0.00224965	0.00104138	0	0	0
JURKAT_HAEMATOPOIETIC_AND_LYMPHOID_TISSUE	-0.00477816	-0.00239886	0.00620122	0.00396204	-0.00496523	0.00151607	-0.0114491	-0.00130428	0	0	0.0034598	-0.00238824	0.00598211	-0.020907	0	0.0011867	0	-0.00990837	-0.0299004	0	-0.0181695	-0.00578348	0	-0.00022066	0	0.0011651	-0.0089316	0	-0.000353975	-0.000892743	0	0	0.00281113	-0.00107597	0	0	0.00314128	-0.00862475	0.00676136	0	0.0188284	-0.00367884	0	-0.0051174	0.000358685	0	0	0	-0.000221839
KHM1B_HAEMATOPOIETIC_AND_LYMPHOID_TISSUE	-0.00485375	6.24015e-05	5.96046e-08	-0.00219576	0	-0.00111505	0	0.0131252	0.0024812	-0.000814896	0	0	0	-0.0290908	-0.000612331	0	0	-0.00771658	-0.0412527	0	-0.01671	0	-0.00191858	0	-0.00128491	-0.0443494	-0.0223998	-0.0104225	0.00148954	0	-0.00257595	0	-0.00563248	0.00311584	0	0	0.00254348	0.014598	0	0	-0.144987	0.00229387	0.0125123	5.96046e-08	-0.017922	-0.00605287	0	-0.00172012	5.96046e-08
KMS20_HAEMATOPOIETIC_AND_LYMPHOID_TISSUE	-0.00553591	-0.00349522	0	-0.00964745	0.000109334	9.27991e-05	0	0.0122541	0	-0.00214646	0	0	0	-0.021066	-0.001638	0	-0.000352855	-0.0103686	-0.0390269	0.00182919	-0.0135962	0.000151629	0	0	0	-0.0330432	-0.0141894	-0.000753563	-0.00159089	0	0	-0.00155619	0.00198597	-0.00050773	0.00233675	-0.00306279	-0.00335441	0	0	0	0.0200842	-0.00928852	0	0	-0.0065367	0.000587014	0	0	0
KPNRTBM1_AUTONOMIC_GANGLIA	0	-0.00195258	0	0.00702128	0	0.00120261	0	0.0131285	-1.99346e-06	0	0	0.000610765	0	0.0815827	0	0.00701925	0.00222058	0	-0.0408676	0.00163344	-0.00974403	0	0	0	0	0.0438315	0.107539	0	-0.0040683	-0.000312355	0.00598692	-0.000138355	0.00534868	0	0	0.00123676	-2.88769e-06	0.000627133	0	0	0.0262438	-0.00825628	-0.00544036	0	0.0314617	0	0	-1.53734e-06	-0.00174532
LS1034_LARGE_INTESTINE	0	0	-0.00174341	0	0	0	0	-0.143753	0	0	0	0	0	-0.0206257	0	0	0	0.0119789	0.021956	0.00808769	-0.00468126	-0.000198241	0.00344833	0	0	0	-0.0131314	0.00570949	0.00927932	-0.00141736	0	0	0.00195643	0	0	0	-9.05956e-05	0.0170443	0	0	-0.0533442	0	0	0	0.0488633	-3.77541e-07	0.0025378	0	0.00432204
MC116_HAEMATOPOIETIC_AND_LYMPHOID_TISSUE	-0.00429937	0	0	0	0	0	0	0.00920048	-0.000294552	-0.000852754	0	0	-0.00100412	-0.0330566	0	-0.00265937	0	0	-0.0382192	0	-0.00910559	0	-0.000175502	0	0.000267606	0.0152778	-0.019734	0	-0.00266671	0.00393013	0	0	-0.00494268	-0.000910319	0	0.00415898	-0.000105069	-0.00208791	0	0.00564233	0.0123292	0	0.00288263	0	-0.0199795	-0.00597771	0	0.000502741	0.000332081
MDAMB415_BREAST	0	0	0	-0.000659479	0	0.00358108	-0.00614842	-0.0756722	-8.24126e-06	0.00153807	0	0	0	-0.0098465	0	0	0	0.00719574	0.0150754	-0.00478582	0	-0.00217625	0	0	0	0.00205853	-0.0218002	0.000164359	0.000388133	-0.00024743	0	-0.000134587	0.0089293	0	0	0	0.000691493	-0.00603393	0	0.00535844	-0.0198588	0.00251787	0	0	-0.00263311	0.00235462	0.000655141	0	0
MDAMB435S_SKIN	0	0.00225766	0	0	-0.000673255	-0.00800698	-0.00660389	0.00688075	0	0	-0.00177889	-0.00276006	-0.00719725	0.0197746	-0.00188202	-0.00736532	0	-0.00767145	-0.0207831	0	0	0	0.000131637	0	-0.000497505	0.0484957	0	0	0.00388864	0.000185104	-0.000571586	0	0	0	0.00351544	-0.000180808	0.00240923	-0.0028008	0	0	-0.0108858	0.00892236	0.0122552	-0.0031632	0.010673	0	-0.00106374	0	0.00141175
ME1_HAEMATOPOIETIC_AND_LYMPHOID_TISSUE	-0.00480534	-0.0108497	0	0.043099	0	0	0	0.00403933	0	-0.00360932	0	0.000282436	0.000858424	-0.0408894	0	0	0	-0.0110675	-0.0414349	0	-0.0153051	0.0143155	0	0	0	-0.0370652	-0.0105734	0	-0.00460593	0	0.00349127	-0.000142098	0	0	-1.81309e-05	0	0	0	-0.00200891	-0.0034997	0.00947266	-0.0118638	-0.00904766	0	-0.00652446	0	0.00453615	-4.69451e-05	0
MEG01_HAEMATOPOIETIC_AND_LYMPHOID_TISSUE	-0.00427308	-0.00145834	0	0.0341265	0	0.00591227	-0.00258632	0.0114727	0	0.00496229	0.000684484	0	-0.00162142	-0.0235807	0.00380991	0	0	0	-0.0440029	-0.00449864	0	-0.000429334	0	-0.00117038	0	0.01778	0.224789	0	-0.0064732	0	0	-0.00323087	-0.00788918	0	-0.0016287	0	0	0	-0.000477207	0	0.0043361	0	0.00610916	0	0	0	0	0	5.96047e-08
MKN45_STOMACH	0.00598001	0	-1.13296e-06	-0.00090186	0	0	-0.00556174	-0.0067658	0	0.00125045	-0.00208452	-0.00255634	0.00157373	-0.0198063	0	0.00472321	0	0.00790266	0.0383157	0.00722805	0.00926046	0	0.000447788	-0.000638246	0	0.00273663	0	0.00795277	0	0.00883514	0	0	0	8.04187e-06	0.00605732	0	-0.00143308	0	0	0	0.00846469	0.0017011	0.0188109	0	0.00538966	-0.0134954	-2.54426e-06	0	0
MOLM13_HAEMATOPOIETIC_AND_LYMPHOID_TISSUE	-0.0044054	0.00299574	0.000955215	-0.00321536	0.00162025	0.000760806	0	0.005577	0	0	0	0	0	0	-0.000721364	0	0	-0.00646363	-0.0505864	0	-0.0184998	0	0	0	0	-0.0571101	-0.0244774	0	0	0	0	-0.00286815	0.00444879	0.00228754	0	0	0	0.00952759	0	0	-0.0113262	-0.00383104	0.00197591	-1.23975e-05	-0.0144177	0	0	0	0
MOLT16_HAEMATOPOIETIC_AND_LYMPHOID_TISSUE	0	0	-0.00100556	-0.0164846	0	-0.00804276	0	0.0130697	0	0	0	0.000254782	0	-0.0216732	0	0	0	-0.00320014	-0.0309935	0	-0.0118913	0	0	0	0.000488196	0.0296339	-0.0233826	-6.70056e-05	0.00219195	0.00286546	0	0	0.00510828	0	0	0	0	0	-0.00363159	0	0.0327915	-0.00247297	0	0	-0.00758116	0	-1.35518e-05	0.00229417	0
NCIH1385_LUNG	-0.00079233	0	0	0.00434638	0.0104096	-0.000112456	0	0.0108976	0	0	0	0	0	-0.0267231	0	1.55869e-05	0.000786935	-0.0135644	-0.0362334	0	0.00513823	0.00501078	0	0	0	0.0273561	0.0423114	-0.00166771	0	0	0	0	0.0129353	-0.00384568	0	0.00512708	-0.000111315	-0.0327752	0	0	-0.00900772	-0.0150322	-0.0251259	0	0	0	0.00438386	1.2292e-05	0
NCIH146_LUNG	0.00161667	0	0	-0.00175639	0	0.00196404	0.000530271	0.0139089	0	0	0	0	0	-0.0341832	-0.000420451	0	-5.75181e-07	-0.00317413	0.0117131	-0.000775349	-0.00910226	0.00148516	0.0201377	0	0	-0.0319981	-0.00709701	0.000795284	-0.000436768	-0.00468084	0.00929853	-0.000150664	0.00122837	0	0	-0.00232925	-1.11311e-06	-0.010598	-0.0031933	-0.00396909	0	-0.0136983	-0.0270181	0	0.0320684	0	0	0	0.0133923
NCIH1734_LUNG	0.00332279	0	-0.000152406	0.0059418	0.00146401	0	0	-0.0292898	0.00130311	-0.000388855	-0.000602539	0	-0.00306927	0.0534675	0	0	0	0.0195257	0.037644	0	0.0233241	0.00468506	0	-0.000408379	0	0	-0.00805532	-0.00456066	0.00422733	0.000152939	0	0	0.00371393	0.000207926	0	0.012246	0	0	2.79152e-05	0	0.0295496	0	-0.00834419	0	0	0.00757022	0	0.00290585	0
NCIH2030_LUNG	0	-0.000684417	0	0	-0.0023838	-0.00196433	-0.000252838	0.00610631	-0.000884369	-4.42235e-07	0	-0.00236377	0.00189691	-0.0211953	0	0	-0.00224706	-0.00896365	0.0180649	0	0.00130479	0	0	0	0	-0.00816243	-0.0178704	0	-0.00357787	-0.00120215	0	0.000319584	-0.00269284	0.000553297	0	0	0.00148178	-0.00471659	0	0.00249418	0.00622415	0	0	0	0.0108446	0	0.00310602	-0.00409013	0
NCIH2228_LUNG	0	-0.000891756	-0.000104021	-0.00615146	0	0	0	0.00933419	0.000216066	-0.00191916	0	0.000502102	0	0.0331312	-0.000412873	-0.00127228	0.00128047	-0.00706672	0.0585359	0	0.0131606	0	0	0	-0.00139859	0	-0.0185417	0	0	0	-0.00441143	0	-0.00315934	-0.00897473	0	0	0	-0.00166204	0	0	0.0354949	0	-0.0185957	0	0.00628491	0	0	0	0
NCIH2347_LUNG	0.00373732	-0.00157208	0	0	0	0	0	0.00460072	0.000494592	0	0	1.78814e-07	0	-0.00140419	0	0	0	0.00736216	0.0783429	0.012236	0.0250314	1.78814e-07	-0.0055989	0	-0.000675549	-0.031214	-0.011459	0.00152423	0	0	0	0	0.000339166	0	0	0	0.00403064	0.00743714	0	0.00111967	-0.00367506	0.00270166	-0.0153196	-0.00902552	0.01168	0	0	0	0.00358378
NCIH3255_LUNG	0.0080516	0.000563344	0.00627454	-0.0100257	0.000297445	0	0	-0.0364263	0	0.00386857	0	0	0	0.067034	-0.000680058	0	0	0.028734	0.0311381	0	0.0281391	0.0041374	0	0	0	0.00868078	-0.011899	-0.000406279	0.00550559	0	0	0	0	0	0	0	0.00312666	0.0146483	0.000337838	-0.000951201	0.00772456	0.00346027	0.0265434	0	0.00297388	0	0	0	-0.000657387
NOMO1_HAEMATOPOIETIC_AND_LYMPHOID_TISSUE	-0.00462628	-0.000552885	0.000547708	0.00494309	0	0.000781303	0	0.00276009	0	0	0	-0.000572239	7.50418e-06	0.0701507	-0.000569085	0	0	-0.0087896	-0.0144072	0	-0.0120205	0	-0.00125428	0	-0.00502533	-0.0411557	-0.0229557	0	0	0	0.00092334	0	0.003391	0	0	-0.000474242	0	0	-0.00229891	0	-0.0204583	0	0	-9.89619e-06	-0.0118852	0	0	0	0
NUDHL1_HAEMATOPOIETIC_AND_LYMPHOID_TISSUE	0	-0.0129545	0	0	0	0	0	0.00957305	0	0.00144011	0	0	0	-0.0284347	0	0	0	-0.0109085	-0.0427093	0	-0.00778978	0	0	-0.00015806	0.0020659	0.0611932	-0.0179912	0.00364591	0.00145173	0	-0.00055559	0.00426333	-0.00573202	-0.0022785	0	0	0.00131635	0.00351293	0	0	0.0234335	0	0.00347325	0	-0.010942	0.00030368	0	0	0.0004804
OE33_OESOPHAGUS	0	-0.00544189	0.00714056	-0.00679393	0	0	0	0.010694	0	0.00265971	0	0	0	0.0328138	0	0	0	0.0227388	0.0422784	0	0.0218664	0	0	0	0	-0.0235027	-0.00143902	0	0.00258346	-0.00182604	0.00699387	0.0059602	0	-3.38288e-05	0.000521186	0	-0.000223106	0.0174715	-1.95653e-05	0	0	0	0.015854	0	0	0.000913606	-0.00322485	-0.000141521	0
RERFLCSQ1_LUNG	0	0	-0.00188132	0.000120957	0	0	0.00413807	0.00178621	0	-1.29825e-07	0	0.000618505	0	0.0372535	-0.00350347	-0.00123173	0.00377856	-0.000595951	0	0	0.0170164	0.00569508	0	0	0	0.00274908	-0.00489747	0	0.00821299	0	0	-0.00307883	0.00213948	0	0	-0.00128944	0	-0.00464973	0.00223115	0.00378504	0.00613392	0	-0.00564647	0	-0.00335759	0	-0.0121636	0	0
RH18_SOFT_TISSUE	0.00385759	0	0	-0.00303817	-0.00104986	0	-1.02689e-06	0.0115157	0	0	0	0.000495695	0	0.0644678	0.00129834	-0.00295031	0	-0.0169192	-0.0247929	0.00342753	-0.00401065	0	-5.0163e-07	0	0	0.00904255	0.0284399	-1.59472e-07	0	0	-0.002401	0.000745881	-0.00249922	0	-0.00453481	0	-0.00269738	0	0	-0.000186014	0.0137527	-0.00596799	0	0	-0.00353054	0	-0.00567305	0	0
SKMEL5_SKIN	0.00142113	0	0	-0.00452237	0	0.000514622	5.61256e-05	0.01421	-0.000415351	0.00141275	0	0	0	0.0709201	0	-0.00105112	0	-0.009031	-0.0277953	0	-0.0168552	0	-7.88656e-06	0	0	0.0544638	-0.019785	0	-0.001116	0	0	0	-0.00950777	0	0	0	0	0	0	0.00104404	-0.0247253	0	0	0	0.0316786	0.00309955	0	0	0.00178251
SNU466_CENTRAL_NERVOUS_SYSTEM	0	0.00568112	0	0	9.35043e-07	0	-0.00080913	0.00389523	0.00454663	0	0	0	0	0.03607	6.84523e-05	-0.00228442	0	-0.00101174	-0.0183236	0	-0.0111223	0	0	0.00121354	0	0.0388138	0.0283532	0	0.00247857	0	0	-0.00322098	-0.00810144	0	0	0	0	0	-2.0715e-06	0	0	0.00121871	0.00930799	0	0.0328703	-0.000997171	0.00182041	0	-0.000213231
SNU503_LARGE_INTESTINE	0.00211665	0	0	0.00163645	0	0	0	0.00917174	0	0	0	0.00355678	0	-0.0238086	-0.000592268	0	0	0.0133238	0.0207259	0	0.0136421	0.000687157	-0.000938967	2.39956e-06	-0.00397078	0.00476386	-0.018751	-0.00341338	0	0	0	0	0	0	0	0	0	0	0	0	-0.00767046	0.000503092	0.00570847	0.00472424	0	0.0024248	0	0	-0.00165763
SNU620_STOMACH	-0.00296501	-0.000325011	0.00216022	0	0	0.00356533	0	-0.166411	0	0	0	0.00976285	-0.00289852	-0.0216318	0	0	0	0.0165691	0.0148846	0	0	0.00133015	0.00109815	0	0	0.0176391	-0.0205084	0	0.00245556	0	0	0.00776009	0	1.79563e-06	0	0	0	0.0245723	0	0	0.000777108	0	0.00684937	-0.0011471	0.00649504	0	-0.00995061	0.00456358	0
SNUC5_LARGE_INTESTINE	0.00138485	0	0	-0.00159767	0	0	0.00194939	-0.0205449	-0.000358128	0	0	0	0	-0.0185193	-0.000521592	0.000892342	0.000291565	0.0136777	0.0506745	0	0.017579	0	0.00141992	0	0	-0.0121539	-0.0246551	-9.81938e-06	-0.00126826	0	0.00332578	-0.00129743	0	-0.00313591	0	0	0	0.0142324	0	0.00276776	-0.0156638	-0.00373251	0	0	0.000355464	0	0	-0.000544463	0
SUDHL5_HAEMATOPOIETIC_AND_LYMPHOID_TISSUE	-0.0139676	0	0	0.00356732	0	0	0	0.00313677	0	0	0.0013942	0	-0.000210842	-0.0205143	0	0	0.000511116	-0.00254608	-0.0322044	-0.0016129	0	-0.00246247	0	0	0	0.0249097	-0.0187554	-9.19585e-05	-0.0134817	-0.00863181	0	-0.00725955	0	-0.0118535	-0.0003261	0	0	0.0023556	-0.00389508	0	0.0101573	-0.00624409	-0.0097968	0	-0.0105278	0.00467091	0	0	-0.00167955
SW1088_CENTRAL_NERVOUS_SYSTEM	-0.000458366	0	0	0	-0.00124577	0.00393643	0.00731282	-0.00688198	0	0	0	0	0	0.082516	-0.000253216	0	0.000984535	-0.00779557	0.00614998	0.00164083	-0.0049559	0	0	0	0	0.0273645	-0.0151719	0.00165765	-0.00727705	-0.000271069	-0.00116933	0.00107855	0.00102712	0.00394419	0.000132836	0.00244252	0	0	0	0	-0.00546518	-0.00607166	-0.00580954	0.00290183	0	-0.000898266	-0.00380761	0.0014693	0
SW837_LARGE_INTESTINE	0.00483763	0	0	0.002657	0	0	-0.00723417	0.0144421	-0.0014869	0	0	0	-0.00198764	-0.0170817	0	0	0	0.0199123	0.024388	0.000761688	0.00352838	0	0.0101498	0	-6.15737e-07	0	0	0	0.00228421	0	0	0.0015191	0	-0.00270418	-0.00802646	-1.73434e-05	0.00267409	0	-0.00345409	0	-0.0237861	0.0101547	0	0	-0.00829476	0.00423306	0	0	0
TE11_OESOPHAGUS	0	-0.00349614	0	0	-0.000130471	0.00580986	0.0045368	0	0	-4.60375e-05	-0.00207428	0	0	-0.0227516	0.00070209	0	0	0.00841809	0.0569053	0.00243905	0.0243475	-0.000903657	-0.00442855	-0.00279219	0.00809506	-0.0148745	-0.0107126	0.000599144	0.00423854	2.76654e-06	0	-0.00471381	-0.0105768	-3.96698e-05	0	0	0.0102552	0.00942051	-0.000187502	0.000868423	-0.0837455	0.00467299	0	0	0	0	0	0	0.000847389
TE8_OESOPHAGUS	0.00250897	0	-3.22742e-06	0.00279015	-2.068e-06	0	0	0.00142236	0	0	0	-0.00123362	0.000101751	-0.00630814	0	-0.000282802	0.00169403	0	0.031934	-0.00183283	0.0221949	0	0.00901764	0.00226489	0	0	0.0307566	0.00111137	0.00421091	0	-0.00217692	0	0.0136689	0	0.00141298	0	1.24355e-05	-6.88981e-06	0.00209174	-0.00403258	0.0289218	-0.0121461	0.0182751	0	0.00732717	0.00181697	0	0.00209375	0
TE9_OESOPHAGUS	0	0.00275986	0	0.00467467	0	0	0.00056165	-0.0133667	0.00168304	0	0	0	0	-0.0282126	0.000542899	0	0.000622444	0.012935	0.0480545	-2.30776e-06	0.0152602	0	0	0.000884759	0	-0.00100207	-0.0174326	0.0063698	0	0	-0.00367354	0.00626019	0.00379581	-0.00216328	0	0	0	0.00631051	-0.00292721	0	-0.0459123	-0.000426016	0.0190512	0.00333678	-0.00884583	0	0	0	0.00329719
ZR751_BREAST	7.95989e-05	0	0	0.00529438	0	0	0	-0.157504	0	0.000614945	0	0.000644734	0	-0.0156833	0	0	-0.00509978	0.0147086	0.00936617	-0.00109428	-0.00892506	0	0	0	0.00552596	0.0100375	-0.0215318	0	0	0	0	-0.0124452	0.00473709	-2.03372e-05	0	0	0	-0.00596127	0	0	0	-0.000332198	-0.0233511	0	-0.00582315	-0.0016171	-0.00436729	-1.26501e-05	0
2313287_STOMACH	0.00393798	0.00466425	0	0	0	0.00123283	0	-0.240523	0	0	0.00239804	0.00211177	0	-0.035107	0	-0.00103963	0	0.00952025	0.00865149	0.00107078	0.00584655	0	-0.00576204	0	0	0	-0.0294339	0	0.00953227	0.00085344	0.00110461	-0.00945334	0.0037283	0	0	0	0	0	0	0	0	0	-0.0113965	0	0.00169533	-0.00172628	0	0	0
ASPC1_PANCREAS	0.0107484	-0.000307429	0.00347499	-0.00286759	0.00214955	0	0	0	0	-0.00536207	0	0	0	0.108627	0	0	0	0	0.0461894	0	0.00631641	0	-1.5639e-05	-0.00185872	-0.000603067	0.00592547	-0.0183482	0	0	-0.00114749	0	-0.0218252	0	0	-0.0109131	0	0	0	0.00361616	0	-0.017733	0.0279357	0.0166949	0.00315267	-0.0131896	0.00160839	0	0	-0.00658639
COLO668_LUNG	-0.00909369	-0.00412074	-0.0043305	-0.00650103	0	0	0	0.0118713	0.00840779	0	0	0.000872657	0.00421905	-0.0250236	0	0	0	0	0	0	-0.00665222	0.00218302	-4.47034e-08	-0.00445822	-0.00203405	-0.00421439	-0.0200379	0	0	0	0	0.00559463	0.0138974	-4.47035e-08	-0.00191601	-0.00425375	0.00320384	-0.00626933	0	0	-0.00336584	-0.0196309	-0.0106779	0	0.0132034	-0.00464146	0	0	0
COLO829_SKIN	0	0.00786548	0	-0.00335217	0	0	0	0.0117033	0	0.000722174	0.000183536	-0.00133166	0	0.0456963	0	0	0	-0.00720044	-0.0382029	0	-0.00183821	0	0	-0.00199402	0	0.00930051	0.0123129	0	0	0	0	-0.000868646	-0.000603868	-0.00480347	0	0	0	-0.00320086	0	0	-0.00076734	-0.0100294	-0.00652149	0	0.0138071	-0.000274102	0	0.00168538	0
CORL47_LUNG	0	0	0.00857472	0	0	0	0	0.00181777	0	0	0	0.00451466	-0.00303566	0	-0.000121251	-0.0049993	0	-0.00172148	0.0218198	0	-0.005003	0.00409132	0	0.00342794	-0.00349313	0.00921063	-0.00195312	0	0.00840016	-0.00147912	0	0	0.00967478	0	0.00451659	0	-0.00192284	-0.0081509	0	7.1228e-07	-0.00301077	-0.0351412	-0.0164614	0	0	0.00169696	-0.000149953	0.0153917	0
COV434_OVARY	0	0.00570559	0.00145491	0	0	0	0	0.0127172	0.00373591	0	-0.000305755	0	0	0.00701369	-0.00464127	0.00338221	0.00104314	-0.00705204	-0.0487429	0	-0.00672397	-0.00235909	0	0.00014967	0	-0.00560435	-0.0156435	0.00247957	0	0	-0.00229119	-0.00233868	-0.00334227	-0.00562408	0	-0.0034757	0	-0.000175436	0	0	0	0	-0.00375937	0	0.0600469	8.03915e-06	0	0	0
CW2_LARGE_INTESTINE	0	9.72646e-05	0	0	0	6.6987e-05	0	-0.0635098	0	-0.00253381	0	0	-0.00191953	-0.0278048	-0.000728338	0	0	0	0	0	0	0.00286053	-0.000337725	0	0	0	-0.0196518	-0.0020903	0	0	-0.00197881	-0.000706799	-0.0065947	0	9.82773e-05	0	0	0.0117977	-0.00338788	-0.00329889	-0.0241579	0	-0.00155701	0.000250628	0.0226883	0	0	0	-0.00153969
GA10_HAEMATOPOIETIC_AND_LYMPHOID_TISSUE	-0.00356782	-0.000168629	0	-0.00704276	-0.00223811	0	0	0.010622	0.000144042	0.00532229	0	0	0	-0.0186328	0	0	0	-0.00775659	-0.0441246	-0.00134618	-0.00581043	0.00130666	0	0	-0.00269577	0	-0.0134648	0	0	0	-0.01506	0	0.00533157	-0.000183652	0	0.0003739	0	0	0	0	0.0128064	0	0.000702722	0.000546043	-0.00388848	0	0.00244387	0	0
HCC1195_LUNG	0	-0.000341156	0	0	-0.00384625	0	-0.00227995	-0.0532087	0	0.000280016	0.00179303	0	-3.40792e-05	0	0	-0.00229047	0	0.0098923	-0.0365929	0	0.00796662	-5.34691e-05	0.000369516	0	0	0	-0.0164932	-0.000530787	0	0	-0.000826551	0	-0.00509115	0.00161218	0.000754662	0	0	0	0	2.73307e-05	0.0300789	0.00334244	0.0150727	-0.0015122	0	0.00570983	0.0004568	0	0
HCC1419_BREAST	0	0.00726185	0	0	0	0	0	-0.00644744	0	0	0	0	0	-0.0119905	0	0	0	0.0163809	-0.0343869	0	-0.0116312	0	-2.68717e-05	0	-0.00890684	-0.00291468	-0.028368	0	0	-0.00436893	0.00136184	0	0.00271325	0	0	0	0	0.00141586	3.30392e-05	0.000361876	-0.0200138	0.00379624	0.00518457	0	-0.015155	-0.005057	-7.3632e-05	0.00113577	0
HCC2218_BREAST	0	0	0	0	0.00503871	0	0	-0.006833	0	0	0	-0.000684515	-0.00594637	-0.0299666	-0.00525572	-0.00112813	0.00133014	0.00911357	-0.0416245	0	-0.00325299	0	0	4.86784e-06	-0.00327979	-0.00460204	-0.0212106	-0.0041655	-1.52094e-06	0	-0.00451961	-0.00151798	-0.00482304	0	0	0.000280581	-2.24883e-06	-0.0140879	-0.000333724	0	0	0.00956021	0.0036344	-0.00145764	-0.00660629	0	0.00209555	0	0
IPC298_SKIN	0	-0.00114372	0.000884261	0	0	0	0	0.00566751	0	0	-2.178e-06	0	-0.00211895	0.00562529	0	0	0.00582982	-0.00456823	-0.0353667	0	-0.00837928	-0.00373463	0.00446307	0.00344938	0	0.0104895	-0.0173297	0	0	-0.00397228	0	0	-0.00916079	0	-0.000110477	0.00235305	0	0	0	0	0.00970683	0.00431309	0.0110414	0	0.017763	0	0	0	0.00105687
KMS12BM_HAEMATOPOIETIC_AND_LYMPHOID_TISSUE	0	0.00349441	0.000698779	-0.0055338	0	0	0	0.0133234	0	0.000374756	0	0	0	-0.0335653	-0.000251046	0	-0.000263746	-0.00118026	-0.0420336	7.59675e-05	0	0	0	0	-0.00212364	-0.00578031	-0.0251168	0	0	-0.00240328	0	0.00156277	0.00604361	-0.00420682	1.52782e-05	3.42276e-05	0	0	0	0	-0.00670449	0	-0.0134544	0.0014561	-0.0249987	-0.00565399	0	0	-0.00812396
KMS28BM_HAEMATOPOIETIC_AND_LYMPHOID_TISSUE	-0.00126633	0	0	0	0	0	0	0.0111296	0.000791666	-0.00123839	-0.00592607	0	0	-0.0346625	-0.000671211	-0.00865805	0	0	-0.058066	-0.00252337	-0.00530384	-0.000262073	0.00140478	0.0015206	-0.00279112	-0.00495027	-0.0220296	0.00413624	0	0	0	-0.00447171	0.00829129	0	0	0	0	-0.00748283	0	0	-0.00830298	-0.0139309	-0.00678498	0	-0.00106357	0	7.09044e-05	0	0
LAMA84_HAEMATOPOIETIC_AND_LYMPHOID_TISSUE	0	0	0	0.0215779	0	0	0	0.00568982	0	-6.73792e-07	0	0	4.23265e-05	-0.0175168	-3.10263e-05	0	0	0	-0.0488668	-0.00538367	-0.0059174	0.0035078	0.00301536	0	-9.37315e-05	0	0.151333	0.00571532	0	0.00271655	-0.00210117	0.00126502	0.00576726	0.011897	-0.000461597	0	0	-0.0045687	0	0	0.0202305	0.0125455	0.0130613	0	0	-4.82727e-05	-0.00288517	0	0
LS411N_LARGE_INTESTINE	-0.00433679	-0.00124544	0	-0.00364889	0.00277942	0.00181554	0	-0.0105753	0.0045154	-0.00143032	0	0	0	-0.0344024	0	0	-0.00357538	0	-0.00934466	0.000366728	0	0	0	0	-0.0019811	-0.00055773	-0.0178777	0.00302991	-1.01515e-05	0	0	-0.0136056	0.0120259	0	0	0	0.00120343	0.0145392	0	0	-0.0165863	0.0126638	0.010975	-0.00356848	0.0297026	0	-0.00202062	0	0.00434874
LUDLU1_LUNG	-0.00224328	0	0	0.000337155	0	0.00266428	0	0.00444218	0.00601938	0.00148937	0	0	0.000895746	-0.0318814	-0.000570254	0	0	0.00956506	0.0180641	0	0	6.65833e-05	0	-0.000102923	0.00806685	0	-0.0181137	0	-1.86265e-08	0	0.00199206	0.00335903	-0.00994875	0	-0.000387993	0.00545381	0	0.00376342	0	0	-0.0234966	0.012961	0.00162421	0.00367255	-0.0105198	-1.86264e-08	-0.00141196	0	-0.00508056
MELHO_SKIN	0.00170022	0.00177343	-0.00958719	-0.00458443	-0.00464328	-0.00840947	-0.00297949	0.00403083	0	-0.00441037	0	0	0.000243337	-0.0180068	0.00646665	0	0	-0.00208712	-0.0555116	0	-2.15338e-05	0	0	-0.000785482	0	0.000684161	-0.0156813	0	0	0.00744849	0.00261974	0.000163411	0.000251311	0	-0.00665842	0	0	0.0120728	0	0	0.00559347	0.00153966	0.00136363	0	0	0.00104396	0	0	0
MSTO211H_PLEURA	0	0	0	-0.00170652	0.00102786	0	0.00149587	0.00148621	-0.00144966	0	0	0	0	-0.0356352	-0.000423275	0	0	-0.00727383	0.0223465	0	-0.00194409	0	0	-0.00177195	0	-0.00782517	-0.012473	0.00133771	0.00717329	-0.000323021	0	0.00171832	-0.00727444	0	0.00590652	0	-0.00378716	-0.0012176	0	0.00300456	0	-0.00852143	-0.00547035	0	-0.00227564	0	0	0	0.000166072
NALM1_HAEMATOPOIETIC_AND_LYMPHOID_TISSUE	0	-0.0041928	0	-0.00617566	-0.00486183	0	-2.64493e-05	0.0114071	2.07015e-05	0.0059317	0	0	0	-0.0278461	0	-0.00209071	-0.00314054	0	0.041285	0.00168275	-0.00184268	0	3.36474e-05	0	-0.00373619	0	-0.0262317	0.00539124	0	0	0	0	0.0141665	0.00136333	0	0	0	-0.013937	-0.00521319	0.00108605	0.0183739	-0.00571642	-0.000126811	0	-0.00135102	0	2.34129e-05	0	0
NCIH1184_LUNG	0	0	-0.00234731	0	0	0	0	0.000482368	-0.00482517	0	0	0	0	0.0426664	0	0	-0.00238458	-0.0149416	-0.0132426	0.000853117	-0.00175459	-0.00799819	0	0	0.00427573	0.0084805	-0.0190669	0	-0.00300491	1.058e-05	0	0.00731813	0.0264526	0.00211424	0	-0.00387099	-0.00430536	0	0.00383941	-0.00295016	0	-0.0284713	-0.0108796	0	0.0149864	0	0	-0.00159422	0
NCIH1437_LUNG	0.00701086	0	1.69838e-05	0.00655035	8.55551e-05	-0.000886512	0.000622461	-0.0176127	1.1182e-05	-0.000398852	0	0.000214646	0.00313575	-0.0296441	0.00297252	-0.000113274	0	0.0107898	0.031826	0	0	0	0	0	0	0	0.00262129	-0.002892	0.000935554	0.000422677	0	0.00157048	-0.0182914	0	0	0	0	-0.00869254	0	0	-0.00286655	0.0271203	0.00533217	-0.00144323	-0.0117687	0.000247665	0	0	0
NCIH1623_LUNG	-0.000202231	-0.00607218	0.000774203	0.00845867	0	0.00137043	0	0.00821554	0.000531355	0	0	0	0.0024781	-0.0245504	-0.00153915	0.00167963	0.00199223	0.00387515	0.0444736	0	0.00667977	0	0.000434174	0	0	-0.00377148	-0.00854584	0	0	0	0	0	-0.0116671	0	0	0	0.000197407	0.00633616	0	0	0.0185242	0.0186617	0.00679907	0	-0.0101212	0	0	-0.00393852	0
NCIH1650_LUNG	0	0.00634516	0	0	0	0	0	0.0088338	-0.00158018	0	0	0	0.00360556	-0.00370966	-0.000671602	8.04526e-05	0	0.0146277	0.0544644	0.00370953	0.00507275	0	0	0	0	-0.00197351	-0.00970369	0.000123374	0	0	1.22124e-05	0.00238106	-0.0136708	0	0	4.8707e-05	-0.00106943	0.00422534	0	0	0	0.00952585	-0.00191484	0	-0.00440701	0.000594588	-0.00082117	0	0
NCIH1781_LUNG	0	-0.00518053	-8.67625e-07	0	0	-8.75456e-07	0.000589927	-0.0363496	-0.00102602	0	0	0	1.02808e-06	-0.0316242	0.000562121	0.000571095	0.00248467	0.0144756	-0.0380488	0	0.00667417	0.000392609	0	0	0	0.0023737	-0.0226797	0.00302109	0	0	0	0.00150916	0.0102229	0	0.00164837	-0.00151829	0	0.0149018	0	0	0.0110919	-0.00338308	0.00250405	-3.17486e-06	0	1.01146e-06	0	0.00625744	-0.000552792
NCIH1915_LUNG	0	0.00116002	0.00360799	0	0	0	0	0.0110068	-0.000735415	-0.00301937	0	0	0	0.0261397	0	0	0	0	-0.0469886	0.00159674	-0.00127221	0.000592385	0	0.000493307	-0.00101916	0	-0.0135914	0	-2.63297e-05	0	0.000900057	0	-0.0115477	0.00255737	0	-0.00312558	0	0.0101808	0	0	-0.0172987	0.0237362	-0.00751269	2.21656e-06	-0.0109285	8.96402e-05	0	0.00324032	0
NCIH2444_LUNG	0.00373994	-0.00130668	0	0	-2.47797e-06	0	0	0.00275218	0	0	0	0	0.00179	-0.0374335	0	0	0	0.00613141	0.0498909	-1.15795e-07	0	0	0	0.000756694	0	-1.70004e-05	0.00582203	0	0.000172592	-0.000183043	0	0.00144416	-0.0049731	0	-0.00288327	0	-0.000139535	0	8.95385e-06	-1.76963e-05	0.00951145	0.0171868	0.0173455	-0.00182356	0.00403643	-0.00143142	0.000918364	0.00136271	0
NCIH446_LUNG	0	0	0	0.00635175	0.000566905	-0.00105002	0.00919367	0.0159238	-0.00403026	0	-0.000295972	0.0117757	0	0.0469764	-0.00615034	0	-0.00513704	-0.0063285	-0.0358748	-0.0116664	0	0	0	1.12123e-05	0	0	0.0497985	0	0	0	-0.00910882	0	0	0	0	0.000265274	0	0.0149763	0	0	0.0359896	-0.0202071	0	-9.52169e-05	0	-0.0022029	0.00485887	0	2.76043e-06
NCIH520_LUNG	0.00111122	-0.00141162	0.00219479	-0.00304248	0	0	-0.00371409	0.013822	0	0	5.51502e-07	0	0	0.0315413	-0.00139266	0	0	0	-0.0379951	0	0	0	0	0	0	0	-0.00389294	0	-7.20482e-05	0	0.00481557	0	0.0150211	0.00104815	0.00874493	0	0.00162842	0.000836779	0.000260844	0	0	-0.0101049	-0.0181492	-0.00143994	0.0318227	0	0	0	-0.00533924
NCIH526_LUNG	-0.000843113	0	0	0.00347748	-1.68519e-05	0	-0.00192221	0.0182083	0.00975689	0	0	0.0011723	0	-0.0189276	0	0	0	0	-0.0340026	0	-0.00260062	7.14131e-05	0	0	0	-0.00217008	-0.019449	0.00250334	0	3.78249e-06	-0.00167294	0	0.0211515	0.00279166	0	0	0	0	0.00145208	-0.0050891	0.00707718	-0.0250171	-0.0068786	0	0.0110448	0	0	0	0.00012975
NCIH716_LARGE_INTESTINE	0	0	0	0	0	0	-0.00300607	0	0	0	0	-0.0164117	0	-0.0271323	-0.00510114	0	0	-0.00832091	-0.0390195	0.00355334	-0.00373228	0.00144789	-3.59333e-06	0	0.00439572	-0.00288202	0.14355	0	-0.0163281	0.00335289	0.00885871	-0.0142046	0.0132016	0	7.95191e-05	0.00138816	0.00683451	0	0	0.000296299	-0.000978785	-0.00257418	-0.00075583	0	0.00513915	0	0.00169328	0	0
NCIH838_LUNG	0.00108982	0	0.000703152	0.00208963	0	-0.00150398	0	0.011344	0	9.5045e-05	0.00254302	0	0.00134999	-0.0213361	0	0	0.000258515	-0.00757416	-0.0234411	0	0	0	0	0	0	-0.00286835	-0.0266019	-0.00349127	0.00193417	0.00679251	0	0.00278177	-0.0220839	0	-0.00679013	0.00210355	0	0.00365799	-0.00235691	-0.0034608	0	0.0270432	0.00523943	0	-0.00622862	0	0.000327638	0.000808876	2.76991e-06
NUDUL1_HAEMATOPOIETIC_AND_LYMPHOID_TISSUE	0	0.00454835	0	-0.00236584	-0.00384973	0.00066369	0.000145214	0.011086	0	0	0	0	0	-0.0302107	0	0	-0.000179367	-0.00500505	-0.0461288	0	-0.00309294	0	-0.000357735	0	-0.00479297	0	-0.0237013	0	0	-0.00327082	0	0.00199545	0.00495856	0	-0.00380515	0	0	0	0	0	0.0225948	-0.011485	0.000564777	-0.00125532	0	0	0	0	0
ONS76_CENTRAL_NERVOUS_SYSTEM	0.0035652	0	0.000968459	0	0	-0.000116895	0	0.00770102	0.00232221	-0.00262805	0.00471922	0	0	0.0822391	0	-6.86661e-05	-0.00291323	-0.000253439	0.0331691	0.00169675	0.00480908	0	0.001187	0.000185825	0	0.00276366	-0.0176983	0	0	0.00373087	0	0	-0.000281254	0	-0.000389886	0.00129847	-2.11767e-05	-0.00117017	0	0	0.00979221	0.0038012	0	0	-0.00685072	0	0	0	0
OVKATE_OVARY	0	0	0	0.00255478	0.00135283	-0.00105207	0	0.00820111	0.00411148	-0.000388728	0.00136045	0.00358077	0	-0.0192253	0.000451939	0.00202329	0	0.0123105	0.0528335	0	0.00518752	0	0	0.00111042	0	0	0.0327239	0	0.00280973	0	0	0	-0.00508956	0.00137897	0	-0.00297307	0.00273616	-0.00264585	0	0.00157155	-0.00176345	0.0110094	0.0053685	0	-0.0115413	0.000131166	0	6.91686e-05	0
P31FUJ_HAEMATOPOIETIC_AND_LYMPHOID_TISSUE	-0.00837183	0.00700262	0.00291719	0	-2.50415e-05	4.34049e-05	-1.15781e-06	0.00487762	-0.00109273	0	0	-4.88546e-05	0	-0.0287167	0.000456568	0.000395097	-0.00230238	-0.00845406	-0.056872	0	0	0	0	0	-0.00968169	-0.00550816	0	-0.00999118	0	0.000541881	0	0.00158305	0.0045412	0	-0.00412223	0	-0.00190091	-0.00639858	0	0	0.0129863	-0.0111653	0	0	-0.00211438	0	0	-4.95149e-05	-0.00151789
PL21_HAEMATOPOIETIC_AND_LYMPHOID_TISSUE	0	0.00182711	0	-0.0101119	-5.91586e-05	0	-5.0758e-05	0.00405946	0	0	-0.00247424	0	0.00232729	-0.031796	0.0010868	3.50523e-05	0	-0.00652587	-0.0543437	0	-0.00493684	0	0.00646375	0	0	0	-0.0205323	-0.000232685	0	0	-0.00147069	0.00672863	0.00295433	5.66357e-05	0	-0.0051036	0	0.000651724	0	-0.00394228	-0.0132561	0.00194084	0.00155725	2.75663e-05	-0.00355379	0	0.00192216	0.00684332	0
RT112_URINARY_TRACT	0	0	1.90007e-05	0	0	0.0012278	0	-0.0199241	-0.00075832	-0.00347861	-0.000478122	-0.000212365	-0.00252227	-0.0289438	-2.27896e-05	0.00496227	4.62063e-06	0.00167191	0.0450431	-9.03191e-06	0.00515928	0	0	0	0	0	-0.0217964	0	0	0	0	0	0.0121952	0.000615151	0	0.000599622	-0.0028819	-0.00117391	0	0	-0.00596331	0.0171261	0.00745743	-1.77894e-05	0	0	0	0.00223946	0.00102067
SET2_HAEMATOPOIETIC_AND_LYMPHOID_TISSUE	0	-0.000646103	6.15424e-05	0.0338635	1.06825e-05	-0.00187919	0	0.0168084	0	0	0	0.014697	0	-0.00296998	0	-0.00284977	1.8573e-05	0	-0.0439279	0	-0.0140089	-0.024412	0	0	0	0.0135533	0.246037	0	0	0	0	0	0.000271268	0.000735718	0	6.32683e-05	0	0	-2.24475e-06	-0.00221388	0.00947695	-0.0167262	-0.00416156	0	0.00494088	0	0	0	0
SNB75_CENTRAL_NERVOUS_SYSTEM	0.000988215	0	-0.00181249	0	0	0	0.00120716	0.0101914	0	-0.00110615	0	0.00267215	0	0.0968925	0	0	-0.00275411	-0.00351684	-0.00177249	0	0	0	0	0	0.00312047	0.00374336	-0.0134551	0	0	0	0	0	0.00706007	-0.00278997	0	0	0	0.00283892	0	0	0.00212113	-0.00780952	0	0	0.0376093	-0.00379569	-0.0022732	0	-0.00593726
SNU213_PANCREAS	0.00352346	0	0	0	0	0.00140846	0	-0.015403	0	0	0	0	0	-0.0106993	-0.00174903	0	-0.00132216	0.0103836	0.0681103	0.0049061	0.001844	0	-8.7508e-05	0	0	0.00256045	-0.0222841	0.00162371	0	9.88547e-05	0	0.00167355	-0.00418968	0	0	0	0	0.0088393	0	0.00058906	0	0.0225532	0.0304586	0.000464063	0	0	0	-0.000656373	0.00398654
SNU398_LIVER	0	0	-0.00144777	0	0	0	-0.00714297	0.00434091	0	-0.00501943	-0.0104765	0.00148939	0	-0.0247887	0	0.00049561	0	-0.00522419	-0.0469363	-0.006214	-0.0051133	0	-1.29939e-06	0	0	-0.00286224	-0.0252063	0	0.00299264	0	0.00381113	0.0015108	0.00248255	0.000573344	0	0	0	0	4.22113e-05	0.000587044	-0.000280625	0.0104948	0.0079323	-0.000504222	0.00466954	9.11433e-05	-0.00145648	0	0
SNU423_LIVER	-0.000110016	0	0	-0.00043409	0	0.0029266	0	0.00841197	0	0	0	-0.00292582	0	0.0772634	-0.000649941	0.000196371	0.00142671	-0.00708329	-0.0122547	0	-0.00143836	0	0	-9.93458e-08	0.00219937	-5.47631e-05	-0.0152988	0.00136231	0.00428897	-0.000461193	0.00122193	0	0.00500865	0	0.00190889	-1.55724e-06	0	0.00240068	-0.00158291	0	-0.00555612	0.0106198	0	-0.00163192	0	0	0	0.000176704	0.00109751
SNU886_LIVER	0	0.000443617	0	0	0	0	0	0.00892117	0	-2.4775e-07	0	0	0	0.0351686	0	0	0	0	0.0336081	-0.000667073	-0.00179475	-0.000110431	0	0.0183716	0.00570994	0	-0.0107277	0	-0.00242883	0	0	-0.00342002	0.00596134	0.00130069	3.12364e-07	0	0	-0.00127395	0	0	0.0173956	-0.00415559	-0.0167508	-2.00878e-07	0	0	0	0	-0.0050713
SUPM2_HAEMATOPOIETIC_AND_LYMPHOID_TISSUE	-0.00494473	0	0	-0.000848823	-0.00109165	0.000357735	0	0.0109278	0	0	-0.00233339	0	0	0.0440597	0	-0.00159788	0	-0.000970452	-0.0489055	0	-0.00607425	0	0	0	0	0	-0.00420231	0	0	-0.00081734	-0.0017573	0.000849596	0	0	0	-1.17047e-06	0	0	0	0	0.00633074	-0.00861249	0	0	-0.012023	1.78608e-06	0	0	0
SUPT11_HAEMATOPOIETIC_AND_LYMPHOID_TISSUE	0.00172442	0.00197804	0	0	0	0	0	0.0070361	0	0	0.000445953	-5.01431e-05	0.00206858	-0.022524	0	0	0	-0.00824534	-0.0460015	0.00188605	0	-0.0011423	0	0	0	0.00505765	-0.0257352	0	0	0	0	0.00132282	0	0	0.00239972	0.00164291	4.26531e-05	0	0	-0.00281213	0.00965373	-0.0362729	-0.00743056	-0.000114152	-0.0140477	0.000224757	0	0	0
TE5_OESOPHAGUS	0	0.00123345	-0.00277691	0	0	0.00251707	0	0.0138775	-0.00837929	0	0	-0.000956309	0.00575275	-0.0325917	0.00494241	0	-0.00403839	0.00888632	0.0407893	0	0	0	-0.00024621	-0.00394278	0	-0.00334172	0.00501209	0	0	0	0	-0.00158631	0.00462952	0.00327531	0	0	0	-0.00263376	0	-0.00220201	-0.0160261	0.0209121	0.0184381	-0.00154784	-0.00541013	0.00142017	0	0	0
TT2609C02_THYROID	0.00322968	0	0.00123005	0.000226167	0	0	0	0.0103451	9.84385e-06	-1.02203e-06	0	0.000780255	0	0.0682153	0	-0.000486849	0	0	0.00399076	0	0.00482173	0	0	0.00321261	0	0.000782232	-0.0170744	0	0	0	0	0	-0.00870079	0	0	0	0	0	-6.25485e-07	-0.00314089	0	0	-0.00950983	0	-0.00536337	0	0	0	0
TUHR14TKB_KIDNEY	0	0	0	-0.00119676	0	0.00300205	0	0.0127664	-0.00086624	0.00110311	0	0	0.000453707	0.0572787	0.00107783	0	0	-0.0121796	0.0585986	-0.000845226	0.0052793	0	0	0.000725072	-0.000325584	-0.00774655	-0.00132858	-0.00112284	0	0	-0.000509995	0	-0.0193876	0	0.00164352	-0.00316093	7.36747e-05	0	0	0.00605366	0.0143511	-0.00619723	0	0	-0.0086939	0	-0.00290587	0	2.89346e-06
WM1799_SKIN	0.00362908	0.00136205	0	0.00450534	-3.39615e-06	0	0	0.0095065	0	0.000556331	-0.000929494	0	-0.00170839	0.0453546	0	0	0	0.000360462	-0.0183774	-8.9366e-05	0	0	0.00262414	0	-0.00222925	0.00718511	0	0	0	-7.01565e-06	0	0	0	0.000696683	-0.00209142	0	0	-0.0106914	-0.00156739	0	0	-0.00555686	0	0	0.0178374	0	0	-0.00670383	-0.00159367
WSUDLCL2_HAEMATOPOIETIC_AND_LYMPHOID_TISSUE	-0.00309154	0	0	-0.0122526	0	0	0	0.0127008	-0.00287463	0.00141512	0.00138551	-0.00114441	0	-0.0133277	-0.00106864	0	0	-0.00669406	-0.0457226	0	-0.00252418	0	0	-0.0014198	-0.00385721	0	-0.024013	-0.00203365	-0.00323376	0.000767167	0	0.000407095	0	0	0	0	0	0	0.00520092	0.000752225	0.0131459	-0.00246028	-0.00273926	-0.000150804	-0.0194799	0	4.57336e-05	0	0.00136037
BT483_BREAST	0	0.00904237	0	0	0	0	-0.00211921	0	0	-0.00316383	-0.00122994	0	0	-0.0226094	0.00401154	0.0012394	0	0.0385561	-0.0142151	0	0	-0.000149738	0	-0.0066545	-0.00694797	0.00460786	-0.00691912	0.00080666	0	0.00363507	0	0	0.00339385	0	-0.0033641	0	0	0	0	-0.00621224	0.00893821	0	0	0	0	0.000106259	0.00380009	0	0
BT549_BREAST	0.000840532	-0.0033638	0.00139025	-0.00545856	0.00114595	-2.98023e-08	0.000556113	0.0181767	-0.000166239	0	0.0004137	0	-0.00439768	0.0282764	-0.0060241	0	0	-0.0202392	-0.00915208	0	-0.00140356	0	0	0.00577258	0	0	-0.0183756	-0.00385031	-0.0139101	0	0.00410566	-0.00187091	-0.00465561	-0.00843765	0	-0.00200311	0	0.0180317	0	0	-0.00244525	-0.000287756	-0.00394297	0	-0.00571547	-0.000188642	-0.00126895	-0.0062289	0
CORL311_LUNG	-0.00195202	0	-0.00380196	-0.000385691	0	0	0	0.00226453	0	0	0	0	0	-0.029066	0	0.00267151	0	0	-0.0449742	0.00758559	-0.00231147	0	0	0	0	0.0218378	0.125298	0.00430194	-0.00649732	0.00190549	0	-0.00964716	0.0150185	0	0	0.00280782	-0.0021306	-0.0108606	0	0	0	-0.0330738	0	-0.00142581	0	0	-0.00270983	0.00431945	0
CORL88_LUNG	0	0.00118467	0.00177183	0.000508275	0	0	0	0.0127139	0	-0.000496583	0	0	0	0.0102512	0	-0.00318416	0	0.00139574	-0.0308638	0	-0.00636645	-0.000909974	0	0.00393291	0	0.013656	-0.0172037	0	-0.0216994	0	-0.00221174	0	0.0122182	-0.0055785	-0.00158521	-9.30615e-05	0	-0.0339545	0	0	0.0189853	-0.0324713	0	0	-0.00807225	0	0.000311595	0	0
DANG_PANCREAS	0.00301173	0.0023781	0.00173693	-0.00296523	0	8.50908e-07	-0.00356737	0.018935	0	0	-0.00159501	0.00305241	0	-0.0198888	0	0	0.000476848	0.0201269	0.0399938	0.000416403	0	0	0	0.000230059	0	0.00973899	-0.018467	0	0	0	0	0	0	6.71037e-06	0	0	8.83954e-07	0.00931841	0	-0.00703753	-0.0223568	0.0237927	0.00119405	0	0.00474444	0	0	0.000729481	0
DEL_HAEMATOPOIETIC_AND_LYMPHOID_TISSUE	-0.00123986	0.00694661	0.000395476	-0.00554298	0	0.00147835	0	0.00825136	0	0.00283263	0	0	-0.000959255	0.0153969	0	0.00105174	0	-0.021231	-0.0447343	0	-0.00950765	0.00249763	0	0	0	-0.00828176	-0.0178547	-0.0010249	0.012591	-0.000306011	0	0	0.00659153	0	0.0019223	0.00383703	3.86556e-08	-0.0068003	-0.00561888	-0.00802603	0.000292514	0	0.00507086	0	-0.000258955	0.00105527	0	0	1.86857e-07
EFO21_OVARY	0.0107387	0.000641446	0.000894716	0.00313499	0	0.00350402	0.00105708	0.00477344	0.000338461	0.00200773	0	0	0.00325478	0.0158975	0	0.000727793	0	-0.00501079	0.0120274	0.000777739	0.00109467	0	0.00572533	0.00271427	0.000811873	0	0.00689065	1.70718e-06	0.0226416	0	0	-0.000340278	0	0.000794405	0	0.00107223	0	-0.014838	0	0.00124042	0.010925	0	0	0	0	-0.000150828	-0.00536276	0	0.00020603
HCC1187_BREAST	0	0	0	0	0.00136598	0	0	0.0084395	0.00301922	0.00125944	-0.00208657	0.00247428	0.00309329	-0.0125271	0	0	0	0.0370653	-0.0417742	0	0	0	0.00155419	0	0	0.00957985	0	0.000353559	0.0110964	0	0.00145913	0	0.000407079	0	0	0	-0.000670194	0	0	-0.00354566	0.036363	0.00857681	-0.00111332	0	-0.000191548	0.00307103	0	0	0.00139554
HCC1806_BREAST	-0.00162302	0	0.000771083	0.00642928	0	0	0	0.00360762	0	0	0	0	-0.00203664	-0.0201335	0	0	0.00158199	0.0182545	0.032558	-0.00333509	0.00963124	0	-4.71179e-05	0	0.000529548	-0.0141908	-0.0176494	0.00245622	0.0344155	-0.00304611	0	0	-0.0079841	1.43341e-05	-1.97909e-05	-0.00107405	-0.00226236	-0.0151787	-0.00169974	-0.00989278	-0.0327433	0.0370019	0.0113392	0	0	0	0	0	5.33409e-05
HCC1954_BREAST	0	-0.00135011	0.00112609	0.00175304	-0.000988403	0	0	-0.00416403	0	0	0	-8.93373e-05	0	-0.0136176	-0.000470004	0.00193359	0.000974716	0.034031	0.0326387	0	-0.000363312	-0.003831	-0.00124411	0	0	0.0189993	-0.0118324	0	-0.0043227	1.77005e-05	0	0	0	-0.00192491	0.000802716	0	0	0	0.00372147	-0.00298884	0.0211504	-0.0069977	0.00209984	0	0	0	0	0.000184082	-0.00202081
HCC2279_LUNG	0	0	0	-0.00451109	0	0	0	0.0186066	0	0	-0.000223474	0	0	0.0499575	-0.00221635	0	0	-0.0166019	0.0711393	0	0.000496348	0	-0.00324704	-2.9723e-06	-0.00129642	0	-0.0146823	0	0.00679099	3.20025e-05	0.000818341	-0.00234259	0.00177826	0	0.00433971	0	0	0	0	0	0.0498279	0.0108868	0.00328643	0	0	0	0	0	0.00276638
HEL9217_HAEMATOPOIETIC_AND_LYMPHOID_TISSUE	0.000503049	-0.00476767	0.00932096	0.00712592	0	0	-0.0026461	0.0118905	0	-3.62792e-05	-0.0122213	0.00114042	-0.000866168	0	0.00226936	-0.00343574	-0.00227048	-0.000813478	-0.0402146	0	-0.00482971	0	-0.000331745	0	0	0.0153131	0.232444	0	0	0	-0.000955899	-0.00115543	0	0.00288774	0	0	0.00222018	-0.00512652	0.00509452	0	0.0172044	-0.00890948	0	0	0	0.00783774	0	0	5.10966e-07
HUG1N_STOMACH	0.00296777	0.00186645	0	0	0	0	0.000686379	0.0139964	0	0	0	0	0.00102896	-0.0295738	-0.000677549	0	0	0.0166642	0.0686596	0	0.000987693	0.00156972	0.00288081	0	0	-0.00828386	-0.0119903	0	-0.013222	0	0	0.00542296	0	0	0.00580172	0	0	0.0194517	0	0.00180727	-0.0343216	0.0142535	0.00585886	0.00115525	0.000327919	-0.00301908	0	-0.00142136	-0.00237305
KASUMI2_HAEMATOPOIETIC_AND_LYMPHOID_TISSUE	0	-0.00174679	0.00326168	0	0	0.000317136	0	0	0.00258012	0	0	0.00532352	0	-0.0177434	0	-0.014668	0.00346828	-0.0262748	-0.0200789	0	0	0.00621444	0.000257309	0.00399991	0	0.0147347	-0.00924094	0	-0.00276975	0	-0.00181388	0	-0.00061528	0	0.011487	-0.00181786	0	-0.0216561	0	0	0.033347	-0.0136849	0	0	0	0	0	0	0
KCL22_HAEMATOPOIETIC_AND_LYMPHOID_TISSUE	-1.78797e-06	-0.00440296	0	-0.00370678	0	0	0	2.87762e-05	0	0.00375948	0	-0.000931354	-0.00794903	-0.0283834	-0.00034502	0	0	-0.0146369	-0.0514261	0	0	-0.000126558	0.00256712	0.00225703	0.00530258	0.00163643	-0.0244978	0.00015015	0	0	0	0	-0.00505878	0	0	0.00251094	0.00342255	0.00999436	2.77365e-06	-0.000245947	0.0244822	0.000993601	-0.00244689	0	0	0.00265703	0	0.00358951	0.00759334
KMS11_HAEMATOPOIETIC_AND_LYMPHOID_TISSUE	0.00498909	0	-0.00617929	-0.00327447	-0.0068703	0	0	0.0077849	0	1.21382e-05	0	0	-0.00675807	-0.023347	-0.00376542	0	0	-0.0191562	-0.0459557	0	0	0	-3.24408e-05	0.000150787	0	-0.0210965	-0.00879801	0	-0.0295546	-8.05843e-05	0	0	-0.00521689	-0.00158571	-0.000237852	0	0.00064024	-0.00655995	-0.00559028	0.00597074	-0.0248765	-0.0302687	-0.00683377	-0.00229444	0	0	-0.00445376	0	-0.00384691
KP2_PANCREAS	0	0.00322755	0	0	0	-0.00280523	0	0.0060061	-0.00622365	0	0	0	0	-0.0325932	0	0.00255547	0	0.0302293	0.0137914	-0.00307982	0	-0.000504249	0	0	0	0	-0.00610173	0	0.0261314	0	0	-0.000423709	-0.00303192	0	-0.00057503	0.00223812	0	-0.00135919	-0.00146955	-0.0242528	-0.0173983	0.0347075	-0.00281469	0	-0.000313908	0	0.00538027	0.0025776	3.84825e-06
KU1919_URINARY_TRACT	0.00346337	0	2.71252e-06	0	0	-0.00157241	0.000167498	0.0160438	0	0.000110581	0	-0.00041552	0	-0.0248819	-0.00136899	0.00112082	0	0.0266157	0.076054	0	0.0095065	0	0	0	-0.00102922	0.00294196	-0.00287753	-9.5689e-06	-0.000252161	-1.40304e-07	0	0	0	0	-9.41492e-07	0	0.00214829	0	0	-0.0155113	-0.016776	0.0083239	0.00433679	0	6.95334e-05	0	0	0	-0.00267329
L363_HAEMATOPOIETIC_AND_LYMPHOID_TISSUE	0	-0.000135732	0	0.00145736	0	-0.0015453	0	-0.00122224	-0.00266575	-0.00202186	0	-0.00284434	-0.000845373	-0.0250607	0	0.00162833	0	-0.00744691	-0.064261	-0.00357296	-0.000830178	0	0	0	0	0.00847491	-0.00164554	0	-0.000633072	-0.000284956	0.00335361	0	0	0	0	-0.00328806	0	0	-0.00232172	0.00384522	-0.0480302	-0.0537956	-0.0080311	0	-0.00778483	0	0	0	-0.00701298
L428_HAEMATOPOIETIC_AND_LYMPHOID_TISSUE	-0.00333195	-0.00535282	-0.000591309	0	0.00300245	0	0	0.0130719	-1.5074e-05	0	0.00964458	0	0.00353347	-0.0271656	0	0	0	-0.00620776	-0.047869	-0.00115955	-0.0077449	0	0.00103921	0	0.00797882	-0.0453656	-0.0114096	0.000711724	0.00411756	0	0	0	0.000479792	0	0	-0.00469865	0	0	0	0	0	-0.038127	0	0.000126176	-0.00213082	0	0	0	-0.000350416
L540_HAEMATOPOIETIC_AND_LYMPHOID_TISSUE	0	0	0	0.000985465	0	0	-0.00101092	0.0160522	0.000322264	0.00478217	-0.0033519	-0.00325782	-0.00216416	-0.0297724	0	0	0	-0.0119285	-0.0507341	0	0	0	0.000457447	0	0	-0.0214363	-0.014008	0	0.000284865	0	0	0	0	0.000886609	0	5.54295e-05	5.13323e-05	0	0	0.00154793	0.00450286	-0.00060051	0	0	0	0	0.00907676	0	0
LC1F_LUNG	-0.000364587	0.00538046	-0.00124669	0	0	0	0	0.0107221	-0.00131998	-0.00048039	0	0	0	-0.0301409	0	0	-9.34226e-07	0.0139215	-0.031251	3.16583e-06	0	0	3.38984e-06	0	0.00108505	0.0400876	0.0126282	0	0	-7.17375e-06	-0.0024786	0	-0.00112074	0	0	0	0	-0.0073057	-0.000665704	-0.000284385	0.000906934	0.00689664	0.000333248	0	-0.00394467	0	0	0	0
MDAMB453_BREAST	0	0	-0.00361751	0	0	-0.000815746	0.00131911	0.0160434	-0.00283314	0.00578346	0	-0.000911449	-0.00227973	-0.0186501	0	0	-0.0067477	0.0154857	-0.0388134	0	0	0	0	0	0.00695505	-0.0106955	-0.00753565	0.000777542	0	-0.00185172	0	0	-0.00574647	0.00885535	0	0.00327578	0	0	0	0	-0.0283555	-0.00371315	-0.0107761	0	0	-0.000379115	8.37367e-06	4.49584e-07	0.00220427
MOLT13_HAEMATOPOIETIC_AND_LYMPHOID_TISSUE	-0.000291593	0	0.00368431	0	0.00296467	0.00238721	0	0	0	0	-0.00128175	0	0.00515722	-0.0133756	0.00298682	-0.00626372	0	-0.00777977	-0.0451961	0	-0.00385194	-0.00220921	0.00114379	0.00737347	0	0.0175456	-0.0125531	-0.0033845	0	0	0	0	0.00849054	-0.0120302	6.83578e-06	-0.00366524	-0.00142142	-0.00382547	-0.00508363	0	0.0310541	-0.028644	-0.00038108	0	0.00311476	0	0	0	0.00214381
NCIH1299_LUNG	0.00288103	-0.00384257	-0.00187137	-9.58706e-05	0	0	0	0.00814696	-0.00087348	-0.0110458	-0.00550053	0	0.000183666	-0.0180901	-0.00266109	0	0	-0.0140821	-0.0417152	-0.00270224	-0.00155101	-0.00610545	-0.00392227	-0.00640653	0	-0.0161909	-0.018445	0	0	0	0.00617901	-0.000307204	-0.0014077	0	0	0	0	0.00718883	0.0058282	0	-0.000118112	0.00591653	-0.000627778	0	-0.0041923	0.00156975	0	0.00175386	0
NCIH1395_LUNG	0.00158625	-0.00399495	0.000823825	0	0	0.00671059	4.98311e-07	0.0097849	0	0	0	0.00334232	0.00486132	-0.0328902	-0.000203598	0.00234076	0	0.0275805	0.00339567	0.00207271	0	0.00688396	-2.56381e-06	3.70556e-05	0	-0.0103943	-0.011394	-0.00105422	0	0	0.00221036	0	-0.00471315	0.000229755	0	0	0.00208344	-0.00527331	0	0	0.00706549	0	-0.00164509	4.54059e-05	0	-0.00090424	0.00398853	0.00242873	0
NCIH1792_LUNG	0	0.0137455	0.000989423	0	-0.00138107	0	0	0.0106596	1.81613e-05	0	-0.00148598	0	0	0.0229456	0	-1.14376e-05	0	-0.0163318	0.0596826	0	0	0	0	0	0	0.0175572	-0.0136942	0	-0.0102722	0	0.00573386	-0.000854475	0	0	0.00481323	0	0	-0.00490422	0	0	0.00525465	-0.0127085	-0.00184699	0	0	0	-0.00112361	0.000573651	0
NCIH1963_LUNG	0.00719067	0.00282741	-0.000629014	0	0	-0.000377708	0.000203383	0.00632976	0.00282452	-0.00126461	0	0.00608502	0.00161136	0.020741	0	0	0	-0.0148465	0.0490063	0	0	-0.00199092	0	0.00357359	2.98023e-08	0.0190063	-0.021327	0	-0.0190342	0	0.00354733	0	0.0135612	0	0	0	-0.00126765	-0.030044	0	0.00369807	0	-0.0615274	-0.00924174	0	0	2.98023e-08	0.00196097	0	0.00275079
NCIH23_LUNG	0.0001016	0	0	0.000884626	0	0	0	0.0181799	-6.78711e-05	-0.00483968	0	0	-0.00194261	-0.0195829	0	-2.10576e-05	0	-0.0181247	-0.0396829	0	-0.00394273	0	0	0	-0.00352736	0	0.0180012	0	-0.00558509	0.00405673	-9.50242e-05	-0.00462966	-0.00518889	0	0	0	-0.00013023	0	0.00250573	-0.00188087	-0.00768135	0	0	0	0	-0.00143456	0	0	-0.00244978
NCIH524_LUNG	-0.00114669	0	0	0	0	0	0	0.0137467	0	0	-0.000369334	0	0	0.0237664	-0.00138787	0	0	-0.0151036	0	-0.00112712	-0.00205002	0	0	-0.00056751	0	0.00393486	0.0854547	0	-0.00576102	0.00430891	0.00295321	0	0.00240004	0	0	-0.00179987	-0.000484841	-0.00110238	0.0011486	0.000189658	0.0266781	-0.0257895	0.00515692	0	2.31389e-05	0	0	0	0
NCIH661_LUNG	0	0	0	0.00423395	-0.00332894	-0.0050528	-2.20654e-08	0.0220497	0.00247318	-0.00470779	0	0	0	-0.013011	0.00208069	0	-0.00135094	-0.00460063	-0.0405141	-0.0107178	-0.00634171	0	0	0	0	-0.0118724	0.0234701	0	-0.0110001	0	0.00465657	0.00209803	0	0.000349026	0	0	0	-0.00371187	0	0	-0.00508136	-0.00526715	-0.00058211	4.13887e-05	0	0	0.000127909	0	0
NUGC3_STOMACH	0	0.000565956	0	0	-4.47092e-05	-0.000197454	0	0.0132251	0	0	0	0	-0.00276857	-0.0274834	0	0	0	0.0142113	0.0525752	-0.00331413	0.00961491	8.30123e-05	0.00241199	-0.000705795	0	0.00155255	-0.0238938	0.00170758	0	0.0022738	-0.00610921	0	-0.00268323	1.24164e-05	0	0	0	-0.0146833	0	-0.0102491	-0.0299965	0.0111062	-0.00397686	0	0	0	-0.00298478	0	0
OVCAR8_OVARY	0	0	0	0.00492415	0.00032996	0	0	0.00557865	0	-0.00285562	0	0	0	0	0	0.0012809	0	-0.0157787	-0.0377649	0.00137529	0.000689636	0.00270075	0	0	0.00157281	-0.0233034	-0.0144228	0	0.00859622	0	-0.00216769	-0.000498684	0	-0.00195519	0	0	0	0	0	-0.00930649	-0.0167565	0.0206841	0.0046225	0	-0.00058349	0.000946806	0	0	0
OVISE_OVARY	0	0.00263818	0	0	0	0	0	0.0111005	0	0	0	0	0	0.102345	0	0	0.0052152	0.0367619	0.0635654	0	0.00113665	0	0	0	0	-0.00274382	-0.00665308	0.0053724	0.0221225	-1.76887e-05	0	0	-0.00224069	0	0.00163429	0	0.00721994	-0.000943111	0	-0.00407018	0.0224718	0.0161208	0	0.000809622	0	0	0.000737951	0	0
OVTOKO_OVARY	0.00220824	0	-0.000320889	0	0	0	-0.000400337	0.0097028	0	-0.00276017	0	0	0.00104331	0.089145	-0.00152027	0	0.00148512	-0.013345	0.0759579	0	0	0	0	0	0	-0.04007	-0.00303369	0.00421388	0.0103644	-0.000861851	-0.000996054	-0.00560528	-0.00409822	-0.00302099	0	0	0.00645376	0.0074636	0	0.000164088	-0.0386799	0.0355164	0.000349664	0.00591627	0.00905074	0	0	-0.000420537	0
PC14_LUNG	0	-0.00744624	0.0045298	0.00388426	-0.00490685	-0.00134352	-2.41699e-05	0.0168103	-3.21617e-05	0	-0.000847453	0	0.0103221	-0.0350001	0.00882354	0	-0.00235838	0.0297928	0.0427376	-1.07804e-05	0.0103473	0	0.000330731	0	0	-0.000286555	-0.00541188	0	0.00171024	-0.00427793	-0.00447401	0	-0.0116956	-0.000324516	0.00130866	0	0	0.0186881	0	0	-0.00761583	0.0289119	0.0021691	-0.00998639	-0.000185414	-0.00147304	2.82702e-05	0	0
PK1_PANCREAS	0	0.000927052	-0.000317708	-0.00375446	0	-0.00160563	0.00620547	0.00349994	0	-0.00231111	-0.00286307	0	-0.00364234	-0.0201456	0	2.67162e-05	0	0.014545	0.0555075	0	0.00928906	0	0	0.00796033	0.00157818	-0.029711	-0.0197233	0.000419475	0.00545994	0.000495158	-0.00158616	0	-0.00365485	0	0	0	0	0.0129241	-0.00316425	0	-0.0433559	0.00641231	0.0113369	0	0.00659036	-0.000301954	0.00168434	-0.00273941	0
REC1_HAEMATOPOIETIC_AND_LYMPHOID_TISSUE	-2.44986e-05	0	-0.000458157	0	0	0	0	0.0144694	0	0	0	0	0	-0.0231754	0	0	0	-0.0149402	-0.0532232	0.00482541	0.000684884	0	0.000830836	0	-0.00172521	0.0192552	-0.0178056	-0.00103959	0	0.00286467	0	5.24333e-05	0	0	0	0	0	-0.00768679	0	0	0	-0.0156305	-0.00924015	0	-0.000275183	0.00164331	-0.00121998	-0.00584374	0
RPMI8402_HAEMATOPOIETIC_AND_LYMPHOID_TISSUE	0	0	0	0	0	0.00169493	0	0.00680611	0	3.65061e-06	0.00201982	0	0	-0.0286596	-0.00167255	-0.0031922	0	-0.00573718	-0.0520186	0.0108228	-0.00813375	0	0	0	0	-0.000384619	-0.0166404	0	0.0122994	0	0.000727213	0	-0.00560454	-0.00281283	0.00526467	0	-0.00814318	-0.0074452	0	0.000737197	0.01341	0	0	0.000899485	0	0	0	5.82582e-05	0
SNU1272_KIDNEY	0	0	-0.00646065	-0.00119199	0	0.00659961	0.00613166	0.0161827	-0.000245678	0	0	0	0	0.094969	0	-0.000602185	-1.49012e-07	-0.0130092	0.0231173	0	0	0	0.00265356	-1.49012e-07	0.00191464	-0.0154264	-0.00715247	0	-0.00048873	-0.00372543	0.00381887	0	0	-0.00686772	0	-0.00149554	0	-0.00221723	-0.00111884	0	0	0.0115983	-0.00151811	0	-0.00241045	0	0	0	0
SNU478_BILIARY_TRACT	-0.00263902	0.00382488	0	0	0	0	-0.00184201	-0.086798	0	0	-0.00187014	0	0	0.0458472	-0.00131322	0	0.00299001	0.0154641	0.0517275	0.00230951	0	0.000185901	0	0	-0.00249574	0.0155624	-0.0201912	0.00164194	0	0	0	0	0	0	0.00250338	0	0	0.0133565	0.00138384	0	0.0139516	0.00944724	0.00180257	0	-0.00506209	-2.0739e-05	-0.00220244	0	0.00410993
SNU668_STOMACH	-0.00556394	0	0	0.00638511	-9.42749e-07	0.00126569	0	0.00685118	0	0	0.010145	0.0073342	1.06534e-06	0.0577633	0	0	0	-0.0116066	-0.0219796	-2.27372e-06	-0.00306885	0.00139755	0	0	0	0	-0.0196192	0	0.010657	0	0	0	0	0.00214747	0	0.00117663	0.00459644	0	0	-0.00194611	0.0170071	0.0179038	0.0048284	-0.00284612	-0.00159082	0	0	0	0
SNU719_STOMACH	0	0.00366143	-3.25582e-06	0	0	0	0.00258713	-0.169786	0	0.012941	0	0	0	-0.0109495	0	0	0.00302161	0.0326987	0.0123322	0.000149826	0	0	0.00263457	0	0	0.0311825	-0.00120016	0	0.00683586	0	0	0	0.00791207	0	0	0.000796789	0	0.00922543	0	0	0.0266353	0	-0.00120441	-0.00134749	0	0	0.00105422	0.000285512	0
SQ1_LUNG	0	0	0	0	0.00011232	0	0	0.00925538	0	0	-0.000987111	0	0	-0.0323666	0	0	0	0.020389	0.0374756	-0.000313851	0	0	0.00394155	0.00368053	0.0032092	-0.0379292	-0.014428	-0.00167872	0.000743618	0.00228951	0	0	-0.00316043	0.00743529	0.00364275	0	0	0.0159073	0	-0.0046684	-0.0142603	0.0145609	-0.00141369	0	0	0	-0.000462935	0	7.57173e-05
SR786_HAEMATOPOIETIC_AND_LYMPHOID_TISSUE	0	0.00348773	-0.00703674	0	0	0	0	0.0119171	-0.000123945	0	0	0.00296059	0	0.0207576	0.000478713	0	-0.000141427	-0.0160131	-0.0524123	0	-0.00338905	0	0.00248068	0	0	0.00874125	0.0208304	0	0.021391	0.000806112	0.00507152	7.45959e-05	0.00944268	0.00150156	0	0	0	-0.00882546	-0.00434656	0.00507917	-0.0267902	-0.00975637	0.000601252	0	0.000962987	0	-0.00868547	0	-0.00459532
SUDHL1_HAEMATOPOIETIC_AND_LYMPHOID_TISSUE	-0.0193692	0.000193529	0	-0.0077606	0	0	-0.0102537	0	0.00036585	0	0	0	0	0.0585621	-0.00279113	0.00198205	0	-0.0163179	-0.0336389	-0.000523375	0	0	0	0	0	0	-0.0108879	0.00234602	0.00687803	0	2.91789e-05	-6.37243e-05	0.0133422	0.000146917	-0.00297912	0	0	-0.0230756	0	0	0.0157982	0	0.00812859	0	0.00235353	0.00123	0	-0.00442021	0
SUDHL6_HAEMATOPOIETIC_AND_LYMPHOID_TISSUE	0.00393632	0	0	-0.00327805	0	0	0	0.0120246	-0.00546457	0	-4.97758e-07	0.00444703	1.40111e-06	-0.0175393	0	-0.00406529	-0.000759299	-0.00908623	-0.0528617	-0.000666764	0	0	0	0	0.000752586	0.0403489	-0.0198774	0.00279776	0	-0.00604238	-1.63152e-05	0	0.015907	0	0	0	0	0.0103059	0.00891091	0.0043443	0.00395121	-0.0172612	-0.000238731	0	0	-0.00919522	0.00261547	0	-0.00191338
SUDHL8_HAEMATOPOIETIC_AND_LYMPHOID_TISSUE	-0.00693573	-0.0030186	0	-0.00463679	0	0	-0.00688802	0.0155155	0	0.000868575	0	0	0	-0.0304432	-0.00309353	0.0011928	-0.000737254	-0.0184302	-0.0377789	0	-0.00301514	0.00079906	0	0	0	0.030239	-0.007438	0	0.00622463	0	0.00504683	0	0	0	-0.00196914	0	0.00130793	0	0	0.00288122	0.00401047	-0.00404595	0.00264858	0	-0.00685307	0.00186906	0	-0.00459131	0.00085136
SW1783_CENTRAL_NERVOUS_SYSTEM	0	0.0023034	0	-0.000713421	0	0.00204874	0	0.00710438	0	2.16143e-06	0	0.00638953	0.00211033	0.0639251	-0.00186138	-0.000744908	-0.00263784	-0.0153531	-0.0132238	0	0	0	0.00272306	0.00228184	0	0.009054	-0.0135029	-0.00109652	-0.00406855	0.00242077	0	0	0	0	0.000322874	-0.00199576	0	0.0054954	0	0.00504214	0.000953361	-0.00164143	0	0	-0.00905204	-0.0019298	0	0	0.00209881
YD38_UPPER_AERODIGESTIVE_TRACT	-1.90687e-06	-0.00177753	0	0	0	0	0	0.0013498	-0.000719299	-0.00219565	0	0	0	0	0.00489539	-0.000671175	0	0.025965	0.0639299	0.00698291	0	0	0.0144515	0	0.000600861	-0.00311251	0	-0.00410049	0.0150521	0	0	-0.000251155	0	0	-0.00323661	0	0	0.00269757	-0.0039686	-0.011046	-0.0112935	-0.00375113	-0.000283482	0	0	0	0	-0.00925647	0
ZR7530_BREAST	0	0.00304023	0	0	0	0	-0.00950998	-0.0314554	0	0.00176554	0.00139675	0	0	-0.0147107	0.00417651	0	0.002753	0.025839	-0.0479802	0	-0.00102327	-0.00209293	0	-8.03727e-05	0	-0.0226319	-0.0184153	0	0.0194559	0	-0.00195757	0.00108184	0.000231337	0	0	0	0	-0.00558781	0	0	-0.0117845	0.00912886	0	0	-0.000317016	0	0	0	0
[truncated: 389 more columns]

## Sheet: en_propensity
	ENSG00000000003	ENSG00000003147	ENSG00000005884	ENSG00000005961	ENSG00000006327	ENSG00000006453	ENSG00000006704	ENSG00000009765	ENSG00000013588	ENSG00000013725	ENSG00000020426	ENSG00000024422	ENSG00000037965	ENSG00000038427	ENSG00000042062	ENSG00000049283	ENSG00000050820	ENSG00000052344	ENSG00000053747	ENSG00000055118	ENSG00000058085	ENSG00000060069	ENSG00000061676	ENSG00000070087	ENSG00000070778	ENSG00000071575	ENSG00000072182	ENSG00000073712	ENSG00000075336	ENSG00000076826	ENSG00000078043	ENSG00000079112	ENSG00000083097	ENSG00000083307	ENSG00000085733	ENSG00000086548	ENSG00000086570	ENSG00000086619	ENSG00000088053	ENSG00000088726	ENSG00000089351	ENSG00000091157	ENSG00000091164	ENSG00000091986	ENSG00000095637	ENSG00000099814	ENSG00000099834	ENSG00000100065	ENSG00000100557
A4FUK_HAEMATOPOIETIC_AND_LYMPHOID_TISSUE	-0.000557131	0.00495956	0.00091585	0.0014341	-0.00112435	6.30022e-06	0	0.00779	0	0.00351959	0	0	-0.000801443	0.0242641	0	0.00189669	0.00082985	0.0107969	0.0103394	0	-4.39361e-05	0	0	0	0	0	0.000246834	0.00348089	0.00649489	-0.00727211	0.00110754	0.0034715	-0.0166163	0	-0.0014042	0	0	-0.0275648	0.00768404	-8.22922e-05	0	0	-0.000676971	0	0	0	0.0011258	0	-0.00293573
ACCMESO1_PLEURA	0.00142456	0.00554341	0.00494728	0.000365758	0	0	0	0.0153084	0	0	0.00413898	0	0	0.0367434	0	0.000327852	0.00115138	0.00724943	0	0	0	-0.00126209	2.66237e-06	0.0030798	0	0	0.0205527	0	0	0.0105669	0	0.0135762	0.0288374	0	1.93089e-05	0	0	-0.016314	0	0	0.00282586	-0.0050778	0	0	0	0.00019432	0.00116657	0	0
CMK_HAEMATOPOIETIC_AND_LYMPHOID_TISSUE	0	-0.00575557	0	-0.000620545	0.00129017	0.000342705	0.000224072	0.0146517	0	-0.00393675	0	0	0	0.0384096	-0.0654997	-0.000339431	0.00433296	0	0.0172386	0	0.00499215	0	-0.000554917	0.000846026	0	0	-0.239305	-0.00378418	-0.0105716	0.007723	8.94069e-08	0.00137611	0	-0.000336577	0	0	0	0.0144281	-0.00435874	0	0	0	0	0.00124632	0.00197213	0.00285443	0	0.00154511	0.000852105
DAUDI_HAEMATOPOIETIC_AND_LYMPHOID_TISSUE	0	0.00779604	0.00146852	0	0	0	4.90046e-06	0.0200113	0.00127531	0.00046584	0	0	0	0.0364961	-7.21566e-05	0	-0.00367245	0.0109656	0.0144283	-0.00419986	0	0	0.00325045	0.00251563	0	0.00215927	0.0171116	0.00333057	0	-0.000203377	0	0.0112543	-0.023284	0	0	0	0.000171057	0.0367012	0	-0.00359261	-0.00173192	0.00173013	-0.00511352	0	0	0	0	0	0
EFE184_ENDOMETRIUM	0	0	0	0	0	-0.00285988	0.000406682	0.0131031	0	-1.84408e-06	0	0	0.000554638	-0.0417485	-0.00517725	-2.49532e-06	0	-0.0118739	-0.0300283	0	0	0.000320325	0	-0.00228298	0	-0.00550913	0.0193654	0	-0.0109146	-0.00160637	0	0.0138022	0.0335156	0	0	-1.54154e-06	0	-0.00928119	0.000237327	0	0.00175707	-0.00158674	0	7.02811e-05	0	0.000132432	0	0	0.000174944
EFO27_OVARY	0	0.00834672	0	-0.00144346	0	0	0	0.0146855	0.0045047	0	2.43647e-05	0	0	0	0.00087037	0.00582499	0	-0.00502367	-0.0247676	0.00161171	0	-0.0024885	0	-0.00658873	0	-0.00348899	-0.026981	0	0.000972577	-0.0112967	0	0.00328826	-0.00785935	0	0.00651554	7.54108e-06	0	0	0	5.8246e-05	-0.000164011	0.00423672	0	-0.00266659	0	0	0	0	0
EHEB_HAEMATOPOIETIC_AND_LYMPHOID_TISSUE	0.00621868	-0.000478786	0	0	0	0	0	0.00492008	5.59386e-05	0	0	0.00418749	0	0.011596	0	2.22564e-05	0.00324728	0.0130313	0.0122285	0	0	0	0	0	-0.000333233	-0.00820441	0.0170542	0	-0.0112081	0.0133819	0.00264805	0.0172989	-0.0244157	0.00193001	-0.00124744	0	0.00151171	0.0160106	0.00280026	0	-0.00274549	0.000253183	0	0	0.00281945	-0.00258809	4.39078e-05	0	0
EOL1_HAEMATOPOIETIC_AND_LYMPHOID_TISSUE	0.00356503	0.00620378	0	0.000883478	0.00018027	0	0	0.00885725	0	0	0	0.00295797	0	0	0.00499382	0	0	0.00387032	0.0151841	-0.00777	0	0.00730486	0	0	0	0	0.00839756	0	-0.00554026	0.0134365	0	0.0139375	-0.00437601	0.00127703	0	0	0.00350878	0	0.00710711	-0.00186893	-0.000277821	-8.06923e-05	-0.000344828	-0.00533895	0.00267847	0	0.00150631	0	0
EPLC272H_LUNG	0.00157054	0.00693056	0	0	0.00132812	2.86272e-08	-0.00130836	0.012795	0	0.00049294	0	0	0.000483029	0.0267801	0.0048044	0	-0.00169326	-0.00769065	-0.0238521	0.00073257	0	-0.00319802	0.00118898	0	0.000442312	-0.000162684	0.0227584	0	-0.016001	-0.00804277	0	0.0175566	0.0106846	0	0	0	0	0.00127027	0	0	0.00435422	-0.00448146	0	0	-0.000610653	0.000319674	0	0.00151698	0
ESS1_ENDOMETRIUM	0	0.00833284	0.00498824	0	0.00010413	0	0	0.00802332	-0.00135518	0	4.70259e-05	0	0	-0.0376543	-0.0336688	0	0	0.00208564	0.0100955	0.0058282	0	0	0	0	0	-0.00464061	0.0131519	-0.00707802	0.00361353	0.0233207	-0.00287018	0.00946161	0	0	0	0	0.000250094	0.0260802	0	0	0	0	0	2.34553e-05	0.00224305	0	8.7842e-05	0.00645701	0
HARA_LUNG	0	0.00946556	0.00174912	0	0	2.59524e-05	0.002476	0.0117045	0	0	0	0	-0.000414016	-0.0393231	0.00616941	0	-0.000623704	0	-0.0214929	0	0	-0.00106607	-0.00112758	0.00308072	-0.00031311	0	0.0227273	0	-0.00395253	0.00250715	0	0.00920505	0.01591	0.000637917	0	0	-0.000957252	0	0	0	0.0074788	-0.00275331	0	0	0	0	0.000278129	0	0
HCC1395_BREAST	0	0.0127051	0	0.000162466	0	0	0	0.012753	0	0	-1.08814e-06	0	0	-0.0324017	0	0	-5.07149e-05	0.00189849	0	0.00155224	0	-0.00358971	0	0.00218968	0	0.0019698	-0.013848	0.00453974	-0.0137015	0.00688649	-0.000130132	0.0103363	0.0132509	0	0	0	-3.767e-05	-0.0312738	0.000396175	0	-0.00472703	0.00317573	0	0	0.00390048	0	0	0	0.00557471
HMC18_BREAST	0	0	0	0	0	-0.000332338	0	0.0117777	0	0	0.00414104	0	0	0.0345555	0.00641136	-0.00127844	0.00125757	0.0103842	0.0269587	-0.000665005	0	0	0	0	0	0.00111077	0.0174299	0	-0.00808053	0.0197005	-0.00127641	0.00429558	0.0133054	0.00144906	0.0116566	0	0	0.00612015	-0.00106132	0	-0.00399601	0.00967697	0	0	0	0	1.68429e-05	0	-0.000105405
HUH28_BILIARY_TRACT	0.00456501	0.00568782	0	0.000540192	-0.00301393	0	0.00616686	0.0101202	0	0	-0.000269624	0	-0.000295392	-0.125071	0.00332167	0.000165996	0	0.00409194	0.000682847	0	0	0.00215902	0	0	0	0.000423169	0.00792825	0	0.00459781	0.0165386	-2.40663e-06	0.0146259	0.0260284	0	0	-0.00151804	-0.00110972	-0.0451319	0	0	0	0.00114206	0	0	0	-0.00126909	-8.87823e-07	0	0.00352555
JVM2_HAEMATOPOIETIC_AND_LYMPHOID_TISSUE	0.00493538	-0.00132694	0	0	0.000740274	0.000818179	-0.00502586	0	0	0.0033944	0	-0.000114618	-0.00302507	0.0300177	0.00751884	0	0.000496547	0.00629999	0	0.00149414	0	0	-5.00491e-06	0	0	-0.00578103	0.000726921	0	-0.0138434	0.0167533	-4.22295e-05	0.01966	-0.0201641	-0.00409977	0	0	0	0.0204846	0	7.7972e-05	0.00158638	0.00948227	0	0	0	0	0	0	0
KE39_STOMACH	0	0	-0.00775527	0	0	0	-0.000501426	-0.112004	-0.00361052	0	0	-0.000396197	-0.00371383	0.0365696	0	0	0	-0.0122694	0	0	0	-0.00214749	0	0	6.26001e-05	0	0.0148199	0.00130245	-0.0136159	-0.0134538	0	0.0109705	0.0188781	0	0.00275549	0.000232489	-7.5646e-05	-0.0443371	0	0	0	0	-0.000839828	-0.00198942	0	0	0	0	0.000689286
KELLY_AUTONOMIC_GANGLIA	0	-0.0151167	1.44555e-05	-0.000539172	0.00445813	0	-0.00615036	0.0102736	0.00269516	0	0	0.000923511	0	-0.0702919	-0.000261237	0	0	0.00263428	0.00925708	2.07035e-05	0.000327237	-0.000201489	0	-0.00703971	0	0	-0.0968246	0.00296194	0.00543084	0.0222586	0	0.0133369	-0.00946795	0	0.001354	-0.00058972	-0.00198656	-0.0460666	0	-1.479e-05	-0.00360512	-0.00655911	-0.00681387	-1.33448e-06	0	0	0	0	0
KYO1_HAEMATOPOIETIC_AND_LYMPHOID_TISSUE	0.0017527	0	0	-0.0019686	0	0.00250365	0.00129887	0.0134989	-0.00981385	0.000500024	0.0013703	0	0	0.0361614	-0.0437637	0	0	0.0046241	0.0132991	-7.12778e-08	-1.92375e-07	-0.00169145	7.58637e-07	-0.000207322	0.00142716	0	-0.205925	-0.00168344	-0.017785	-0.00462106	3.12323e-07	0.00973372	0.0437779	0	-0.000655461	0	0	0	0	0	-0.0104093	-0.00441753	0	0	0	-0.00343144	-0.00409716	0	0
KYSE70_OESOPHAGUS	0	0.0125824	0	0	0	0	0	0.0117811	0	0	0	0	0.00223693	0.0305706	0.00346521	0	0	0.00187438	-0.00827473	0	0	0	0	0	-0.000543624	-0.000104647	-0.0321438	6.62879e-06	-0.0129643	-0.00854482	1.63947e-05	0.0177471	0.0180614	0	2.14146e-05	0.00220294	-0.000522459	0.0297902	0	-0.00254487	0	-0.000487096	0	0.00136829	-0.000509434	0	0	0	0.00529489
LK2_LUNG	0	-0.00523664	-0.00187786	0	-0.00178952	0	0	0.0049444	0	0	0	0	1.39635e-06	-0.0621428	0.00693185	0	-4.05583e-07	0.000663437	0.00141796	0	0	0	0	0	-0.0012024	0	0.0231732	0	0	-0.000463458	-3.4591e-06	0.0136564	-0.0140676	0	0	0	0	-0.0135211	0	0	0.00690647	0	0	0	0	0.000911569	0.00218094	0	0
LU99_LUNG	0	-0.000497827	0	0	0	0	0	0.0137078	-0.00092594	0	0	0	0.00273069	-0.0194488	0.00633913	0.0024384	0	0.0131898	0.00423691	-0.00172068	0	0	0	0.000302177	0	0	0.0160274	0.00433501	0.00711495	-0.000606727	0	0.00869901	-0.00299266	0	0	0	0	0.00584338	0	1.59598e-05	-0.00322741	0	-0.00128298	0.000259433	-0.00198616	0	0	0.00418173	-0.0012624
MDAMB157_BREAST	0	0.00903065	0	-0.00484042	1.95558e-05	0	0.000355115	0.0122279	0	0	0	-0.000246235	0	-0.0641405	0.000291118	0	0	0.0159837	0.0117022	-0.000532298	0	-0.00195161	0	0.000547608	0	0	-0.050446	-0.00792962	0	0.0114979	0	0.00797969	-0.0060281	0	-0.00122945	0	0	0.0116871	0	0	0	-0.00162774	0	0	0	0	0	0	0
MDAMB175VII_BREAST	0.000876555	-0.00476062	-0.00303742	-0.00103683	0	0	0	-0.241838	0.000292803	0.00260811	0	0	0	0.0326124	-0.0401526	0	0.000425467	-0.0263812	0.00532551	0.00282473	-0.00267145	0	0.000570965	0	0	0.00178457	0.0121327	0	-0.0240742	-0.0330798	0	0.0138316	-0.00727305	0	0	0	0.00167845	0.0140533	0	-0.00355751	-0.00169687	0	0.00146037	0	0	0	0	0.000440286	-0.00119691
MHHES1_BONE	-0.000561734	0.00958423	0	-0.00172176	0.00173508	0.00351996	-0.000673059	0.0146221	0	0	3.13997e-06	0.00245561	0	0.0345259	-0.0269554	0	0	0.00920807	0.0126544	0.00021419	0	0	-0.00146707	0	-1.97913e-06	0	-0.0855755	0	-0.00941946	-0.00737002	0	0.0146181	-0.00765721	0	0	0	0	0.0451319	0	0.00110682	-0.00222672	0	0	0	0	0	0	0	0.000814264
MKN1_STOMACH	0.0012658	-0.00217494	-1.10714e-05	0	0	-0.00517516	3.89902e-05	0.0143043	-6.07935e-05	-0.00147956	0	0	0.00238536	-0.0381028	-0.00491653	0	0	0.0126519	0	0	0	0	0.000699711	0	0	0	0.0186801	0	0.0030516	0	0.00154029	0.00323892	0.0287518	0	0	0	0.000924252	-8.71411e-05	-0.0007603	-0.00439416	-0.00471661	0	0.000543552	-0.00114876	0	0	0	0	-0.000151026
MONOMAC1_HAEMATOPOIETIC_AND_LYMPHOID_TISSUE	0.00369335	0.00580658	0	0.0024303	0.00168722	0	0	0.0144156	0	0.000372334	0.00123196	0	0	0.00570875	0	0	0	0.0106989	0.0173715	0	2.06017e-06	0.00254236	0	-0.00178117	-0.00237547	-0.00247004	0.0193722	0	0.011301	0.0234942	0	0.00940913	-0.0449475	0	0.000803077	0	0.00196501	0.0116537	0	0.000312995	0	0.00348893	0	0	0.00105262	0.000872286	0	0.00204417	0
NALM6_HAEMATOPOIETIC_AND_LYMPHOID_TISSUE	0	0.01326	0.00306044	-0.001177	0.00399628	0	-0.00118473	0.0146567	0	0	0	0	0	0.0329473	0.00440081	0	0	0.0123255	0.0115966	0.00112139	0	0.00226299	0	0	0	0	0.0200069	0	0.00171798	0.0216687	-0.00219827	0.0142973	-0.0161856	0	0	0.000128122	-0.00114883	0.0534589	0	-0.00129754	-0.00684528	0	0.000788051	-0.00267766	0	0.0061592	0	-0.00775331	0.0040355
NB4_HAEMATOPOIETIC_AND_LYMPHOID_TISSUE	0.00177839	0.00827107	0.000802915	0.000464185	0	0	0	0.0110715	0	0	0	-1.46858e-06	0	0.0356578	0.00467217	0	0.00236373	0.0132044	0.0179028	-5.4658e-06	0	0.00355048	0	-0.00113964	-0.000768056	0	0.0216345	0	0	0.0218077	0	0.0109877	0.0109921	0	0	-0.00123268	-0.00105775	-0.0333395	0	-0.00180521	-0.000616853	-0.000160727	-0.000495216	0	0	0	-5.06175e-07	0	0
NCIH1105_LUNG	-0.00121572	-0.00939052	0	0	0	0	0	0.0153695	-0.00498636	0.0010119	-0.00129277	0	0	0.0286571	0	0.00276485	0	0.0055433	0.003353	0.00225929	0	0.00314684	-0.000934846	-1.87091e-06	0	0.00572593	0.0047758	-3.05535e-07	0.0147115	-0.0258558	0	0.0110953	-0.0558696	0	-0.000578524	0	0.000454327	0.0178139	0.00321002	0	0	0.00942227	0.000757939	-0.000808887	0	0	0.0031126	0	0
NCIH2073_LUNG	0	0	0	0	0	0	-1.38161e-05	0.00962024	0	0	0	-0.00197102	0	0.00588623	0.00714884	0	-5.97895e-06	-0.00323691	-0.0266387	-0.00458603	0	-0.000612443	0.00209751	0	0	0	0.0117327	0	-0.0048711	-0.0100556	0	-0.0403451	0.0110214	-0.00135961	0	0	0	-0.0296181	0	0	0.00575975	0	0	0	-7.21542e-06	-0.00278835	-0.00130467	0	0
NCIH226_LUNG	0	0	-0.00365648	0	0	0	0	0.0146516	0	0	0.000751558	0	0	0.0398244	0.00232616	0	0.00175703	0.0122068	-0.00575706	0	0	0.00570968	0	-0.00287951	0	-0.00189813	-0.00437531	0	0.00656241	0.0173692	0	0.0137561	0.0183181	0	-0.00141642	0.000827239	-0.000962416	-0.0284878	0.000385642	0.00326473	0.0044803	0	0	0	-5.96046e-08	0	-5.96046e-08	0.000592785	0.00535136
NCIH292_LUNG	-0.000675577	-0.00130593	0	0	0	0	0	-6.27427e-05	0	0	0	0	-4.28566e-05	0.0307554	0	0	0	-0.00765389	-0.028617	-0.00273898	-0.00114789	-0.000622261	0.00192352	-0.000311852	0	-0.00034808	0.0194083	0.00157299	0	-0.0080811	0	0.010116	-0.00794209	0.00133149	-0.0039159	0	0	-0.0121443	0	0	0	-0.000452115	0	0	0.0015307	0	0	0	0.000157934
NCIH460_LUNG	0	0.00397618	0.000863886	-0.00816268	0	0	0	0.0037138	0	0	0	0.000233142	0	0.0278883	0.000597612	5.96046e-08	0.000653088	0.0138826	0.00455317	-0.0010219	0.00304097	-0.000906253	5.96046e-08	0	0	0.0001881	0.0241691	0	0.0143303	0.0210538	-0.00766706	0.00852269	0.0307737	0	0	0	0.0040962	-0.00656645	-0.00258141	0.00294148	0.00140906	0.00439614	0.000190174	0	0	0	0	0	0
NCIH747_LARGE_INTESTINE	0	-0.00894928	-0.00170884	0	0	0	0	0.00897925	0	-9.53698e-05	0	0	0	-0.0326497	-0.00237179	0	-0.00179539	-0.0216402	-0.0107807	0	-0.00169046	0	0	0.000538713	-0.0031584	0.00105784	0.00756918	-0.00116688	-0.0218355	-0.00753993	-0.000707276	0.0131665	-0.0012586	0	0	-0.00277502	0	-0.0280452	0	0	0	0	0.00077678	0.00510358	0	0	-0.00300116	-1.3214e-05	-0.000239861
NCIN87_STOMACH	0	-0.00328431	0	0.000596793	0	4.80732e-05	-0.000580132	-0.0418328	0	0	0	0	-0.000737688	0.0362977	0.000873174	0	0	-0.0138776	-0.0163439	-0.00157817	-0.000487889	-0.00168264	0	0	0	-0.000149063	0.00367886	-0.00100906	-0.0134796	-0.0248057	0	-0.0102728	-0.0243335	0	0.00144364	0	0	-0.0219129	0	0	0	-0.00464792	-0.000428791	0	0	0	0	0.00018768	0
NCO2_HAEMATOPOIETIC_AND_LYMPHOID_TISSUE	0	-0.00392835	0.00408598	-0.00162809	0	0	-0.00034785	0.00875612	0.000137471	-1.52418e-06	0	0	1.78692e-07	0.00163901	-0.0326898	0	0	0	0.0176671	0	0	0	0	0	0.000425341	0.00477236	-0.156026	0	0.0116964	0.0159946	0.00139124	0.00705957	-0.0164109	0	0	-0.0049439	0	-0.0175833	-0.00413623	0.00818518	-0.00107426	0.00498368	0.000117269	0.00157945	0.00306813	0	0.00121895	0	0.00120981
NIHOVCAR3_OVARY	0	0	2.16298e-07	0	-0.000524161	0	0	0.0162184	0	-7.53192e-07	0	-3.01559e-07	-8.27401e-05	0.00171153	0.00114902	0	0	-0.0147175	-0.0105637	0	0	-0.00594421	0	0	0	0.00103257	0.0119581	0	-0.00327816	-0.0132793	0	0.0124777	0	0	0	0	0.00283399	-0.0163078	5.36607e-07	0	-0.00526747	-0.00410737	0	0	-0.00262592	0	0.00413015	0	0.00326192
NUGC4_STOMACH	0.00284391	-0.0118157	0	-0.00470832	0	3.61024e-05	0.00436806	-0.0250035	0	0	0	0	0	-0.120504	0.00761312	-0.00302729	0	-0.022361	0	0	0	0	-0.00546282	0	-0.00176773	0	0	0.005295	-0.00838444	-0.0174825	0	0.00398795	-0.0178768	-0.000632137	0	0	0	-0.0436652	0	0	0.0141825	-0.00435017	0	0	-0.00233418	0	0	0	0
OVCAR4_OVARY	0	0.00118067	0	0.000312868	0.00147495	-0.00144031	0	0.00840583	0.0033787	0	0	-0.00160915	5.48048e-05	-0.0577097	0.00610766	0	0	-0.0237465	-0.0274397	0	0	-0.00141439	0	0.00122213	-0.000169902	0	0.0165088	-0.000374255	-0.0175323	-0.00242517	-0.0013989	0.0118552	0.0214304	-0.000357434	-5.69519e-05	0	0	-0.017841	-0.000562059	0	-0.00491647	-0.0029002	0	0	0	0	0	0	0.000711979
PANC0203_PANCREAS	0	-0.00511785	0	0.00148701	-4.89385e-06	0	0.00156146	0.0043167	-0.000137282	-0.00256935	0	-0.00109993	-0.00285385	0	0.00161429	0	-0.00174711	-0.0123167	-0.032487	0	0	0	0	2.79307e-05	0.00229859	-0.000692183	0.0156875	-0.00365861	0	-0.00551573	0	0.012161	0.0123122	0	-0.00189416	-0.000635722	0	-0.0287537	0.00124441	0	0	-0.0055483	-0.0027289	0	7.18186e-05	-2.11803e-06	0	0	-0.00513001
PF382_HAEMATOPOIETIC_AND_LYMPHOID_TISSUE	0	0.00511331	0	0	0	0	-0.000485915	0.0121388	0.000117548	-0.000580099	0	0	9.93854e-05	-0.0191596	0.00364248	-0.00253379	0	0.014373	0.0107724	0.00180902	0	0.0004241	0	0	0.00522813	0.000399037	-0.011967	0	-0.00807334	0	0	0.0148338	-0.0286941	0	0.000485669	0	-0.000444621	0.0286696	0	-0.00117488	-0.00310531	0.00624019	-8.73387e-05	0	0	0	-0.000555565	0.00186974	0
RH30_SOFT_TISSUE	0	0.0090058	-0.00227813	0.00214245	0	-0.000310092	0	0.0214026	0.00136249	0.00100845	-5.96046e-08	0	0	-0.0645076	0	0	0	0	0.0064959	0	0	0.00212818	0	0.00344675	0	-0.0025279	0.0140766	0.00343328	-0.00149634	0.0108617	0.00711576	0.0182121	0.0231593	0	0	0	-0.000774952	-0.018432	0	0	0.0125557	-0.0011932	-0.00393985	-5.96046e-08	0.00125909	-0.00443663	0.00166742	0	-0.00112437
SKMEL30_SKIN	0	0.0130949	0	0	0.00126012	0	0	0.0105599	0	0.000622793	0	0	-0.000730153	0.0347226	0	0	0	0.00754965	0.0171946	0	0.00136084	0	-0.00016401	0	0	0.00156304	0.0118132	-0.00150523	0	0.0246299	0.00227693	0.00990022	0.0180641	0.00137624	0	0	0	-0.00216626	-0.00167972	-0.000595586	0	0	-0.000115598	-0.0022058	0	0	0	0.00226906	0
SNU1040_LARGE_INTESTINE	-0.000967901	0	0	0	-0.00340299	0	0.00023383	-0.00734616	0	0	0.00199043	0	0.00489817	0.0170609	0	0.00029451	0	-0.0133494	0.0121716	0	0	0	-0.00739834	0	0	0	0.0153925	0	0.011372	-0.018468	-0.00474588	-0.133262	-0.00377865	0	0.00542352	-0.00354636	0	0.0100965	0	0	0.00061555	0	0	-0.00193221	0	0.000881318	-0.00310102	-2.1402e-05	-0.000330147
SNU308_BILIARY_TRACT	0	-0.00871604	-1.5434e-07	0.00323341	0	0.000554382	0.00185697	-0.0195746	-0.00105339	0	0	-1.27925e-06	0	0.0359866	0	0	-0.00382493	-0.0177935	-0.0141581	0	0.00163248	0	0	0	0	0	0	-6.34521e-07	0	0	0	0.011103	0.014658	0	1.62175e-06	-0.000257863	0	-0.0271545	-0.00430907	0	0.0076515	-0.000709892	-0.000927218	0	0	0	0.00462044	-0.00117019	0
SNU601_STOMACH	-0.000320217	-0.0124627	0	0.00120261	0	0	0	-0.0537493	0	0	0.00200878	0	-0.00450501	0.0227617	-0.00023495	0	0	-0.0159761	-0.0232977	-0.000425295	0.000171161	0	-0.00466421	0	0	0	0.016648	0	-0.016352	-0.0191437	0.00192147	-0.0554436	-0.00811156	0	8.37659e-05	0.00168055	0	-0.0417696	0	0	0	-0.00283661	0	0	0	0	-0.00171081	0.00161602	-0.00357983
SW1463_LARGE_INTESTINE	0	-0.0100197	0	0	5.82997e-05	0	-2.1371e-05	-0.105838	-0.00833575	0	-0.000604184	0	0	0.0304043	0	0	0	-0.0247343	0	0.000318465	0	0.00197423	0	-0.000131698	0.00010925	-0.00846128	0.025661	-0.00241049	-0.00482974	-0.0157815	0	-0.145243	-0.00655305	0.00242758	-0.000818038	-0.000606637	0	-0.0361749	0	0	-0.000430958	0	-0.000411944	0	0.00039642	0	0.00214569	0	-0.0011521
TE4_OESOPHAGUS	0	-0.0130959	-0.000232677	0	0	0.000326123	0	-0.199234	0	0	0.00214147	0	-0.00497138	-0.0463382	0.00516981	-6.80068e-05	0	-0.0161757	-0.0246193	-0.00113613	0.000113403	-0.00273437	0	0.000241061	0	0.00141747	0.015509	0	-0.0231605	-0.0117454	0.00226052	0.00415423	0.00583209	0	0	0	0	0.0100075	-0.00203551	-0.0019987	0	0	-0.00875935	0.000690809	-0.00381118	0	0	-0.00363569	0.0036179
[truncated: 465 more rows]
[truncated: 389 more columns]

## Sheet: en_intensity
	ENSG00000000003	ENSG00000003147	ENSG00000005884	ENSG00000005961	ENSG00000006327	ENSG00000006453	ENSG00000006704	ENSG00000009765	ENSG00000013588	ENSG00000013725	ENSG00000020426	ENSG00000024422	ENSG00000037965	ENSG00000038427	ENSG00000042062	ENSG00000049283	ENSG00000050820	ENSG00000052344	ENSG00000053747	ENSG00000055118	ENSG00000058085	ENSG00000060069	ENSG00000061676	ENSG00000070087	ENSG00000070778	ENSG00000071575	ENSG00000072182	ENSG00000073712	ENSG00000075336	ENSG00000076826	ENSG00000078043	ENSG00000079112	ENSG00000083097	ENSG00000083307	ENSG00000085733	ENSG00000086548	ENSG00000086570	ENSG00000086619	ENSG00000088053	ENSG00000088726	ENSG00000089351	ENSG00000091157	ENSG00000091164	ENSG00000091986	ENSG00000095637	ENSG00000099814	ENSG00000099834	ENSG00000100065	ENSG00000100557
[truncated: 513 more rows]
[truncated: 389 more columns]
