# Supplementary material for: Mechanistically informed machine learning links non-canonical TCA cycle activity to Warburg metabolism and hallmarks of malignancy
Source: PLoS Comput Biol. 2025 Dec 18;21(12):e1013384. doi: 10.1371/journal.pcbi.1013384 (PMC12747436; doi:10.1371/journal.pcbi.1013384)
Supplement: S2 Table — Enrichment statistics for all terms significantly enriched among the 436 selected genes. For each term, the table reports the gene set, number of overlapping genes, fold enrichment, and Benjamini–Hochberg adjusted FDR. (XLSX) [file pcbi.1013384.s013.xlsx]

## Sheet: Sheet1
ENSG00000000003
ENSG00000003147
ENSG00000005884
ENSG00000005961
ENSG00000006327
ENSG00000006453
ENSG00000006704
ENSG00000009765
ENSG00000013588
ENSG00000013725
ENSG00000020426
ENSG00000024422
ENSG00000037965
ENSG00000038427
ENSG00000042062
ENSG00000049283
ENSG00000050820
ENSG00000052344
ENSG00000053747
ENSG00000055118
ENSG00000058085
ENSG00000060069
ENSG00000061676
ENSG00000070087
ENSG00000070778
ENSG00000071575
ENSG00000072182
ENSG00000073712
ENSG00000075336
ENSG00000076826
ENSG00000078043
ENSG00000079112
ENSG00000083097
ENSG00000083307
ENSG00000085733
ENSG00000086548
ENSG00000086570
ENSG00000086619
ENSG00000088053
ENSG00000088726
ENSG00000089351
ENSG00000091157
ENSG00000091164
ENSG00000091986
ENSG00000095637
ENSG00000099814
ENSG00000099834
ENSG00000100065
ENSG00000100557
ENSG00000100934
ENSG00000101076
ENSG00000101082
ENSG00000101546
ENSG00000102038
ENSG00000102243
ENSG00000103067
ENSG00000103460
ENSG00000103855
ENSG00000104067
ENSG00000104341
ENSG00000104413
ENSG00000105137
ENSG00000105388
ENSG00000105523
ENSG00000105696
ENSG00000105928
ENSG00000105971
ENSG00000105974
ENSG00000106299
ENSG00000106366
ENSG00000107130
ENSG00000107186
ENSG00000107731
ENSG00000108753
ENSG00000109089
ENSG00000109220
ENSG00000110375
ENSG00000110756
ENSG00000110768
ENSG00000112378
ENSG00000112715
ENSG00000113212
ENSG00000113249
ENSG00000113263
ENSG00000113494
ENSG00000113580
ENSG00000114019
ENSG00000114547
ENSG00000115008
ENSG00000115085
ENSG00000116299
ENSG00000119535
ENSG00000119698
ENSG00000119888
ENSG00000120215
ENSG00000120322
ENSG00000120324
ENSG00000120327
ENSG00000120328
ENSG00000121057
ENSG00000122223
ENSG00000122386
ENSG00000122591
ENSG00000122786
ENSG00000123364
ENSG00000123388
ENSG00000123560
ENSG00000123892
ENSG00000124145
ENSG00000124496
ENSG00000125538
ENSG00000125637
ENSG00000125850
ENSG00000125966
ENSG00000126822
ENSG00000127663
ENSG00000127831
ENSG00000128271
ENSG00000128322
ENSG00000128422
ENSG00000129084
ENSG00000130147
ENSG00000130202
ENSG00000130545
ENSG00000130768
ENSG00000130856
ENSG00000130940
ENSG00000131016
ENSG00000132470
ENSG00000132698
ENSG00000133246
ENSG00000133561
ENSG00000134049
ENSG00000134757
ENSG00000134759
ENSG00000134762
ENSG00000134779
ENSG00000135100
ENSG00000135111
ENSG00000135338
ENSG00000136155
ENSG00000136274
ENSG00000136717
ENSG00000136867
ENSG00000136929
ENSG00000136944
ENSG00000137440
ENSG00000137486
ENSG00000137693
ENSG00000137699
ENSG00000138119
ENSG00000138271
ENSG00000138316
ENSG00000138463
ENSG00000138795
ENSG00000138964
ENSG00000139174
ENSG00000139200
ENSG00000139354
ENSG00000139926
ENSG00000139974
ENSG00000140511
ENSG00000140545
ENSG00000140807
ENSG00000140832
ENSG00000140937
ENSG00000141198
ENSG00000141425
ENSG00000141428
ENSG00000141627
ENSG00000141644
ENSG00000141759
ENSG00000142156
ENSG00000142173
ENSG00000142347
ENSG00000142484
ENSG00000142627
ENSG00000142798
ENSG00000142871
ENSG00000142910
ENSG00000143217
ENSG00000143416
ENSG00000143545
ENSG00000143850
ENSG00000144061
ENSG00000145335
ENSG00000147065
ENSG00000147509
ENSG00000147526
ENSG00000147676
ENSG00000148346
ENSG00000150337
ENSG00000150477
ENSG00000150687
ENSG00000150938
ENSG00000151090
ENSG00000151276
ENSG00000151702
ENSG00000152240
ENSG00000152268
ENSG00000153292
ENSG00000153339
ENSG00000154493
ENSG00000154832
ENSG00000154839
ENSG00000155066
ENSG00000158528
ENSG00000158856
ENSG00000159166
ENSG00000160180
ENSG00000160307
ENSG00000161638
ENSG00000162069
ENSG00000162366
ENSG00000162522
ENSG00000162627
ENSG00000163251
ENSG00000163430
ENSG00000163554
ENSG00000163625
ENSG00000164175
ENSG00000165410
ENSG00000165650
ENSG00000165702
ENSG00000165731
ENSG00000166145
ENSG00000166173
ENSG00000166845
ENSG00000166866
ENSG00000167183
ENSG00000167220
ENSG00000167286
ENSG00000167601
ENSG00000167608
ENSG00000167644
ENSG00000167767
ENSG00000167779
ENSG00000167861
ENSG00000168140
ENSG00000168143
ENSG00000168497
ENSG00000168564
ENSG00000169439
ENSG00000169575
ENSG00000169594
ENSG00000169604
ENSG00000170122
ENSG00000170370
ENSG00000171219
ENSG00000171401
ENSG00000171462
ENSG00000171552
ENSG00000171604
ENSG00000171747
ENSG00000172201
ENSG00000172232
ENSG00000172380
ENSG00000172466
ENSG00000172733
ENSG00000172995
ENSG00000173467
ENSG00000173762
ENSG00000174099
ENSG00000174567
ENSG00000174808
ENSG00000175029
ENSG00000175274
ENSG00000175311
ENSG00000175315
ENSG00000175707
ENSG00000177202
ENSG00000177469
ENSG00000177494
ENSG00000177839
ENSG00000178038
ENSG00000178752
ENSG00000178803
ENSG00000178882
ENSG00000179178
ENSG00000179604
ENSG00000180745
ENSG00000180769
ENSG00000180806
ENSG00000180818
ENSG00000181885
ENSG00000182534
ENSG00000182676
ENSG00000182747
ENSG00000182782
ENSG00000182795
ENSG00000182871
ENSG00000183305
ENSG00000183674
ENSG00000183723
ENSG00000183853
ENSG00000184012
ENSG00000184194
ENSG00000184324
ENSG00000184500
ENSG00000184730
ENSG00000184750
ENSG00000185306
ENSG00000185664
ENSG00000186081
ENSG00000186812
ENSG00000186814
ENSG00000186832
ENSG00000186847
ENSG00000187079
ENSG00000187164
ENSG00000187372
ENSG00000187862
ENSG00000187957
ENSG00000188010
ENSG00000188153
ENSG00000188672
ENSG00000188761
ENSG00000188910
ENSG00000188959
ENSG00000189280
ENSG00000189433
ENSG00000196329
ENSG00000196411
ENSG00000196415
ENSG00000196420
ENSG00000196565
ENSG00000196754
ENSG00000196878
ENSG00000196923
ENSG00000196963
ENSG00000197172
ENSG00000197465
ENSG00000197479
ENSG00000197535
ENSG00000197562
ENSG00000197565
ENSG00000197632
ENSG00000197702
ENSG00000197757
ENSG00000197993
ENSG00000198133
ENSG00000198336
ENSG00000198478
ENSG00000198561
ENSG00000198752
ENSG00000198758
ENSG00000198821
ENSG00000198851
ENSG00000198853
ENSG00000198930
ENSG00000203499
ENSG00000203697
ENSG00000204420
ENSG00000204472
ENSG00000204482
ENSG00000205420
ENSG00000205744
ENSG00000205890
ENSG00000206075
ENSG00000213401
ENSG00000213626
ENSG00000214548
ENSG00000214708
ENSG00000215421
ENSG00000220161
ENSG00000221867
ENSG00000223403
ENSG00000224842
ENSG00000225548
ENSG00000225746
ENSG00000226786
ENSG00000227191
ENSG00000227719
ENSG00000228630
ENSG00000229847
ENSG00000230259
ENSG00000230937
ENSG00000232021
ENSG00000232434
ENSG00000234690
ENSG00000236699
ENSG00000237523
ENSG00000237686
ENSG00000237989
ENSG00000239636
ENSG00000241388
ENSG00000241666
ENSG00000245848
ENSG00000248268
ENSG00000249001
ENSG00000249641
ENSG00000250133
ENSG00000250451
ENSG00000251151
ENSG00000253161
ENSG00000253313
ENSG00000253669
ENSG00000253706
ENSG00000253746
ENSG00000254429
ENSG00000255197
ENSG00000255398
ENSG00000258376
ENSG00000258399
ENSG00000259207
ENSG00000259549
ENSG00000259692
ENSG00000259933
ENSG00000260025
ENSG00000260302
ENSG00000260597
ENSG00000260907
ENSG00000261116
ENSG00000261123
ENSG00000261183
ENSG00000261685
ENSG00000261857
ENSG00000262223
ENSG00000264247
ENSG00000267040
ENSG00000267296
ENSG00000267580
ENSG00000267654
ENSG00000267727
ENSG00000267787
ENSG00000267804
ENSG00000268175
ENSG00000269909
ENSG00000271875
ENSG00000272114
ENSG00000272214
ENSG00000272288
ENSG00000272636
ENSG00000272733
ENSG00000272761
ENSG00000273046
