# Supplementary material for: Mechanistically informed machine learning links non-canonical TCA cycle activity to Warburg metabolism and hallmarks of malignancy
Source: PLoS Comput Biol. 2025 Dec 18;21(12):e1013384. doi: 10.1371/journal.pcbi.1013384 (PMC12747436; doi:10.1371/journal.pcbi.1013384)
Supplement: S3 Table — Table reporting the Kneedle threshold values estimated across the ten outer folds of nested cross-validation for the MultiTask ElasticNet model, summarizing the cutoffs used to select stable predictive genes based on mean absolute SHAP values. (XLSX) [file pcbi.1013384.s014.xlsx]

## Sheet: Sheet1
Gene set	Term	Overlapping genes	Fold enrichment	FDR
KEGG	ECM-receptor interaction	15	7.7	1.13e-07
Hallmark	Apical Junction	17	3.89	7e-05
KEGG	Focal adhesion	18	3.87	8.35e-05
KEGG	Hematopoietic cell lineage	11	5.81	0.000148
GO:BP	Actin cytoskeleton organization	40	2.27	0.000449
GO:BP	Cell junction organization	42	2.21	0.000449
Hallmark	Epithelial Mesenchymal Transition	16	3.32	0.000528
GO:BP	Cell-substrate junction organization	13	4.97	0.000647
GO:BP	Tissue morphogenesis	33	2.39	0.001
GO:BP	Supramolecular fiber organization	41	2.07	0.002
GO:BP	Skin development	19	3.12	0.002
GO:BP	Pos. reg. of cell motility	30	2.34	0.003
GO:BP	Embryonic placenta morphogenesis	6	9.8	0.004
GO:BP	Wound healing	23	2.64	0.004
Hallmark	Estrogen Response Late	12	3.22	0.005
KEGG	PI3K-Akt signaling pathway	20	2.55	0.005
KEGG	Cytoskeleton in muscle cells	15	3.03	0.005
GO:BP	Neg. reg. of anoikis	5	11.98	0.006
GO:BP	Neg. reg. of vascular permeability	5	11.98	0.006
GO:BP	Ameboidal-type cell migration	17	3.07	0.006
GO:BP	Caveola assembly	3	26.95	0.009
GO:BP	Cell surface RTK signaling pathway	30	2.13	0.009
GO:BP	Cellular component maintenance	9	4.9	0.009
Hallmark	Hypoxia	10	3.15	0.013
GO:BP	Reg. of cell adhesion	34	1.95	0.015
GO:BP	Embryo implantation	7	5.72	0.017
GO:BP	Symbiont entry into host	11	3.66	0.017
GO:BP	Epithelial cell morphogenesis	6	6.74	0.018
GO:BP	Pos. reg. of actin filament polymerization	7	5.47	0.02
GO:BP	Extracellular matrix organization	18	2.56	0.02
GO:BP	Extracellular structure organization	18	2.55	0.02
GO:BP	Pos. reg. of cell adhesion	24	2.18	0.021
GO:BP	Angiogenesis	25	2.12	0.023
GO:BP	Blood vessel development	30	1.95	0.025
Hallmark	Heme Metabolism	9	2.97	0.027
GO:BP	Neg. reg. of epithelial cell differentiation	6	5.99	0.027
GO:BP	Response to xenobiotic stimulus	15	2.71	0.028
KEGG	Fluid shear stress and atherosclerosis	9	3.48	0.029
KEGG	Small cell lung cancer	8	3.73	0.03
GO:BP	Integrin-mediated signaling pathway	10	3.56	0.03
GO:BP	Endocytosis	29	1.92	0.034
GO:BP	Reg. of body fluid levels	16	2.53	0.035
KEGG	Human papillomavirus infection	16	2.29	0.036
Hallmark	Estrogen Response Early	10	2.58	0.037
GO:BP	T cell receptor signaling pathway	10	3.33	0.042
GO:BP	Protein polymerization	17	2.39	0.042
GO:BP	Formation of primary germ layer	10	3.33	0.042
GO:BP	Pos. reg. of mononuclear cell proliferation	10	3.27	0.047
GO:BP	Glial cell differentiation	15	2.51	0.049
GO:BP	Neg. reg. of K+ transmembrane transport	4	8.45	0.05
