# Supplementary material for: Mechanistically informed machine learning links non-canonical TCA cycle activity to Warburg metabolism and hallmarks of malignancy
Source: PLoS Comput Biol. 2025 Dec 18;21(12):e1013384. doi: 10.1371/journal.pcbi.1013384 (PMC12747436; doi:10.1371/journal.pcbi.1013384)
Supplement: S4 Table — Table reporting the Kneedle threshold values estimated across the ten outer folds of nested cross-validation for the multi-output XGBoost model, summarizing the cutoffs used to select stable predictive genes based on mean absolute SHAP values. (XLSX) [file pcbi.1013384.s015.xlsx]

## Sheet: Sheet1
Fold	Kneedle threshold
1	0.789
2	0.774
3	0.746
4	0.787
5	0.781
6	0.766
7	0.753
8	0.75
9	0.785
10	0.753
