# Supplementary material for: Mechanistically informed machine learning links non-canonical TCA cycle activity to Warburg metabolism and hallmarks of malignancy
Source: PLoS Comput Biol. 2025 Dec 18;21(12):e1013384. doi: 10.1371/journal.pcbi.1013384 (PMC12747436; doi:10.1371/journal.pcbi.1013384)
Supplement: S5 Table — Pairwise Wilcoxon signed-rank tests comparing the Union feature panel with the Intersection, EN-only, EN-all, XGB-all, and XGB-only panels for both non-canonical TCA cycle metrics. For each comparison, the table reports the median performance difference Δ (Panel A – Panel B), the p-value, FDR-corrected q-value, and the winning panel for both R2 and RMSE. For R2, Δ>0 favors Panel A; for RMSE, Δ<0 favors Panel A. (XLSX) [file pcbi.1013384.s016.xlsx]

## Sheet: Sheet1
Fold	Kneedle threshold
1	0.532
2	0.473
3	0.619
4	0.524
5	0.51
6	0.584
7	0.546
8	0.591
9	0.525
10	0.551
