# Supplementary material for: Mechanistically informed machine learning links non-canonical TCA cycle activity to Warburg metabolism and hallmarks of malignancy
Source: PLoS Comput Biol. 2025 Dec 18;21(12):e1013384. doi: 10.1371/journal.pcbi.1013384 (PMC12747436; doi:10.1371/journal.pcbi.1013384)
Supplement: S6 Table — Pairwise Wilcoxon signed-rank tests comparing the Union feature panel with the Intersection, EN-only, EN-all, XGB-all, and XGB-only panels for both non-canonical TCA cycle metrics under the multi-output XGBoost model. For each comparison, the table reports the median performance difference Δ (Panel A – Panel B), the p-value, FDR-corrected q-value, and the winning panel for both R2 and RMSE. For R2, Δ>0 favors Panel A; for RMSE, Δ<0 favors Panel A. (XLSX) [file pcbi.1013384.s017.xlsx]

## Sheet: Sheet1
Metric	Target	Panel A	Panel B	Median Delta	p-value	FDR (q)	Winner
R^2	Cycle Propensity	Union	Intersection	0.1097	0.002	0.0042	Union
R^2	Cycle Propensity	Union	EN-only	0.051	0.002	0.0042	Union
R^2	Cycle Propensity	Union	EN-all	0.0119	0.0098	0.0163	Union
R^2	Cycle Propensity	Union	XGB-all	0.0065	0.0371	0.0506	Union
R^2	Cycle Propensity	Union	XGB-only	0.0216	0.084	0.105	Union
R^2	Flux Intensity	Union	Intersection	0.1946	0.002	0.0049	Union
R^2	Flux Intensity	Union	EN-only	0.0461	0.0039	0.0084	Union
R^2	Flux Intensity	Union	EN-all	0.0272	0.0195	0.0326	Union
R^2	Flux Intensity	Union	XGB-only	0.0207	0.0273	0.0373	Union
R^2	Flux Intensity	Union	XGB-all	0.0082	0.1055	0.1217	Union
RMSE	Cycle Propensity	Union	Intersection	-0.0106	0.002	0.0042	Union
RMSE	Cycle Propensity	Union	EN-only	-0.0048	0.002	0.0042	Union
RMSE	Cycle Propensity	Union	EN-all	-0.0012	0.0098	0.0146	Union
RMSE	Cycle Propensity	Union	XGB-all	-0.0007	0.0371	0.0506	Union
RMSE	Cycle Propensity	Union	XGB-only	-0.0024	0.084	0.105	Union
RMSE	Flux Intensity	Union	Intersection	-0.8423	0.002	0.0049	Union
RMSE	Flux Intensity	Union	EN-only	-0.2546	0.0039	0.0084	Union
RMSE	Flux Intensity	Union	EN-all	-0.1833	0.0098	0.0133	Union
RMSE	Flux Intensity	Union	XGB-only	-0.1166	0.0273	0.0373	Union
RMSE	Flux Intensity	Union	XGB-all	-0.0377	0.1055	0.1217	Union
