# Supplementary material for: Mechanistically informed machine learning links non-canonical TCA cycle activity to Warburg metabolism and hallmarks of malignancy
Source: PLoS Comput Biol. 2025 Dec 18;21(12):e1013384. doi: 10.1371/journal.pcbi.1013384 (PMC12747436; doi:10.1371/journal.pcbi.1013384)
Supplement: S1 Data — File containing SHAP values for Cycle Propensity and Cycle Flux Intensity for each cancer cell line. The workbook includes four sheets: xgb_propensity and xgb_intensity report SHAP values from the multi-output XGBoost model, while en_propensity and en_intensity report SHAP values from the Multi-Task ElasticNet model. In each sheet, rows correspond to individual cancer cell lines from the CCLE panel, and columns correspond to model input genes. Cell entries represent the SHAP value for a given gene, cell line, and fold, quantifying the local contribution of that gene to the predicted cycle-activity metric. (XLSX) [file pcbi.1013384.s018.xlsx]

## Sheet: Sheet1
Metric	Target	Panel A	Panel B	Median Delta	p-value	FDR (q)	Winner
R^2	Cycle Propensity	Union	Intersection	0.0527	0.0039	0.0073	Union
R^2	Cycle Propensity	Union	EN-only	0.0394	0.0039	0.0073	Union
R^2	Cycle Propensity	Union	EN-all	0.0246	0.0039	0.0073	Union
R^2	Cycle Propensity	Union	XGB-all	-0.0077	0.1055	0.1438	XGB-all
R^2	Cycle Propensity	Union	XGB-only	0.0057	0.5566	0.5566	Union
R^2	Flux Intensity	Union	EN-only	0.0374	0.002	0.0049	Union
R^2	Flux Intensity	Union	Intersection	0.1053	0.0039	0.0065	Union
R^2	Flux Intensity	Union	EN-all	0.0404	0.0098	0.0133	Union
R^2	Flux Intensity	Union	XGB-only	-0.0061	0.3223	0.3718	XGB-only
R^2	Flux Intensity	Union	XGB-all	0.003	1	1	Union
RMSE	Cycle Propensity	Union	Intersection	-0.0054	0.0039	0.0073	Union
RMSE	Cycle Propensity	Union	EN-only	-0.0047	0.0039	0.0073	Union
RMSE	Cycle Propensity	Union	EN-all	-0.0027	0.0039	0.0073	Union
RMSE	Cycle Propensity	Union	XGB-all	0.0008	0.084	0.1145	XGB-all
RMSE	Cycle Propensity	Union	XGB-only	-0.0006	0.8457	0.8457	Union
RMSE	Flux Intensity	Union	EN-only	-0.1748	0.002	0.0049	Union
RMSE	Flux Intensity	Union	Intersection	-0.5358	0.0039	0.0073	Union
RMSE	Flux Intensity	Union	EN-all	-0.1833	0.0098	0.0133	Union
RMSE	Flux Intensity	Union	XGB-only	0.0392	0.3223	0.3718	XGB-only
RMSE	Flux Intensity	Union	XGB-all	-0.0134	0.8457	0.8457	Union
